# Supplementary material for: Sophora genomes provide insight into the evolution of alkaloid metabolites along with small-scale gene duplication
Source: BMC Genomics. 2023 Aug 22;24:475. doi: 10.1186/s12864-023-09516-w (PMC10464357; doi:10.1186/s12864-023-09516-w)
Supplement: Supplementary file 1 — Additional file 1: Supplementary file 1. GFF file for S. flavescens. Supplementary file 2. GFF file for S. koreensis. Supplementary file 3. Gene family counts for land plants. Sophora species counts were calculated using the annotations by eggnog-mapper. Supplementary file 4. Classification of genes of G. max, S. flavescence and S. koreensis according to duplication types (synteny, tandem, or ectopic duplication). [file 12864_2023_9516_MOESM1_ESM.zip]

Archive with 5 entries (4 files):
- BMC genomics_supfiles/
- BMC genomics_supfiles/Supplementary file 1. Genemodel_Sflavescens.gff3.txt
- BMC genomics_supfiles/Supplementary file 2. Genemodel_Skoreensis.gff3.txt
- BMC genomics_supfiles/Supplementary file 3. plant gene family count.csv
- BMC genomics_supfiles/Supplementary file 4. duplicationTypes.xlsx
