# Supplementary material for: Sophora genomes provide insight into the evolution of alkaloid metabolites along with small-scale gene duplication
Source: BMC Genomics. 2023 Aug 22;24:475. doi: 10.1186/s12864-023-09516-w (PMC10464357; doi:10.1186/s12864-023-09516-w)
Supplement: Supplementary file 1 — Additional file 1: Supplementary file 1. GFF file for S. flavescens. Supplementary file 2. GFF file for S. koreensis. Supplementary file 3. Gene family counts for land plants. Sophora species counts were calculated using the annotations by eggnog-mapper. Supplementary file 4. Classification of genes of G. max, S. flavescence and S. koreensis according to duplication types (synteny, tandem, or ectopic duplication). [file 12864_2023_9516_MOESM1_ESM.zip › BMC genomics_supfiles/Supplementary file 1. Genemodel_Sflavescens.gff3.txt]

##gff-version 3
scaffold_0	AUGUSTUS	gene	79838	80494	.	+	.	ID=Sfla00000g00000
scaffold_0	AUGUSTUS	mRNA	79838	80494	.	+	.	ID=Sfla00000g00000.1;Parent=Sfla00000g00000
scaffold_0	AUGUSTUS	CDS	79838	79962	.	+	0	ID=cds.Sfla00000g00000.1.1;Parent=Sfla00000g00000.1
scaffold_0	AUGUSTUS	CDS	80083	80494	.	+	1	ID=cds.Sfla00000g00000.1.2;Parent=Sfla00000g00000.1
###
scaffold_0	AUGUSTUS	gene	93988	95023	.	-	.	ID=Sfla00000g00001
scaffold_0	AUGUSTUS	mRNA	93988	95023	.	-	.	ID=Sfla00000g00001.1;Parent=Sfla00000g00001
scaffold_0	AUGUSTUS	CDS	93988	94388	.	-	2	ID=cds.Sfla00000g00001.1.1;Parent=Sfla00000g00001.1
scaffold_0	AUGUSTUS	CDS	94933	95023	.	-	0	ID=cds.Sfla00000g00001.1.2;Parent=Sfla00000g00001.1
###
scaffold_0	AUGUSTUS	gene	200645	201067	.	+	.	ID=Sfla00000g00002
scaffold_0	AUGUSTUS	mRNA	200645	201067	.	+	.	ID=Sfla00000g00002.1;Parent=Sfla00000g00002
scaffold_0	AUGUSTUS	CDS	200645	201067	.	+	0	ID=cds.Sfla00000g00002.1.1;Parent=Sfla00000g00002.1
###
scaffold_0	AUGUSTUS	gene	229003	237513	.	-	.	ID=Sfla00000g00003
scaffold_0	AUGUSTUS	mRNA	229003	237513	.	-	.	ID=Sfla00000g00003.1;Parent=Sfla00000g00003
scaffold_0	AUGUSTUS	CDS	229003	229326	.	-	0	ID=cds.Sfla00000g00003.1.1;Parent=Sfla00000g00003.1
scaffold_0	AUGUSTUS	CDS	229766	229906	.	-	0	ID=cds.Sfla00000g00003.1.2;Parent=Sfla00000g00003.1
scaffold_0	AUGUSTUS	CDS	230816	230885	.	-	1	ID=cds.Sfla00000g00003.1.3;Parent=Sfla00000g00003.1
scaffold_0	AUGUSTUS	CDS	230973	231057	.	-	2	ID=cds.Sfla00000g00003.1.4;Parent=Sfla00000g00003.1
scaffold_0	AUGUSTUS	CDS	231871	232027	.	-	0	ID=cds.Sfla00000g00003.1.5;Parent=Sfla00000g00003.1
scaffold_0	AUGUSTUS	CDS	232134	232182	.	-	1	ID=cds.Sfla00000g00003.1.6;Parent=Sfla00000g00003.1
scaffold_0	AUGUSTUS	CDS	233648	233712	.	-	0	ID=cds.Sfla00000g00003.1.7;Parent=Sfla00000g00003.1
scaffold_0	AUGUSTUS	CDS	233792	234136	.	-	0	ID=cds.Sfla00000g00003.1.8;Parent=Sfla00000g00003.1
scaffold_0	AUGUSTUS	CDS	234865	235043	.	-	2	ID=cds.Sfla00000g00003.1.9;Parent=Sfla00000g00003.1
scaffold_0	AUGUSTUS	CDS	235176	235369	.	-	1	ID=cds.Sfla00000g00003.1.10;Parent=Sfla00000g00003.1
scaffold_0	AUGUSTUS	CDS	235675	235772	.	-	0	ID=cds.Sfla00000g00003.1.11;Parent=Sfla00000g00003.1
scaffold_0	AUGUSTUS	CDS	236167	236370	.	-	0	ID=cds.Sfla00000g00003.1.12;Parent=Sfla00000g00003.1
scaffold_0	AUGUSTUS	CDS	237146	237222	.	-	2	ID=cds.Sfla00000g00003.1.13;Parent=Sfla00000g00003.1
scaffold_0	AUGUSTUS	CDS	237411	237513	.	-	0	ID=cds.Sfla00000g00003.1.14;Parent=Sfla00000g00003.1
###
scaffold_0	AUGUSTUS	gene	276504	276716	.	-	.	ID=Sfla00000g00004
scaffold_0	AUGUSTUS	mRNA	276504	276716	.	-	.	ID=Sfla00000g00004.1;Parent=Sfla00000g00004
scaffold_0	AUGUSTUS	CDS	276504	276716	.	-	0	ID=cds.Sfla00000g00004.1.1;Parent=Sfla00000g00004.1
###
scaffold_0	AUGUSTUS	gene	342927	349012	.	+	.	ID=Sfla00000g00005
scaffold_0	AUGUSTUS	mRNA	342927	349012	.	+	.	ID=Sfla00000g00005.1;Parent=Sfla00000g00005
scaffold_0	AUGUSTUS	CDS	342927	342984	.	+	0	ID=cds.Sfla00000g00005.1.1;Parent=Sfla00000g00005.1
scaffold_0	AUGUSTUS	CDS	345273	345385	.	+	2	ID=cds.Sfla00000g00005.1.2;Parent=Sfla00000g00005.1
scaffold_0	AUGUSTUS	CDS	346032	346057	.	+	0	ID=cds.Sfla00000g00005.1.3;Parent=Sfla00000g00005.1
scaffold_0	AUGUSTUS	CDS	346367	346451	.	+	1	ID=cds.Sfla00000g00005.1.4;Parent=Sfla00000g00005.1
scaffold_0	AUGUSTUS	CDS	348061	348118	.	+	0	ID=cds.Sfla00000g00005.1.5;Parent=Sfla00000g00005.1
scaffold_0	AUGUSTUS	CDS	348206	348279	.	+	2	ID=cds.Sfla00000g00005.1.6;Parent=Sfla00000g00005.1
scaffold_0	AUGUSTUS	CDS	348660	348797	.	+	0	ID=cds.Sfla00000g00005.1.7;Parent=Sfla00000g00005.1
scaffold_0	AUGUSTUS	CDS	348884	349012	.	+	0	ID=cds.Sfla00000g00005.1.8;Parent=Sfla00000g00005.1
###
scaffold_0	AUGUSTUS	gene	349516	350176	.	-	.	ID=Sfla00000g00006
scaffold_0	AUGUSTUS	mRNA	349516	350176	.	-	.	ID=Sfla00000g00006.1;Parent=Sfla00000g00006
scaffold_0	AUGUSTUS	CDS	349516	349991	.	-	2	ID=cds.Sfla00000g00006.1.1;Parent=Sfla00000g00006.1
scaffold_0	AUGUSTUS	CDS	350092	350176	.	-	0	ID=cds.Sfla00000g00006.1.2;Parent=Sfla00000g00006.1
###
scaffold_0	AUGUSTUS	gene	391849	398458	.	+	.	ID=Sfla00000g00007
scaffold_0	ST/TD/KYJ	mRNA	391341	405977	.	+	.	ID=Sfla00000g00007.1;Parent=Sfla00000g00007
scaffold_0	ST/TD/KYJ	five_prime_UTR	391341	391528	.	+	.	ID=5utr.Sfla00000g00007.1.1;Parent=Sfla00000g00007.1
scaffold_0	ST/TD/KYJ	five_prime_UTR	391807	391848	.	+	.	ID=5utr.Sfla00000g00007.1.2;Parent=Sfla00000g00007.1
scaffold_0	ST/TD/KYJ	CDS	391849	391899	.	+	0	ID=cds.Sfla00000g00007.1.1;Parent=Sfla00000g00007.1
scaffold_0	ST/TD/KYJ	CDS	393464	393541	.	+	0	ID=cds.Sfla00000g00007.1.2;Parent=Sfla00000g00007.1
scaffold_0	ST/TD/KYJ	CDS	394137	394197	.	+	0	ID=cds.Sfla00000g00007.1.3;Parent=Sfla00000g00007.1
scaffold_0	ST/TD/KYJ	CDS	394296	394323	.	+	2	ID=cds.Sfla00000g00007.1.4;Parent=Sfla00000g00007.1
scaffold_0	ST/TD/KYJ	CDS	395533	395594	.	+	1	ID=cds.Sfla00000g00007.1.5;Parent=Sfla00000g00007.1
scaffold_0	ST/TD/KYJ	CDS	396021	396095	.	+	2	ID=cds.Sfla00000g00007.1.6;Parent=Sfla00000g00007.1
scaffold_0	ST/TD/KYJ	CDS	396229	396284	.	+	2	ID=cds.Sfla00000g00007.1.7;Parent=Sfla00000g00007.1
scaffold_0	ST/TD/KYJ	CDS	396398	396442	.	+	0	ID=cds.Sfla00000g00007.1.8;Parent=Sfla00000g00007.1
scaffold_0	ST/TD/KYJ	CDS	396582	396845	.	+	0	ID=cds.Sfla00000g00007.1.9;Parent=Sfla00000g00007.1
scaffold_0	ST/TD/KYJ	CDS	396936	397030	.	+	0	ID=cds.Sfla00000g00007.1.10;Parent=Sfla00000g00007.1
scaffold_0	ST/TD/KYJ	CDS	398011	398101	.	+	1	ID=cds.Sfla00000g00007.1.11;Parent=Sfla00000g00007.1
scaffold_0	ST/TD/KYJ	CDS	398186	398296	.	+	0	ID=cds.Sfla00000g00007.1.12;Parent=Sfla00000g00007.1
scaffold_0	ST/TD/KYJ	CDS	404810	405004	.	+	0	ID=cds.Sfla00000g00007.1.13;Parent=Sfla00000g00007.1
scaffold_0	ST/TD/KYJ	CDS	405642	405833	.	+	0	ID=cds.Sfla00000g00007.1.14;Parent=Sfla00000g00007.1
scaffold_0	ST/TD/KYJ	three_prime_UTR	405834	405977	.	+	.	ID=3utr.Sfla00000g00007.1.1;Parent=Sfla00000g00007.1
scaffold_0	AUGUSTUS	mRNA	391849	398458	.	+	.	ID=Sfla00000g00007.2;Parent=Sfla00000g00007
scaffold_0	AUGUSTUS	CDS	391849	391899	.	+	0	ID=cds.Sfla00000g00007.2.1;Parent=Sfla00000g00007.2
scaffold_0	AUGUSTUS	CDS	393464	393541	.	+	0	ID=cds.Sfla00000g00007.2.2;Parent=Sfla00000g00007.2
scaffold_0	AUGUSTUS	CDS	394137	394197	.	+	0	ID=cds.Sfla00000g00007.2.3;Parent=Sfla00000g00007.2
scaffold_0	AUGUSTUS	CDS	394296	394323	.	+	2	ID=cds.Sfla00000g00007.2.4;Parent=Sfla00000g00007.2
scaffold_0	AUGUSTUS	CDS	395533	395594	.	+	1	ID=cds.Sfla00000g00007.2.5;Parent=Sfla00000g00007.2
scaffold_0	AUGUSTUS	CDS	396021	396095	.	+	2	ID=cds.Sfla00000g00007.2.6;Parent=Sfla00000g00007.2
scaffold_0	AUGUSTUS	CDS	396229	396284	.	+	2	ID=cds.Sfla00000g00007.2.7;Parent=Sfla00000g00007.2
scaffold_0	AUGUSTUS	CDS	396398	396442	.	+	0	ID=cds.Sfla00000g00007.2.8;Parent=Sfla00000g00007.2
scaffold_0	AUGUSTUS	CDS	396582	396845	.	+	0	ID=cds.Sfla00000g00007.2.9;Parent=Sfla00000g00007.2
scaffold_0	AUGUSTUS	CDS	396936	397030	.	+	0	ID=cds.Sfla00000g00007.2.10;Parent=Sfla00000g00007.2
scaffold_0	AUGUSTUS	CDS	398011	398101	.	+	1	ID=cds.Sfla00000g00007.2.11;Parent=Sfla00000g00007.2
scaffold_0	AUGUSTUS	CDS	398186	398458	.	+	0	ID=cds.Sfla00000g00007.2.12;Parent=Sfla00000g00007.2
###
scaffold_0	AUGUSTUS	gene	402253	402714	.	-	.	ID=Sfla00000g00008
scaffold_0	AUGUSTUS	mRNA	402253	402714	.	-	.	ID=Sfla00000g00008.1;Parent=Sfla00000g00008
scaffold_0	AUGUSTUS	CDS	402253	402714	.	-	0	ID=cds.Sfla00000g00008.1.1;Parent=Sfla00000g00008.1
###
scaffold_0	AUGUSTUS	gene	404846	405833	.	+	.	ID=Sfla00000g00009
scaffold_0	AUGUSTUS	mRNA	404846	405833	.	+	.	ID=Sfla00000g00009.1;Parent=Sfla00000g00009
scaffold_0	AUGUSTUS	CDS	404846	405004	.	+	0	ID=cds.Sfla00000g00009.1.1;Parent=Sfla00000g00009.1
scaffold_0	AUGUSTUS	CDS	405642	405833	.	+	0	ID=cds.Sfla00000g00009.1.2;Parent=Sfla00000g00009.1
###
scaffold_0	AUGUSTUS	gene	430869	432677	.	-	.	ID=Sfla00000g00010
scaffold_0	AUGUSTUS	mRNA	430869	432677	.	-	.	ID=Sfla00000g00010.1;Parent=Sfla00000g00010
scaffold_0	AUGUSTUS	CDS	430869	431050	.	-	2	ID=cds.Sfla00000g00010.1.1;Parent=Sfla00000g00010.1
scaffold_0	AUGUSTUS	CDS	431127	431197	.	-	1	ID=cds.Sfla00000g00010.1.2;Parent=Sfla00000g00010.1
scaffold_0	AUGUSTUS	CDS	432130	432266	.	-	0	ID=cds.Sfla00000g00010.1.3;Parent=Sfla00000g00010.1
scaffold_0	AUGUSTUS	CDS	432375	432677	.	-	0	ID=cds.Sfla00000g00010.1.4;Parent=Sfla00000g00010.1
###
scaffold_0	AUGUSTUS	gene	455597	471810	.	-	.	ID=Sfla00000g00011
scaffold_0	AUGUSTUS	mRNA	455597	471810	.	-	.	ID=Sfla00000g00011.1;Parent=Sfla00000g00011
scaffold_0	AUGUSTUS	CDS	455597	455668	.	-	0	ID=cds.Sfla00000g00011.1.1;Parent=Sfla00000g00011.1
scaffold_0	AUGUSTUS	CDS	459794	459960	.	-	2	ID=cds.Sfla00000g00011.1.2;Parent=Sfla00000g00011.1
scaffold_0	AUGUSTUS	CDS	469336	469441	.	-	0	ID=cds.Sfla00000g00011.1.3;Parent=Sfla00000g00011.1
scaffold_0	AUGUSTUS	CDS	470319	470684	.	-	0	ID=cds.Sfla00000g00011.1.4;Parent=Sfla00000g00011.1
scaffold_0	AUGUSTUS	CDS	470773	471120	.	-	0	ID=cds.Sfla00000g00011.1.5;Parent=Sfla00000g00011.1
scaffold_0	AUGUSTUS	CDS	471511	471810	.	-	0	ID=cds.Sfla00000g00011.1.6;Parent=Sfla00000g00011.1
###
scaffold_0	AUGUSTUS	gene	484391	497552	.	-	.	ID=Sfla00000g00012
scaffold_0	ST/TD/KYJ	mRNA	455568	497782	.	-	.	ID=Sfla00000g00012.1;Parent=Sfla00000g00012
scaffold_0	ST/TD/KYJ	three_prime_UTR	455568	455596	.	-	.	ID=3utr.Sfla00000g00012.1.1;Parent=Sfla00000g00012.1
scaffold_0	ST/TD/KYJ	CDS	455597	455668	.	-	0	ID=cds.Sfla00000g00012.1.1;Parent=Sfla00000g00012.1
scaffold_0	ST/TD/KYJ	CDS	459794	459960	.	-	2	ID=cds.Sfla00000g00012.1.2;Parent=Sfla00000g00012.1
scaffold_0	ST/TD/KYJ	CDS	469336	469441	.	-	0	ID=cds.Sfla00000g00012.1.3;Parent=Sfla00000g00012.1
scaffold_0	ST/TD/KYJ	CDS	473190	473227	.	-	2	ID=cds.Sfla00000g00012.1.4;Parent=Sfla00000g00012.1
scaffold_0	ST/TD/KYJ	CDS	484450	484537	.	-	0	ID=cds.Sfla00000g00012.1.5;Parent=Sfla00000g00012.1
scaffold_0	ST/TD/KYJ	CDS	484984	485037	.	-	0	ID=cds.Sfla00000g00012.1.6;Parent=Sfla00000g00012.1
scaffold_0	ST/TD/KYJ	CDS	485123	485231	.	-	1	ID=cds.Sfla00000g00012.1.7;Parent=Sfla00000g00012.1
scaffold_0	ST/TD/KYJ	CDS	485373	485455	.	-	0	ID=cds.Sfla00000g00012.1.8;Parent=Sfla00000g00012.1
scaffold_0	ST/TD/KYJ	CDS	485554	485616	.	-	0	ID=cds.Sfla00000g00012.1.9;Parent=Sfla00000g00012.1
scaffold_0	ST/TD/KYJ	CDS	485697	485759	.	-	0	ID=cds.Sfla00000g00012.1.10;Parent=Sfla00000g00012.1
scaffold_0	ST/TD/KYJ	CDS	485938	486036	.	-	0	ID=cds.Sfla00000g00012.1.11;Parent=Sfla00000g00012.1
scaffold_0	ST/TD/KYJ	CDS	486139	486177	.	-	0	ID=cds.Sfla00000g00012.1.12;Parent=Sfla00000g00012.1
scaffold_0	ST/TD/KYJ	CDS	486273	486328	.	-	2	ID=cds.Sfla00000g00012.1.13;Parent=Sfla00000g00012.1
scaffold_0	ST/TD/KYJ	CDS	488365	488479	.	-	0	ID=cds.Sfla00000g00012.1.14;Parent=Sfla00000g00012.1
scaffold_0	ST/TD/KYJ	CDS	488585	488754	.	-	2	ID=cds.Sfla00000g00012.1.15;Parent=Sfla00000g00012.1
scaffold_0	ST/TD/KYJ	CDS	490533	490636	.	-	1	ID=cds.Sfla00000g00012.1.16;Parent=Sfla00000g00012.1
scaffold_0	ST/TD/KYJ	CDS	496851	496945	.	-	0	ID=cds.Sfla00000g00012.1.17;Parent=Sfla00000g00012.1
scaffold_0	ST/TD/KYJ	CDS	497193	497275	.	-	2	ID=cds.Sfla00000g00012.1.18;Parent=Sfla00000g00012.1
scaffold_0	ST/TD/KYJ	CDS	497390	497552	.	-	0	ID=cds.Sfla00000g00012.1.19;Parent=Sfla00000g00012.1
scaffold_0	ST/TD/KYJ	five_prime_UTR	497553	497782	.	-	.	ID=5utr.Sfla00000g00012.1.1;Parent=Sfla00000g00012.1
scaffold_0	AUGUSTUS	mRNA	484391	497552	.	-	.	ID=Sfla00000g00012.2;Parent=Sfla00000g00012
scaffold_0	AUGUSTUS	CDS	484391	484537	.	-	0	ID=cds.Sfla00000g00012.2.1;Parent=Sfla00000g00012.2
scaffold_0	AUGUSTUS	CDS	484984	485037	.	-	0	ID=cds.Sfla00000g00012.2.2;Parent=Sfla00000g00012.2
scaffold_0	AUGUSTUS	CDS	485123	485231	.	-	1	ID=cds.Sfla00000g00012.2.3;Parent=Sfla00000g00012.2
scaffold_0	AUGUSTUS	CDS	485373	485455	.	-	0	ID=cds.Sfla00000g00012.2.4;Parent=Sfla00000g00012.2
scaffold_0	AUGUSTUS	CDS	485554	485616	.	-	0	ID=cds.Sfla00000g00012.2.5;Parent=Sfla00000g00012.2
scaffold_0	AUGUSTUS	CDS	485697	485759	.	-	0	ID=cds.Sfla00000g00012.2.6;Parent=Sfla00000g00012.2
scaffold_0	AUGUSTUS	CDS	485938	486036	.	-	0	ID=cds.Sfla00000g00012.2.7;Parent=Sfla00000g00012.2
scaffold_0	AUGUSTUS	CDS	486762	486813	.	-	1	ID=cds.Sfla00000g00012.2.8;Parent=Sfla00000g00012.2
scaffold_0	AUGUSTUS	CDS	488361	488479	.	-	0	ID=cds.Sfla00000g00012.2.9;Parent=Sfla00000g00012.2
scaffold_0	AUGUSTUS	CDS	488585	488754	.	-	2	ID=cds.Sfla00000g00012.2.10;Parent=Sfla00000g00012.2
scaffold_0	AUGUSTUS	CDS	490533	490636	.	-	1	ID=cds.Sfla00000g00012.2.11;Parent=Sfla00000g00012.2
scaffold_0	AUGUSTUS	CDS	496851	496945	.	-	0	ID=cds.Sfla00000g00012.2.12;Parent=Sfla00000g00012.2
scaffold_0	AUGUSTUS	CDS	497193	497275	.	-	2	ID=cds.Sfla00000g00012.2.13;Parent=Sfla00000g00012.2
scaffold_0	AUGUSTUS	CDS	497390	497552	.	-	0	ID=cds.Sfla00000g00012.2.14;Parent=Sfla00000g00012.2
###
scaffold_0	AUGUSTUS	gene	500010	500679	.	+	.	ID=Sfla00000g00013
scaffold_0	AUGUSTUS	mRNA	500010	500679	.	+	.	ID=Sfla00000g00013.1;Parent=Sfla00000g00013
scaffold_0	AUGUSTUS	CDS	500010	500378	.	+	0	ID=cds.Sfla00000g00013.1.1;Parent=Sfla00000g00013.1
scaffold_0	AUGUSTUS	CDS	500575	500679	.	+	0	ID=cds.Sfla00000g00013.1.2;Parent=Sfla00000g00013.1
###
scaffold_0	AUGUSTUS	gene	537028	539223	.	+	.	ID=Sfla00000g00014
scaffold_0	AUGUSTUS	mRNA	537028	539223	.	+	.	ID=Sfla00000g00014.1;Parent=Sfla00000g00014
scaffold_0	AUGUSTUS	CDS	537028	537439	.	+	0	ID=cds.Sfla00000g00014.1.1;Parent=Sfla00000g00014.1
scaffold_0	AUGUSTUS	CDS	537538	537581	.	+	2	ID=cds.Sfla00000g00014.1.2;Parent=Sfla00000g00014.1
scaffold_0	AUGUSTUS	CDS	537886	537954	.	+	0	ID=cds.Sfla00000g00014.1.3;Parent=Sfla00000g00014.1
scaffold_0	AUGUSTUS	CDS	538947	539054	.	+	0	ID=cds.Sfla00000g00014.1.4;Parent=Sfla00000g00014.1
scaffold_0	AUGUSTUS	CDS	539158	539223	.	+	0	ID=cds.Sfla00000g00014.1.5;Parent=Sfla00000g00014.1
###
scaffold_0	AUGUSTUS	gene	566790	570494	.	-	.	ID=Sfla00000g00015
scaffold_0	AUGUSTUS	mRNA	566790	570494	.	-	.	ID=Sfla00000g00015.1;Parent=Sfla00000g00015
scaffold_0	AUGUSTUS	CDS	566790	566880	.	-	1	ID=cds.Sfla00000g00015.1.1;Parent=Sfla00000g00015.1
scaffold_0	AUGUSTUS	CDS	569079	569170	.	-	0	ID=cds.Sfla00000g00015.1.2;Parent=Sfla00000g00015.1
scaffold_0	AUGUSTUS	CDS	569652	569882	.	-	0	ID=cds.Sfla00000g00015.1.3;Parent=Sfla00000g00015.1
scaffold_0	AUGUSTUS	CDS	570150	570494	.	-	0	ID=cds.Sfla00000g00015.1.4;Parent=Sfla00000g00015.1
###
scaffold_0	AUGUSTUS	gene	617895	619404	.	-	.	ID=Sfla00000g00016
scaffold_0	AUGUSTUS	mRNA	617895	619404	.	-	.	ID=Sfla00000g00016.1;Parent=Sfla00000g00016
scaffold_0	AUGUSTUS	CDS	617895	617980	.	-	2	ID=cds.Sfla00000g00016.1.1;Parent=Sfla00000g00016.1
scaffold_0	AUGUSTUS	CDS	618471	618584	.	-	2	ID=cds.Sfla00000g00016.1.2;Parent=Sfla00000g00016.1
scaffold_0	AUGUSTUS	CDS	618701	618831	.	-	1	ID=cds.Sfla00000g00016.1.3;Parent=Sfla00000g00016.1
scaffold_0	AUGUSTUS	CDS	619004	619404	.	-	0	ID=cds.Sfla00000g00016.1.4;Parent=Sfla00000g00016.1
scaffold_0	ST/TD/KYJ	mRNA	618535	619546	.	-	.	ID=Sfla00000g00016.2;Parent=Sfla00000g00016
scaffold_0	ST/TD/KYJ	three_prime_UTR	618535	618584	.	-	.	ID=3utr.Sfla00000g00016.2.1;Parent=Sfla00000g00016.2
scaffold_0	ST/TD/KYJ	three_prime_UTR	618701	618793	.	-	.	ID=3utr.Sfla00000g00016.2.2;Parent=Sfla00000g00016.2
scaffold_0	ST/TD/KYJ	CDS	618794	618831	.	-	2	ID=cds.Sfla00000g00016.2.1;Parent=Sfla00000g00016.2
scaffold_0	ST/TD/KYJ	CDS	619041	619545	.	-	0	ID=cds.Sfla00000g00016.2.2;Parent=Sfla00000g00016.2
scaffold_0	ST/TD/KYJ	five_prime_UTR	619546	619546	.	-	.	ID=5utr.Sfla00000g00016.2.1;Parent=Sfla00000g00016.2
###
scaffold_0	AUGUSTUS	gene	622848	624757	.	+	.	ID=Sfla00000g00017
scaffold_0	AUGUSTUS	mRNA	622848	624757	.	+	.	ID=Sfla00000g00017.1;Parent=Sfla00000g00017
scaffold_0	AUGUSTUS	CDS	622848	622922	.	+	0	ID=cds.Sfla00000g00017.1.1;Parent=Sfla00000g00017.1
scaffold_0	AUGUSTUS	CDS	623464	623553	.	+	0	ID=cds.Sfla00000g00017.1.2;Parent=Sfla00000g00017.1
scaffold_0	AUGUSTUS	CDS	623648	623904	.	+	0	ID=cds.Sfla00000g00017.1.3;Parent=Sfla00000g00017.1
scaffold_0	AUGUSTUS	CDS	624733	624757	.	+	1	ID=cds.Sfla00000g00017.1.4;Parent=Sfla00000g00017.1
###
scaffold_0	AUGUSTUS	gene	638152	641904	.	-	.	ID=Sfla00000g00018
scaffold_0	AUGUSTUS	mRNA	638152	641904	.	-	.	ID=Sfla00000g00018.1;Parent=Sfla00000g00018
scaffold_0	AUGUSTUS	CDS	638152	641904	.	-	0	ID=cds.Sfla00000g00018.1.1;Parent=Sfla00000g00018.1
###
scaffold_0	AUGUSTUS	gene	645002	646270	.	+	.	ID=Sfla00000g00019
scaffold_0	AUGUSTUS	mRNA	645002	646270	.	+	.	ID=Sfla00000g00019.1;Parent=Sfla00000g00019
scaffold_0	AUGUSTUS	CDS	645002	646270	.	+	0	ID=cds.Sfla00000g00019.1.1;Parent=Sfla00000g00019.1
###
scaffold_0	AUGUSTUS	gene	724473	726693	.	-	.	ID=Sfla00000g00020
scaffold_0	AUGUSTUS	mRNA	724473	726693	.	-	.	ID=Sfla00000g00020.1;Parent=Sfla00000g00020
scaffold_0	AUGUSTUS	CDS	724473	724802	.	-	0	ID=cds.Sfla00000g00020.1.1;Parent=Sfla00000g00020.1
scaffold_0	AUGUSTUS	CDS	724901	725149	.	-	0	ID=cds.Sfla00000g00020.1.2;Parent=Sfla00000g00020.1
scaffold_0	AUGUSTUS	CDS	725276	725461	.	-	0	ID=cds.Sfla00000g00020.1.3;Parent=Sfla00000g00020.1
scaffold_0	AUGUSTUS	CDS	725557	725799	.	-	0	ID=cds.Sfla00000g00020.1.4;Parent=Sfla00000g00020.1
scaffold_0	AUGUSTUS	CDS	725918	725977	.	-	0	ID=cds.Sfla00000g00020.1.5;Parent=Sfla00000g00020.1
scaffold_0	AUGUSTUS	CDS	726103	726212	.	-	2	ID=cds.Sfla00000g00020.1.6;Parent=Sfla00000g00020.1
scaffold_0	AUGUSTUS	CDS	726573	726693	.	-	0	ID=cds.Sfla00000g00020.1.7;Parent=Sfla00000g00020.1
###
scaffold_0	AUGUSTUS	gene	854250	855121	.	+	.	ID=Sfla00000g00021
scaffold_0	ST/TD/KYJ	mRNA	853793	854624	.	+	.	ID=Sfla00000g00021.1;Parent=Sfla00000g00021
scaffold_0	ST/TD/KYJ	five_prime_UTR	853793	853794	.	+	.	ID=5utr.Sfla00000g00021.1.1;Parent=Sfla00000g00021.1
scaffold_0	ST/TD/KYJ	CDS	853795	853942	.	+	0	ID=cds.Sfla00000g00021.1.1;Parent=Sfla00000g00021.1
scaffold_0	ST/TD/KYJ	CDS	854179	854333	.	+	2	ID=cds.Sfla00000g00021.1.2;Parent=Sfla00000g00021.1
scaffold_0	ST/TD/KYJ	CDS	854424	854498	.	+	0	ID=cds.Sfla00000g00021.1.3;Parent=Sfla00000g00021.1
scaffold_0	ST/TD/KYJ	CDS	854592	854606	.	+	0	ID=cds.Sfla00000g00021.1.4;Parent=Sfla00000g00021.1
scaffold_0	ST/TD/KYJ	three_prime_UTR	854607	854624	.	+	.	ID=3utr.Sfla00000g00021.1.1;Parent=Sfla00000g00021.1
scaffold_0	AUGUSTUS	mRNA	854250	855121	.	+	.	ID=Sfla00000g00021.2;Parent=Sfla00000g00021
scaffold_0	AUGUSTUS	CDS	854250	854333	.	+	0	ID=cds.Sfla00000g00021.2.1;Parent=Sfla00000g00021.2
scaffold_0	AUGUSTUS	CDS	854424	854502	.	+	0	ID=cds.Sfla00000g00021.2.2;Parent=Sfla00000g00021.2
scaffold_0	AUGUSTUS	CDS	855036	855121	.	+	2	ID=cds.Sfla00000g00021.2.3;Parent=Sfla00000g00021.2
###
scaffold_0	AUGUSTUS	gene	980579	981913	.	+	.	ID=Sfla00000g00022
scaffold_0	AUGUSTUS	mRNA	980579	981913	.	+	.	ID=Sfla00000g00022.1;Parent=Sfla00000g00022
scaffold_0	AUGUSTUS	CDS	980579	980665	.	+	0	ID=cds.Sfla00000g00022.1.1;Parent=Sfla00000g00022.1
scaffold_0	AUGUSTUS	CDS	981716	981913	.	+	0	ID=cds.Sfla00000g00022.1.2;Parent=Sfla00000g00022.1
###
scaffold_0	AUGUSTUS	gene	1051666	1057225	.	-	.	ID=Sfla00000g00023
scaffold_0	AUGUSTUS	mRNA	1051666	1057225	.	-	.	ID=Sfla00000g00023.1;Parent=Sfla00000g00023
scaffold_0	AUGUSTUS	CDS	1051666	1051670	.	-	2	ID=cds.Sfla00000g00023.1.1;Parent=Sfla00000g00023.1
scaffold_0	AUGUSTUS	CDS	1054335	1055246	.	-	2	ID=cds.Sfla00000g00023.1.2;Parent=Sfla00000g00023.1
scaffold_0	AUGUSTUS	CDS	1057135	1057225	.	-	0	ID=cds.Sfla00000g00023.1.3;Parent=Sfla00000g00023.1
###
scaffold_0	AUGUSTUS	gene	1509488	1509982	.	-	.	ID=Sfla00000g00024
scaffold_0	AUGUSTUS	mRNA	1509488	1509982	.	-	.	ID=Sfla00000g00024.1;Parent=Sfla00000g00024
scaffold_0	AUGUSTUS	CDS	1509488	1509982	.	-	0	ID=cds.Sfla00000g00024.1.1;Parent=Sfla00000g00024.1
###
scaffold_0	AUGUSTUS	gene	1857458	1857994	.	+	.	ID=Sfla00000g00025
scaffold_0	AUGUSTUS	mRNA	1857458	1857994	.	+	.	ID=Sfla00000g00025.1;Parent=Sfla00000g00025
scaffold_0	AUGUSTUS	CDS	1857458	1857994	.	+	0	ID=cds.Sfla00000g00025.1.1;Parent=Sfla00000g00025.1
###
scaffold_0	AUGUSTUS	gene	1905721	1906680	.	+	.	ID=Sfla00000g00026
scaffold_0	AUGUSTUS	mRNA	1905721	1906680	.	+	.	ID=Sfla00000g00026.1;Parent=Sfla00000g00026
scaffold_0	AUGUSTUS	CDS	1905721	1905725	.	+	0	ID=cds.Sfla00000g00026.1.1;Parent=Sfla00000g00026.1
scaffold_0	AUGUSTUS	CDS	1906023	1906680	.	+	1	ID=cds.Sfla00000g00026.1.2;Parent=Sfla00000g00026.1
###
scaffold_0	AUGUSTUS	gene	1930392	1932117	.	-	.	ID=Sfla00000g00027
scaffold_0	AUGUSTUS	mRNA	1930392	1932117	.	-	.	ID=Sfla00000g00027.1;Parent=Sfla00000g00027
scaffold_0	AUGUSTUS	CDS	1930392	1930531	.	-	2	ID=cds.Sfla00000g00027.1.1;Parent=Sfla00000g00027.1
scaffold_0	AUGUSTUS	CDS	1931585	1931669	.	-	0	ID=cds.Sfla00000g00027.1.2;Parent=Sfla00000g00027.1
scaffold_0	AUGUSTUS	CDS	1931857	1931926	.	-	1	ID=cds.Sfla00000g00027.1.3;Parent=Sfla00000g00027.1
scaffold_0	AUGUSTUS	CDS	1932032	1932117	.	-	0	ID=cds.Sfla00000g00027.1.4;Parent=Sfla00000g00027.1
###
scaffold_0	AUGUSTUS	gene	1933541	1935202	.	+	.	ID=Sfla00000g00028
scaffold_0	AUGUSTUS	mRNA	1933541	1935202	.	+	.	ID=Sfla00000g00028.1;Parent=Sfla00000g00028
scaffold_0	AUGUSTUS	CDS	1933541	1934062	.	+	0	ID=cds.Sfla00000g00028.1.1;Parent=Sfla00000g00028.1
scaffold_0	AUGUSTUS	CDS	1934168	1935202	.	+	0	ID=cds.Sfla00000g00028.1.2;Parent=Sfla00000g00028.1
###
scaffold_0	AUGUSTUS	gene	1935262	1935921	.	+	.	ID=Sfla00000g00029
scaffold_0	AUGUSTUS	mRNA	1935262	1935921	.	+	.	ID=Sfla00000g00029.1;Parent=Sfla00000g00029
scaffold_0	AUGUSTUS	CDS	1935262	1935921	.	+	0	ID=cds.Sfla00000g00029.1.1;Parent=Sfla00000g00029.1
###
scaffold_0	AUGUSTUS	gene	1936617	1942513	.	-	.	ID=Sfla00000g00030
scaffold_0	ST/TD/KYJ	mRNA	1931257	1942573	.	-	.	ID=Sfla00000g00030.1;Parent=Sfla00000g00030
scaffold_0	ST/TD/KYJ	three_prime_UTR	1931257	1931564	.	-	.	ID=3utr.Sfla00000g00030.1.1;Parent=Sfla00000g00030.1
scaffold_0	ST/TD/KYJ	CDS	1931565	1931669	.	-	0	ID=cds.Sfla00000g00030.1.1;Parent=Sfla00000g00030.1
scaffold_0	ST/TD/KYJ	CDS	1931857	1931926	.	-	1	ID=cds.Sfla00000g00030.1.2;Parent=Sfla00000g00030.1
scaffold_0	ST/TD/KYJ	CDS	1932032	1932222	.	-	0	ID=cds.Sfla00000g00030.1.3;Parent=Sfla00000g00030.1
scaffold_0	ST/TD/KYJ	CDS	1936638	1936733	.	-	0	ID=cds.Sfla00000g00030.1.4;Parent=Sfla00000g00030.1
scaffold_0	ST/TD/KYJ	CDS	1937238	1937344	.	-	2	ID=cds.Sfla00000g00030.1.5;Parent=Sfla00000g00030.1
scaffold_0	ST/TD/KYJ	CDS	1937758	1937800	.	-	0	ID=cds.Sfla00000g00030.1.6;Parent=Sfla00000g00030.1
scaffold_0	ST/TD/KYJ	CDS	1938644	1938733	.	-	0	ID=cds.Sfla00000g00030.1.7;Parent=Sfla00000g00030.1
scaffold_0	ST/TD/KYJ	CDS	1939302	1939373	.	-	0	ID=cds.Sfla00000g00030.1.8;Parent=Sfla00000g00030.1
scaffold_0	ST/TD/KYJ	CDS	1942283	1942513	.	-	0	ID=cds.Sfla00000g00030.1.9;Parent=Sfla00000g00030.1
scaffold_0	ST/TD/KYJ	five_prime_UTR	1942514	1942573	.	-	.	ID=5utr.Sfla00000g00030.1.1;Parent=Sfla00000g00030.1
scaffold_0	AUGUSTUS	mRNA	1936617	1942513	.	-	.	ID=Sfla00000g00030.2;Parent=Sfla00000g00030
scaffold_0	AUGUSTUS	CDS	1936617	1936733	.	-	0	ID=cds.Sfla00000g00030.2.1;Parent=Sfla00000g00030.2
scaffold_0	AUGUSTUS	CDS	1937238	1937344	.	-	2	ID=cds.Sfla00000g00030.2.2;Parent=Sfla00000g00030.2
scaffold_0	AUGUSTUS	CDS	1937758	1937800	.	-	0	ID=cds.Sfla00000g00030.2.3;Parent=Sfla00000g00030.2
scaffold_0	AUGUSTUS	CDS	1938644	1938733	.	-	0	ID=cds.Sfla00000g00030.2.4;Parent=Sfla00000g00030.2
scaffold_0	AUGUSTUS	CDS	1939302	1939373	.	-	0	ID=cds.Sfla00000g00030.2.5;Parent=Sfla00000g00030.2
scaffold_0	AUGUSTUS	CDS	1942283	1942513	.	-	0	ID=cds.Sfla00000g00030.2.6;Parent=Sfla00000g00030.2
###
scaffold_0	AUGUSTUS	gene	1945641	1946337	.	-	.	ID=Sfla00000g00031
scaffold_0	AUGUSTUS	mRNA	1945641	1946337	.	-	.	ID=Sfla00000g00031.1;Parent=Sfla00000g00031
scaffold_0	AUGUSTUS	CDS	1945641	1945841	.	-	0	ID=cds.Sfla00000g00031.1.1;Parent=Sfla00000g00031.1
scaffold_0	AUGUSTUS	CDS	1945932	1945987	.	-	2	ID=cds.Sfla00000g00031.1.2;Parent=Sfla00000g00031.1
scaffold_0	AUGUSTUS	CDS	1946322	1946337	.	-	0	ID=cds.Sfla00000g00031.1.3;Parent=Sfla00000g00031.1
###
scaffold_0	AUGUSTUS	gene	1957855	1958337	.	-	.	ID=Sfla00000g00032
scaffold_0	AUGUSTUS	mRNA	1957855	1958337	.	-	.	ID=Sfla00000g00032.1;Parent=Sfla00000g00032
scaffold_0	AUGUSTUS	CDS	1957855	1957975	.	-	1	ID=cds.Sfla00000g00032.1.1;Parent=Sfla00000g00032.1
scaffold_0	AUGUSTUS	CDS	1958192	1958337	.	-	0	ID=cds.Sfla00000g00032.1.2;Parent=Sfla00000g00032.1
###
scaffold_0	AUGUSTUS	gene	2021515	2063359	.	-	.	ID=Sfla00000g00033
scaffold_0	AUGUSTUS	mRNA	2021515	2063359	.	-	.	ID=Sfla00000g00033.1;Parent=Sfla00000g00033
scaffold_0	AUGUSTUS	CDS	2021515	2021580	.	-	0	ID=cds.Sfla00000g00033.1.1;Parent=Sfla00000g00033.1
scaffold_0	AUGUSTUS	CDS	2022931	2023268	.	-	2	ID=cds.Sfla00000g00033.1.2;Parent=Sfla00000g00033.1
scaffold_0	AUGUSTUS	CDS	2023446	2024476	.	-	1	ID=cds.Sfla00000g00033.1.3;Parent=Sfla00000g00033.1
scaffold_0	AUGUSTUS	CDS	2025103	2025162	.	-	1	ID=cds.Sfla00000g00033.1.4;Parent=Sfla00000g00033.1
scaffold_0	AUGUSTUS	CDS	2033552	2033637	.	-	0	ID=cds.Sfla00000g00033.1.5;Parent=Sfla00000g00033.1
scaffold_0	AUGUSTUS	CDS	2033860	2033964	.	-	0	ID=cds.Sfla00000g00033.1.6;Parent=Sfla00000g00033.1
scaffold_0	AUGUSTUS	CDS	2034187	2034267	.	-	0	ID=cds.Sfla00000g00033.1.7;Parent=Sfla00000g00033.1
scaffold_0	AUGUSTUS	CDS	2034601	2034711	.	-	0	ID=cds.Sfla00000g00033.1.8;Parent=Sfla00000g00033.1
scaffold_0	AUGUSTUS	CDS	2034781	2034858	.	-	0	ID=cds.Sfla00000g00033.1.9;Parent=Sfla00000g00033.1
scaffold_0	AUGUSTUS	CDS	2035238	2035342	.	-	0	ID=cds.Sfla00000g00033.1.10;Parent=Sfla00000g00033.1
scaffold_0	AUGUSTUS	CDS	2035436	2035507	.	-	0	ID=cds.Sfla00000g00033.1.11;Parent=Sfla00000g00033.1
scaffold_0	AUGUSTUS	CDS	2035634	2035771	.	-	0	ID=cds.Sfla00000g00033.1.12;Parent=Sfla00000g00033.1
scaffold_0	AUGUSTUS	CDS	2036914	2037016	.	-	1	ID=cds.Sfla00000g00033.1.13;Parent=Sfla00000g00033.1
scaffold_0	AUGUSTUS	CDS	2038993	2039094	.	-	1	ID=cds.Sfla00000g00033.1.14;Parent=Sfla00000g00033.1
scaffold_0	AUGUSTUS	CDS	2039570	2039660	.	-	2	ID=cds.Sfla00000g00033.1.15;Parent=Sfla00000g00033.1
scaffold_0	AUGUSTUS	CDS	2042588	2042695	.	-	2	ID=cds.Sfla00000g00033.1.16;Parent=Sfla00000g00033.1
scaffold_0	AUGUSTUS	CDS	2047543	2047857	.	-	2	ID=cds.Sfla00000g00033.1.17;Parent=Sfla00000g00033.1
scaffold_0	AUGUSTUS	CDS	2056192	2056267	.	-	0	ID=cds.Sfla00000g00033.1.18;Parent=Sfla00000g00033.1
scaffold_0	AUGUSTUS	CDS	2057348	2057437	.	-	0	ID=cds.Sfla00000g00033.1.19;Parent=Sfla00000g00033.1
scaffold_0	AUGUSTUS	CDS	2057559	2057731	.	-	2	ID=cds.Sfla00000g00033.1.20;Parent=Sfla00000g00033.1
scaffold_0	AUGUSTUS	CDS	2058516	2059175	.	-	2	ID=cds.Sfla00000g00033.1.21;Parent=Sfla00000g00033.1
scaffold_0	AUGUSTUS	CDS	2059630	2059694	.	-	1	ID=cds.Sfla00000g00033.1.22;Parent=Sfla00000g00033.1
scaffold_0	AUGUSTUS	CDS	2060140	2060211	.	-	1	ID=cds.Sfla00000g00033.1.23;Parent=Sfla00000g00033.1
scaffold_0	AUGUSTUS	CDS	2062662	2063128	.	-	0	ID=cds.Sfla00000g00033.1.24;Parent=Sfla00000g00033.1
scaffold_0	AUGUSTUS	CDS	2063252	2063359	.	-	0	ID=cds.Sfla00000g00033.1.25;Parent=Sfla00000g00033.1
scaffold_0	ST/TD/KYJ	mRNA	2026017	2061383	.	-	.	ID=Sfla00000g00033.2;Parent=Sfla00000g00033
scaffold_0	ST/TD/KYJ	three_prime_UTR	2026017	2026769	.	-	.	ID=3utr.Sfla00000g00033.2.1;Parent=Sfla00000g00033.2
scaffold_0	ST/TD/KYJ	three_prime_UTR	2028077	2028131	.	-	.	ID=3utr.Sfla00000g00033.2.2;Parent=Sfla00000g00033.2
scaffold_0	ST/TD/KYJ	three_prime_UTR	2033552	2033637	.	-	.	ID=3utr.Sfla00000g00033.2.3;Parent=Sfla00000g00033.2
scaffold_0	ST/TD/KYJ	three_prime_UTR	2033860	2033964	.	-	.	ID=3utr.Sfla00000g00033.2.4;Parent=Sfla00000g00033.2
scaffold_0	ST/TD/KYJ	three_prime_UTR	2034187	2034267	.	-	.	ID=3utr.Sfla00000g00033.2.5;Parent=Sfla00000g00033.2
scaffold_0	ST/TD/KYJ	three_prime_UTR	2034601	2034711	.	-	.	ID=3utr.Sfla00000g00033.2.6;Parent=Sfla00000g00033.2
scaffold_0	ST/TD/KYJ	three_prime_UTR	2034781	2034858	.	-	.	ID=3utr.Sfla00000g00033.2.7;Parent=Sfla00000g00033.2
scaffold_0	ST/TD/KYJ	three_prime_UTR	2035238	2035342	.	-	.	ID=3utr.Sfla00000g00033.2.8;Parent=Sfla00000g00033.2
scaffold_0	ST/TD/KYJ	three_prime_UTR	2035436	2035507	.	-	.	ID=3utr.Sfla00000g00033.2.9;Parent=Sfla00000g00033.2
scaffold_0	ST/TD/KYJ	three_prime_UTR	2035634	2035771	.	-	.	ID=3utr.Sfla00000g00033.2.10;Parent=Sfla00000g00033.2
scaffold_0	ST/TD/KYJ	three_prime_UTR	2036914	2037016	.	-	.	ID=3utr.Sfla00000g00033.2.11;Parent=Sfla00000g00033.2
scaffold_0	ST/TD/KYJ	three_prime_UTR	2038993	2039038	.	-	.	ID=3utr.Sfla00000g00033.2.12;Parent=Sfla00000g00033.2
scaffold_0	ST/TD/KYJ	CDS	2039039	2039094	.	-	2	ID=cds.Sfla00000g00033.2.1;Parent=Sfla00000g00033.2
scaffold_0	ST/TD/KYJ	CDS	2042588	2042695	.	-	2	ID=cds.Sfla00000g00033.2.2;Parent=Sfla00000g00033.2
scaffold_0	ST/TD/KYJ	CDS	2056192	2056267	.	-	0	ID=cds.Sfla00000g00033.2.3;Parent=Sfla00000g00033.2
scaffold_0	ST/TD/KYJ	CDS	2057348	2057437	.	-	0	ID=cds.Sfla00000g00033.2.4;Parent=Sfla00000g00033.2
scaffold_0	ST/TD/KYJ	CDS	2057559	2057731	.	-	2	ID=cds.Sfla00000g00033.2.5;Parent=Sfla00000g00033.2
scaffold_0	ST/TD/KYJ	CDS	2058516	2059175	.	-	2	ID=cds.Sfla00000g00033.2.6;Parent=Sfla00000g00033.2
scaffold_0	ST/TD/KYJ	CDS	2059630	2059694	.	-	1	ID=cds.Sfla00000g00033.2.7;Parent=Sfla00000g00033.2
scaffold_0	ST/TD/KYJ	CDS	2060140	2060211	.	-	1	ID=cds.Sfla00000g00033.2.8;Parent=Sfla00000g00033.2
scaffold_0	ST/TD/KYJ	CDS	2060934	2061226	.	-	0	ID=cds.Sfla00000g00033.2.9;Parent=Sfla00000g00033.2
scaffold_0	ST/TD/KYJ	five_prime_UTR	2061227	2061383	.	-	.	ID=5utr.Sfla00000g00033.2.1;Parent=Sfla00000g00033.2
scaffold_0	ST/TD/KYJ	mRNA	2026017	2061383	.	-	.	ID=Sfla00000g00033.3;Parent=Sfla00000g00033
scaffold_0	ST/TD/KYJ	three_prime_UTR	2026017	2026736	.	-	.	ID=3utr.Sfla00000g00033.3.1;Parent=Sfla00000g00033.3
scaffold_0	ST/TD/KYJ	CDS	2026737	2026769	.	-	0	ID=cds.Sfla00000g00033.3.1;Parent=Sfla00000g00033.3
scaffold_0	ST/TD/KYJ	CDS	2028077	2028131	.	-	1	ID=cds.Sfla00000g00033.3.2;Parent=Sfla00000g00033.3
scaffold_0	ST/TD/KYJ	CDS	2033552	2033637	.	-	0	ID=cds.Sfla00000g00033.3.3;Parent=Sfla00000g00033.3
scaffold_0	ST/TD/KYJ	CDS	2033860	2033964	.	-	0	ID=cds.Sfla00000g00033.3.4;Parent=Sfla00000g00033.3
scaffold_0	ST/TD/KYJ	CDS	2034187	2034267	.	-	0	ID=cds.Sfla00000g00033.3.5;Parent=Sfla00000g00033.3
scaffold_0	ST/TD/KYJ	CDS	2034601	2034711	.	-	0	ID=cds.Sfla00000g00033.3.6;Parent=Sfla00000g00033.3
scaffold_0	ST/TD/KYJ	CDS	2034781	2034858	.	-	0	ID=cds.Sfla00000g00033.3.7;Parent=Sfla00000g00033.3
scaffold_0	ST/TD/KYJ	CDS	2035238	2035342	.	-	0	ID=cds.Sfla00000g00033.3.8;Parent=Sfla00000g00033.3
scaffold_0	ST/TD/KYJ	CDS	2035436	2035507	.	-	0	ID=cds.Sfla00000g00033.3.9;Parent=Sfla00000g00033.3
scaffold_0	ST/TD/KYJ	CDS	2035634	2035771	.	-	0	ID=cds.Sfla00000g00033.3.10;Parent=Sfla00000g00033.3
scaffold_0	ST/TD/KYJ	CDS	2036914	2037016	.	-	1	ID=cds.Sfla00000g00033.3.11;Parent=Sfla00000g00033.3
scaffold_0	ST/TD/KYJ	CDS	2038993	2039094	.	-	1	ID=cds.Sfla00000g00033.3.12;Parent=Sfla00000g00033.3
scaffold_0	ST/TD/KYJ	CDS	2039570	2039660	.	-	2	ID=cds.Sfla00000g00033.3.13;Parent=Sfla00000g00033.3
scaffold_0	ST/TD/KYJ	CDS	2042588	2042695	.	-	2	ID=cds.Sfla00000g00033.3.14;Parent=Sfla00000g00033.3
scaffold_0	ST/TD/KYJ	CDS	2056192	2056267	.	-	0	ID=cds.Sfla00000g00033.3.15;Parent=Sfla00000g00033.3
scaffold_0	ST/TD/KYJ	CDS	2057348	2057437	.	-	0	ID=cds.Sfla00000g00033.3.16;Parent=Sfla00000g00033.3
scaffold_0	ST/TD/KYJ	CDS	2057559	2057731	.	-	2	ID=cds.Sfla00000g00033.3.17;Parent=Sfla00000g00033.3
scaffold_0	ST/TD/KYJ	CDS	2058516	2059175	.	-	2	ID=cds.Sfla00000g00033.3.18;Parent=Sfla00000g00033.3
scaffold_0	ST/TD/KYJ	CDS	2059630	2059694	.	-	1	ID=cds.Sfla00000g00033.3.19;Parent=Sfla00000g00033.3
scaffold_0	ST/TD/KYJ	CDS	2060140	2060211	.	-	1	ID=cds.Sfla00000g00033.3.20;Parent=Sfla00000g00033.3
scaffold_0	ST/TD/KYJ	CDS	2060934	2061226	.	-	0	ID=cds.Sfla00000g00033.3.21;Parent=Sfla00000g00033.3
scaffold_0	ST/TD/KYJ	five_prime_UTR	2061227	2061383	.	-	.	ID=5utr.Sfla00000g00033.3.1;Parent=Sfla00000g00033.3
###
scaffold_0	AUGUSTUS	gene	2087097	2097396	.	+	.	ID=Sfla00000g00034
scaffold_0	AUGUSTUS	mRNA	2087097	2097396	.	+	.	ID=Sfla00000g00034.1;Parent=Sfla00000g00034
scaffold_0	AUGUSTUS	CDS	2087097	2087321	.	+	0	ID=cds.Sfla00000g00034.1.1;Parent=Sfla00000g00034.1
scaffold_0	AUGUSTUS	CDS	2087612	2087678	.	+	0	ID=cds.Sfla00000g00034.1.2;Parent=Sfla00000g00034.1
scaffold_0	AUGUSTUS	CDS	2088420	2088466	.	+	2	ID=cds.Sfla00000g00034.1.3;Parent=Sfla00000g00034.1
scaffold_0	AUGUSTUS	CDS	2088743	2088830	.	+	0	ID=cds.Sfla00000g00034.1.4;Parent=Sfla00000g00034.1
scaffold_0	AUGUSTUS	CDS	2095875	2096008	.	+	2	ID=cds.Sfla00000g00034.1.5;Parent=Sfla00000g00034.1
scaffold_0	AUGUSTUS	CDS	2096237	2096335	.	+	0	ID=cds.Sfla00000g00034.1.6;Parent=Sfla00000g00034.1
scaffold_0	AUGUSTUS	CDS	2097319	2097396	.	+	0	ID=cds.Sfla00000g00034.1.7;Parent=Sfla00000g00034.1
###
scaffold_0	AUGUSTUS	gene	2107172	2108617	.	-	.	ID=Sfla00000g00035
scaffold_0	AUGUSTUS	mRNA	2107172	2108617	.	-	.	ID=Sfla00000g00035.1;Parent=Sfla00000g00035
scaffold_0	AUGUSTUS	CDS	2107172	2108617	.	-	0	ID=cds.Sfla00000g00035.1.1;Parent=Sfla00000g00035.1
###
scaffold_0	AUGUSTUS	gene	2110671	2116203	.	+	.	ID=Sfla00000g00036
scaffold_0	AUGUSTUS	mRNA	2110671	2116203	.	+	.	ID=Sfla00000g00036.1;Parent=Sfla00000g00036
scaffold_0	AUGUSTUS	CDS	2110671	2110691	.	+	0	ID=cds.Sfla00000g00036.1.1;Parent=Sfla00000g00036.1
scaffold_0	AUGUSTUS	CDS	2114015	2114081	.	+	0	ID=cds.Sfla00000g00036.1.2;Parent=Sfla00000g00036.1
scaffold_0	AUGUSTUS	CDS	2115512	2115705	.	+	2	ID=cds.Sfla00000g00036.1.3;Parent=Sfla00000g00036.1
scaffold_0	AUGUSTUS	CDS	2115818	2115832	.	+	0	ID=cds.Sfla00000g00036.1.4;Parent=Sfla00000g00036.1
scaffold_0	AUGUSTUS	CDS	2115964	2116203	.	+	0	ID=cds.Sfla00000g00036.1.5;Parent=Sfla00000g00036.1
###
scaffold_0	AUGUSTUS	gene	2207675	2211617	.	-	.	ID=Sfla00000g00037
scaffold_0	AUGUSTUS	mRNA	2207675	2211617	.	-	.	ID=Sfla00000g00037.1;Parent=Sfla00000g00037
scaffold_0	AUGUSTUS	CDS	2207675	2207874	.	-	2	ID=cds.Sfla00000g00037.1.1;Parent=Sfla00000g00037.1
scaffold_0	AUGUSTUS	CDS	2211428	2211617	.	-	0	ID=cds.Sfla00000g00037.1.2;Parent=Sfla00000g00037.1
###
scaffold_0	AUGUSTUS	gene	2252603	2254176	.	+	.	ID=Sfla00000g00038
scaffold_0	AUGUSTUS	mRNA	2252603	2254176	.	+	.	ID=Sfla00000g00038.1;Parent=Sfla00000g00038
scaffold_0	AUGUSTUS	CDS	2252603	2253022	.	+	0	ID=cds.Sfla00000g00038.1.1;Parent=Sfla00000g00038.1
scaffold_0	AUGUSTUS	CDS	2253091	2253369	.	+	0	ID=cds.Sfla00000g00038.1.2;Parent=Sfla00000g00038.1
scaffold_0	AUGUSTUS	CDS	2253475	2253680	.	+	0	ID=cds.Sfla00000g00038.1.3;Parent=Sfla00000g00038.1
scaffold_0	AUGUSTUS	CDS	2253789	2254176	.	+	1	ID=cds.Sfla00000g00038.1.4;Parent=Sfla00000g00038.1
###
scaffold_0	AUGUSTUS	gene	2259826	2260159	.	-	.	ID=Sfla00000g00039
scaffold_0	AUGUSTUS	mRNA	2259826	2260159	.	-	.	ID=Sfla00000g00039.1;Parent=Sfla00000g00039
scaffold_0	AUGUSTUS	CDS	2259826	2259941	.	-	2	ID=cds.Sfla00000g00039.1.1;Parent=Sfla00000g00039.1
scaffold_0	AUGUSTUS	CDS	2260045	2260159	.	-	0	ID=cds.Sfla00000g00039.1.2;Parent=Sfla00000g00039.1
###
scaffold_0	AUGUSTUS	gene	2349997	2355152	.	+	.	ID=Sfla00000g00040
scaffold_0	ST/TD/KYJ	mRNA	2349709	2356231	.	+	.	ID=Sfla00000g00040.1;Parent=Sfla00000g00040
scaffold_0	ST/TD/KYJ	five_prime_UTR	2349709	2349996	.	+	.	ID=5utr.Sfla00000g00040.1.1;Parent=Sfla00000g00040.1
scaffold_0	ST/TD/KYJ	CDS	2349997	2350144	.	+	0	ID=cds.Sfla00000g00040.1.1;Parent=Sfla00000g00040.1
scaffold_0	ST/TD/KYJ	CDS	2350752	2352124	.	+	2	ID=cds.Sfla00000g00040.1.2;Parent=Sfla00000g00040.1
scaffold_0	ST/TD/KYJ	CDS	2352700	2352765	.	+	0	ID=cds.Sfla00000g00040.1.3;Parent=Sfla00000g00040.1
scaffold_0	ST/TD/KYJ	CDS	2352967	2353101	.	+	0	ID=cds.Sfla00000g00040.1.4;Parent=Sfla00000g00040.1
scaffold_0	ST/TD/KYJ	CDS	2353659	2353709	.	+	0	ID=cds.Sfla00000g00040.1.5;Parent=Sfla00000g00040.1
scaffold_0	ST/TD/KYJ	CDS	2353877	2354017	.	+	0	ID=cds.Sfla00000g00040.1.6;Parent=Sfla00000g00040.1
scaffold_0	ST/TD/KYJ	CDS	2354160	2355152	.	+	0	ID=cds.Sfla00000g00040.1.7;Parent=Sfla00000g00040.1
scaffold_0	ST/TD/KYJ	three_prime_UTR	2355153	2355348	.	+	.	ID=3utr.Sfla00000g00040.1.1;Parent=Sfla00000g00040.1
scaffold_0	ST/TD/KYJ	three_prime_UTR	2355625	2355730	.	+	.	ID=3utr.Sfla00000g00040.1.2;Parent=Sfla00000g00040.1
scaffold_0	ST/TD/KYJ	three_prime_UTR	2355820	2356231	.	+	.	ID=3utr.Sfla00000g00040.1.3;Parent=Sfla00000g00040.1
scaffold_0	ST/TD/KYJ	mRNA	2349709	2356231	.	+	.	ID=Sfla00000g00040.2;Parent=Sfla00000g00040
scaffold_0	ST/TD/KYJ	five_prime_UTR	2349709	2349996	.	+	.	ID=5utr.Sfla00000g00040.2.1;Parent=Sfla00000g00040.2
scaffold_0	ST/TD/KYJ	CDS	2349997	2350144	.	+	0	ID=cds.Sfla00000g00040.2.1;Parent=Sfla00000g00040.2
scaffold_0	ST/TD/KYJ	CDS	2350752	2352124	.	+	2	ID=cds.Sfla00000g00040.2.2;Parent=Sfla00000g00040.2
scaffold_0	ST/TD/KYJ	CDS	2352697	2352765	.	+	0	ID=cds.Sfla00000g00040.2.3;Parent=Sfla00000g00040.2
scaffold_0	ST/TD/KYJ	CDS	2352967	2353101	.	+	0	ID=cds.Sfla00000g00040.2.4;Parent=Sfla00000g00040.2
scaffold_0	ST/TD/KYJ	CDS	2353659	2353709	.	+	0	ID=cds.Sfla00000g00040.2.5;Parent=Sfla00000g00040.2
scaffold_0	ST/TD/KYJ	CDS	2353877	2354017	.	+	0	ID=cds.Sfla00000g00040.2.6;Parent=Sfla00000g00040.2
scaffold_0	ST/TD/KYJ	CDS	2354160	2355152	.	+	0	ID=cds.Sfla00000g00040.2.7;Parent=Sfla00000g00040.2
scaffold_0	ST/TD/KYJ	three_prime_UTR	2355153	2355348	.	+	.	ID=3utr.Sfla00000g00040.2.1;Parent=Sfla00000g00040.2
scaffold_0	ST/TD/KYJ	three_prime_UTR	2355625	2356231	.	+	.	ID=3utr.Sfla00000g00040.2.2;Parent=Sfla00000g00040.2
scaffold_0	ST/TD/KYJ	mRNA	2349709	2356231	.	+	.	ID=Sfla00000g00040.3;Parent=Sfla00000g00040
scaffold_0	ST/TD/KYJ	five_prime_UTR	2349709	2349996	.	+	.	ID=5utr.Sfla00000g00040.3.1;Parent=Sfla00000g00040.3
scaffold_0	ST/TD/KYJ	CDS	2349997	2350144	.	+	0	ID=cds.Sfla00000g00040.3.1;Parent=Sfla00000g00040.3
scaffold_0	ST/TD/KYJ	CDS	2350752	2352124	.	+	2	ID=cds.Sfla00000g00040.3.2;Parent=Sfla00000g00040.3
scaffold_0	ST/TD/KYJ	CDS	2352700	2352765	.	+	0	ID=cds.Sfla00000g00040.3.3;Parent=Sfla00000g00040.3
scaffold_0	ST/TD/KYJ	CDS	2352967	2353101	.	+	0	ID=cds.Sfla00000g00040.3.4;Parent=Sfla00000g00040.3
scaffold_0	ST/TD/KYJ	CDS	2353659	2353709	.	+	0	ID=cds.Sfla00000g00040.3.5;Parent=Sfla00000g00040.3
scaffold_0	ST/TD/KYJ	CDS	2353877	2354017	.	+	0	ID=cds.Sfla00000g00040.3.6;Parent=Sfla00000g00040.3
scaffold_0	ST/TD/KYJ	CDS	2354160	2355152	.	+	0	ID=cds.Sfla00000g00040.3.7;Parent=Sfla00000g00040.3
scaffold_0	ST/TD/KYJ	three_prime_UTR	2355153	2355348	.	+	.	ID=3utr.Sfla00000g00040.3.1;Parent=Sfla00000g00040.3
scaffold_0	ST/TD/KYJ	three_prime_UTR	2355625	2356231	.	+	.	ID=3utr.Sfla00000g00040.3.2;Parent=Sfla00000g00040.3
scaffold_0	AUGUSTUS	mRNA	2349997	2355152	.	+	.	ID=Sfla00000g00040.4;Parent=Sfla00000g00040
scaffold_0	AUGUSTUS	CDS	2349997	2350144	.	+	0	ID=cds.Sfla00000g00040.4.1;Parent=Sfla00000g00040.4
scaffold_0	AUGUSTUS	CDS	2350752	2352124	.	+	2	ID=cds.Sfla00000g00040.4.2;Parent=Sfla00000g00040.4
scaffold_0	AUGUSTUS	CDS	2352697	2352765	.	+	0	ID=cds.Sfla00000g00040.4.3;Parent=Sfla00000g00040.4
scaffold_0	AUGUSTUS	CDS	2352967	2353101	.	+	0	ID=cds.Sfla00000g00040.4.4;Parent=Sfla00000g00040.4
scaffold_0	AUGUSTUS	CDS	2353659	2353709	.	+	0	ID=cds.Sfla00000g00040.4.5;Parent=Sfla00000g00040.4
scaffold_0	AUGUSTUS	CDS	2353877	2354017	.	+	0	ID=cds.Sfla00000g00040.4.6;Parent=Sfla00000g00040.4
scaffold_0	AUGUSTUS	CDS	2354160	2355152	.	+	0	ID=cds.Sfla00000g00040.4.7;Parent=Sfla00000g00040.4
###
scaffold_0	ST/ALL/KYJ	gene	2392106	2392519	.	.	.	ID=Sfla00000g00041
scaffold_0	ST/TD/KYJ	mRNA	2392106	2392519	.	.	.	ID=Sfla00000g00041.1;Parent=Sfla00000g00041
scaffold_0	ST/TD/KYJ	three_prime_UTR	2392106	2392174	.	.	.	ID=3utr.Sfla00000g00041.1.1;Parent=Sfla00000g00041.1
scaffold_0	ST/TD/KYJ	CDS	2392175	2392519	.	.	0	ID=cds.Sfla00000g00041.1.1;Parent=Sfla00000g00041.1
###
scaffold_0	AUGUSTUS	gene	2392200	2393138	.	+	.	ID=Sfla00000g00042
scaffold_0	AUGUSTUS	mRNA	2392200	2393138	.	+	.	ID=Sfla00000g00042.1;Parent=Sfla00000g00042
scaffold_0	AUGUSTUS	CDS	2392200	2393138	.	+	0	ID=cds.Sfla00000g00042.1.1;Parent=Sfla00000g00042.1
###
scaffold_0	AUGUSTUS	gene	2462257	2463076	.	+	.	ID=Sfla00000g00043
scaffold_0	AUGUSTUS	mRNA	2462257	2463076	.	+	.	ID=Sfla00000g00043.1;Parent=Sfla00000g00043
scaffold_0	AUGUSTUS	CDS	2462257	2462349	.	+	0	ID=cds.Sfla00000g00043.1.1;Parent=Sfla00000g00043.1
scaffold_0	AUGUSTUS	CDS	2462843	2463076	.	+	0	ID=cds.Sfla00000g00043.1.2;Parent=Sfla00000g00043.1
###
scaffold_0	AUGUSTUS	gene	2467361	2473200	.	-	.	ID=Sfla00000g00044
scaffold_0	AUGUSTUS	mRNA	2467361	2473200	.	-	.	ID=Sfla00000g00044.1;Parent=Sfla00000g00044
scaffold_0	AUGUSTUS	CDS	2467361	2467426	.	-	0	ID=cds.Sfla00000g00044.1.1;Parent=Sfla00000g00044.1
scaffold_0	AUGUSTUS	CDS	2467527	2467676	.	-	0	ID=cds.Sfla00000g00044.1.2;Parent=Sfla00000g00044.1
scaffold_0	AUGUSTUS	CDS	2473114	2473200	.	-	0	ID=cds.Sfla00000g00044.1.3;Parent=Sfla00000g00044.1
###
scaffold_0	AUGUSTUS	gene	2562984	2563660	.	+	.	ID=Sfla00000g00045
scaffold_0	AUGUSTUS	mRNA	2562984	2563660	.	+	.	ID=Sfla00000g00045.1;Parent=Sfla00000g00045
scaffold_0	AUGUSTUS	CDS	2562984	2563175	.	+	0	ID=cds.Sfla00000g00045.1.1;Parent=Sfla00000g00045.1
scaffold_0	AUGUSTUS	CDS	2563302	2563376	.	+	0	ID=cds.Sfla00000g00045.1.2;Parent=Sfla00000g00045.1
scaffold_0	AUGUSTUS	CDS	2563469	2563660	.	+	0	ID=cds.Sfla00000g00045.1.3;Parent=Sfla00000g00045.1
###
scaffold_0	AUGUSTUS	gene	2683474	2684639	.	+	.	ID=Sfla00000g00046
scaffold_0	AUGUSTUS	mRNA	2683474	2684639	.	+	.	ID=Sfla00000g00046.1;Parent=Sfla00000g00046
scaffold_0	AUGUSTUS	CDS	2683474	2683844	.	+	0	ID=cds.Sfla00000g00046.1.1;Parent=Sfla00000g00046.1
scaffold_0	AUGUSTUS	CDS	2684606	2684639	.	+	1	ID=cds.Sfla00000g00046.1.2;Parent=Sfla00000g00046.1
###
scaffold_0	AUGUSTUS	gene	2703404	2704516	.	-	.	ID=Sfla00000g00047
scaffold_0	AUGUSTUS	mRNA	2703404	2704516	.	-	.	ID=Sfla00000g00047.1;Parent=Sfla00000g00047
scaffold_0	AUGUSTUS	CDS	2703404	2703630	.	-	2	ID=cds.Sfla00000g00047.1.1;Parent=Sfla00000g00047.1
scaffold_0	AUGUSTUS	CDS	2704423	2704516	.	-	0	ID=cds.Sfla00000g00047.1.2;Parent=Sfla00000g00047.1
###
scaffold_0	AUGUSTUS	gene	2838662	2838865	.	+	.	ID=Sfla00000g00048
scaffold_0	AUGUSTUS	mRNA	2838662	2838865	.	+	.	ID=Sfla00000g00048.1;Parent=Sfla00000g00048
scaffold_0	AUGUSTUS	CDS	2838662	2838865	.	+	0	ID=cds.Sfla00000g00048.1.1;Parent=Sfla00000g00048.1
###
scaffold_0	AUGUSTUS	gene	2842832	2843533	.	+	.	ID=Sfla00000g00049
scaffold_0	AUGUSTUS	mRNA	2842832	2843533	.	+	.	ID=Sfla00000g00049.1;Parent=Sfla00000g00049
scaffold_0	AUGUSTUS	CDS	2842832	2843533	.	+	0	ID=cds.Sfla00000g00049.1.1;Parent=Sfla00000g00049.1
###
scaffold_0	AUGUSTUS	gene	2869148	2873344	.	-	.	ID=Sfla00000g00050
scaffold_0	AUGUSTUS	mRNA	2869148	2873344	.	-	.	ID=Sfla00000g00050.1;Parent=Sfla00000g00050
scaffold_0	AUGUSTUS	CDS	2869148	2869510	.	-	0	ID=cds.Sfla00000g00050.1.1;Parent=Sfla00000g00050.1
scaffold_0	AUGUSTUS	CDS	2869781	2869990	.	-	0	ID=cds.Sfla00000g00050.1.2;Parent=Sfla00000g00050.1
scaffold_0	AUGUSTUS	CDS	2870072	2870617	.	-	0	ID=cds.Sfla00000g00050.1.3;Parent=Sfla00000g00050.1
scaffold_0	AUGUSTUS	CDS	2870831	2870913	.	-	2	ID=cds.Sfla00000g00050.1.4;Parent=Sfla00000g00050.1
scaffold_0	AUGUSTUS	CDS	2871067	2871138	.	-	2	ID=cds.Sfla00000g00050.1.5;Parent=Sfla00000g00050.1
scaffold_0	AUGUSTUS	CDS	2873248	2873344	.	-	0	ID=cds.Sfla00000g00050.1.6;Parent=Sfla00000g00050.1
###
scaffold_0	AUGUSTUS	gene	2907195	2918052	.	+	.	ID=Sfla00000g00051
scaffold_0	ST/TD/KYJ	mRNA	2907129	2918272	.	+	.	ID=Sfla00000g00051.1;Parent=Sfla00000g00051
scaffold_0	ST/TD/KYJ	five_prime_UTR	2907129	2907194	.	+	.	ID=5utr.Sfla00000g00051.1.1;Parent=Sfla00000g00051.1
scaffold_0	ST/TD/KYJ	CDS	2907195	2907320	.	+	0	ID=cds.Sfla00000g00051.1.1;Parent=Sfla00000g00051.1
scaffold_0	ST/TD/KYJ	CDS	2908502	2908810	.	+	0	ID=cds.Sfla00000g00051.1.2;Parent=Sfla00000g00051.1
scaffold_0	ST/TD/KYJ	CDS	2911134	2911194	.	+	0	ID=cds.Sfla00000g00051.1.3;Parent=Sfla00000g00051.1
scaffold_0	ST/TD/KYJ	CDS	2917067	2918052	.	+	2	ID=cds.Sfla00000g00051.1.4;Parent=Sfla00000g00051.1
scaffold_0	ST/TD/KYJ	three_prime_UTR	2918053	2918272	.	+	.	ID=3utr.Sfla00000g00051.1.1;Parent=Sfla00000g00051.1
scaffold_0	AUGUSTUS	mRNA	2907195	2918052	.	+	.	ID=Sfla00000g00051.2;Parent=Sfla00000g00051
scaffold_0	AUGUSTUS	CDS	2907195	2907320	.	+	0	ID=cds.Sfla00000g00051.2.1;Parent=Sfla00000g00051.2
scaffold_0	AUGUSTUS	CDS	2908502	2908814	.	+	0	ID=cds.Sfla00000g00051.2.2;Parent=Sfla00000g00051.2
scaffold_0	AUGUSTUS	CDS	2917067	2918052	.	+	2	ID=cds.Sfla00000g00051.2.3;Parent=Sfla00000g00051.2
###
scaffold_0	ST/ALL/KYJ	gene	2937879	2938252	.	.	.	ID=Sfla00000g00052
scaffold_0	ST/TD/KYJ	mRNA	2937879	2938252	.	.	.	ID=Sfla00000g00052.1;Parent=Sfla00000g00052
scaffold_0	ST/TD/KYJ	three_prime_UTR	2937879	2937880	.	.	.	ID=3utr.Sfla00000g00052.1.1;Parent=Sfla00000g00052.1
scaffold_0	ST/TD/KYJ	CDS	2937881	2938252	.	.	0	ID=cds.Sfla00000g00052.1.1;Parent=Sfla00000g00052.1
###
scaffold_0	AUGUSTUS	gene	2982126	2982520	.	+	.	ID=Sfla00000g00053
scaffold_0	AUGUSTUS	mRNA	2982126	2982520	.	+	.	ID=Sfla00000g00053.1;Parent=Sfla00000g00053
scaffold_0	AUGUSTUS	CDS	2982126	2982283	.	+	0	ID=cds.Sfla00000g00053.1.1;Parent=Sfla00000g00053.1
scaffold_0	AUGUSTUS	CDS	2982388	2982520	.	+	1	ID=cds.Sfla00000g00053.1.2;Parent=Sfla00000g00053.1
###
scaffold_0	AUGUSTUS	gene	3004436	3004678	.	-	.	ID=Sfla00000g00054
scaffold_0	AUGUSTUS	mRNA	3004436	3004678	.	-	.	ID=Sfla00000g00054.1;Parent=Sfla00000g00054
scaffold_0	AUGUSTUS	CDS	3004436	3004678	.	-	0	ID=cds.Sfla00000g00054.1.1;Parent=Sfla00000g00054.1
###
scaffold_0	AUGUSTUS	gene	3007563	3013720	.	-	.	ID=Sfla00000g00055
scaffold_0	AUGUSTUS	mRNA	3007563	3013720	.	-	.	ID=Sfla00000g00055.1;Parent=Sfla00000g00055
scaffold_0	AUGUSTUS	CDS	3007563	3007848	.	-	1	ID=cds.Sfla00000g00055.1.1;Parent=Sfla00000g00055.1
scaffold_0	AUGUSTUS	CDS	3008063	3008103	.	-	0	ID=cds.Sfla00000g00055.1.2;Parent=Sfla00000g00055.1
scaffold_0	AUGUSTUS	CDS	3008237	3008446	.	-	0	ID=cds.Sfla00000g00055.1.3;Parent=Sfla00000g00055.1
scaffold_0	AUGUSTUS	CDS	3010453	3010593	.	-	0	ID=cds.Sfla00000g00055.1.4;Parent=Sfla00000g00055.1
scaffold_0	AUGUSTUS	CDS	3010689	3010766	.	-	0	ID=cds.Sfla00000g00055.1.5;Parent=Sfla00000g00055.1
scaffold_0	AUGUSTUS	CDS	3013571	3013720	.	-	0	ID=cds.Sfla00000g00055.1.6;Parent=Sfla00000g00055.1
###
scaffold_0	AUGUSTUS	gene	3020426	3022452	.	+	.	ID=Sfla00000g00056
scaffold_0	ST/TD/KYJ	mRNA	3016873	3022871	.	+	.	ID=Sfla00000g00056.1;Parent=Sfla00000g00056
scaffold_0	ST/TD/KYJ	five_prime_UTR	3016873	3016946	.	+	.	ID=5utr.Sfla00000g00056.1.1;Parent=Sfla00000g00056.1
scaffold_0	ST/TD/KYJ	CDS	3016947	3017124	.	+	0	ID=cds.Sfla00000g00056.1.1;Parent=Sfla00000g00056.1
scaffold_0	ST/TD/KYJ	CDS	3020346	3020792	.	+	2	ID=cds.Sfla00000g00056.1.2;Parent=Sfla00000g00056.1
scaffold_0	ST/TD/KYJ	CDS	3021626	3022452	.	+	2	ID=cds.Sfla00000g00056.1.3;Parent=Sfla00000g00056.1
scaffold_0	ST/TD/KYJ	three_prime_UTR	3022453	3022871	.	+	.	ID=3utr.Sfla00000g00056.1.1;Parent=Sfla00000g00056.1
scaffold_0	AUGUSTUS	mRNA	3020426	3022452	.	+	.	ID=Sfla00000g00056.2;Parent=Sfla00000g00056
scaffold_0	AUGUSTUS	CDS	3020426	3020792	.	+	0	ID=cds.Sfla00000g00056.2.1;Parent=Sfla00000g00056.2
scaffold_0	AUGUSTUS	CDS	3021626	3022452	.	+	2	ID=cds.Sfla00000g00056.2.2;Parent=Sfla00000g00056.2
###
scaffold_0	AUGUSTUS	gene	3096780	3113424	.	-	.	ID=Sfla00000g00057
scaffold_0	ST/TD/KYJ	mRNA	3091242	3114064	.	-	.	ID=Sfla00000g00057.1;Parent=Sfla00000g00057
scaffold_0	ST/TD/KYJ	three_prime_UTR	3091242	3091256	.	-	.	ID=3utr.Sfla00000g00057.1.1;Parent=Sfla00000g00057.1
scaffold_0	ST/TD/KYJ	three_prime_UTR	3096779	3096779	.	-	.	ID=3utr.Sfla00000g00057.1.2;Parent=Sfla00000g00057.1
scaffold_0	ST/TD/KYJ	CDS	3096780	3096952	.	-	2	ID=cds.Sfla00000g00057.1.1;Parent=Sfla00000g00057.1
scaffold_0	ST/TD/KYJ	CDS	3102894	3103158	.	-	0	ID=cds.Sfla00000g00057.1.2;Parent=Sfla00000g00057.1
scaffold_0	ST/TD/KYJ	CDS	3103232	3103297	.	-	0	ID=cds.Sfla00000g00057.1.3;Parent=Sfla00000g00057.1
scaffold_0	ST/TD/KYJ	CDS	3103863	3104003	.	-	0	ID=cds.Sfla00000g00057.1.4;Parent=Sfla00000g00057.1
scaffold_0	ST/TD/KYJ	CDS	3104087	3104143	.	-	0	ID=cds.Sfla00000g00057.1.5;Parent=Sfla00000g00057.1
scaffold_0	ST/TD/KYJ	CDS	3104208	3104263	.	-	2	ID=cds.Sfla00000g00057.1.6;Parent=Sfla00000g00057.1
scaffold_0	ST/TD/KYJ	CDS	3104385	3104520	.	-	0	ID=cds.Sfla00000g00057.1.7;Parent=Sfla00000g00057.1
scaffold_0	ST/TD/KYJ	CDS	3104624	3104711	.	-	1	ID=cds.Sfla00000g00057.1.8;Parent=Sfla00000g00057.1
scaffold_0	ST/TD/KYJ	CDS	3104798	3104904	.	-	0	ID=cds.Sfla00000g00057.1.9;Parent=Sfla00000g00057.1
scaffold_0	ST/TD/KYJ	CDS	3105805	3106731	.	-	0	ID=cds.Sfla00000g00057.1.10;Parent=Sfla00000g00057.1
scaffold_0	ST/TD/KYJ	CDS	3106838	3106933	.	-	0	ID=cds.Sfla00000g00057.1.11;Parent=Sfla00000g00057.1
scaffold_0	ST/TD/KYJ	CDS	3107056	3107373	.	-	0	ID=cds.Sfla00000g00057.1.12;Parent=Sfla00000g00057.1
scaffold_0	ST/TD/KYJ	CDS	3112490	3112668	.	-	2	ID=cds.Sfla00000g00057.1.13;Parent=Sfla00000g00057.1
scaffold_0	ST/TD/KYJ	CDS	3113199	3113289	.	-	0	ID=cds.Sfla00000g00057.1.14;Parent=Sfla00000g00057.1
scaffold_0	ST/TD/KYJ	CDS	3113386	3113424	.	-	0	ID=cds.Sfla00000g00057.1.15;Parent=Sfla00000g00057.1
scaffold_0	ST/TD/KYJ	five_prime_UTR	3113425	3113456	.	-	.	ID=5utr.Sfla00000g00057.1.1;Parent=Sfla00000g00057.1
scaffold_0	ST/TD/KYJ	five_prime_UTR	3113885	3114064	.	-	.	ID=5utr.Sfla00000g00057.1.2;Parent=Sfla00000g00057.1
scaffold_0	ST/TD/KYJ	mRNA	3096669	3114064	.	-	.	ID=Sfla00000g00057.2;Parent=Sfla00000g00057
scaffold_0	ST/TD/KYJ	three_prime_UTR	3096669	3096779	.	-	.	ID=3utr.Sfla00000g00057.2.1;Parent=Sfla00000g00057.2
scaffold_0	ST/TD/KYJ	CDS	3096780	3096952	.	-	2	ID=cds.Sfla00000g00057.2.1;Parent=Sfla00000g00057.2
scaffold_0	ST/TD/KYJ	CDS	3102894	3103158	.	-	0	ID=cds.Sfla00000g00057.2.2;Parent=Sfla00000g00057.2
scaffold_0	ST/TD/KYJ	CDS	3103232	3103297	.	-	0	ID=cds.Sfla00000g00057.2.3;Parent=Sfla00000g00057.2
scaffold_0	ST/TD/KYJ	CDS	3103863	3104003	.	-	0	ID=cds.Sfla00000g00057.2.4;Parent=Sfla00000g00057.2
scaffold_0	ST/TD/KYJ	CDS	3104087	3104143	.	-	0	ID=cds.Sfla00000g00057.2.5;Parent=Sfla00000g00057.2
scaffold_0	ST/TD/KYJ	CDS	3104208	3104263	.	-	2	ID=cds.Sfla00000g00057.2.6;Parent=Sfla00000g00057.2
scaffold_0	ST/TD/KYJ	CDS	3104385	3104520	.	-	0	ID=cds.Sfla00000g00057.2.7;Parent=Sfla00000g00057.2
scaffold_0	ST/TD/KYJ	CDS	3104624	3104711	.	-	1	ID=cds.Sfla00000g00057.2.8;Parent=Sfla00000g00057.2
scaffold_0	ST/TD/KYJ	CDS	3104798	3104904	.	-	0	ID=cds.Sfla00000g00057.2.9;Parent=Sfla00000g00057.2
scaffold_0	ST/TD/KYJ	CDS	3105805	3106731	.	-	0	ID=cds.Sfla00000g00057.2.10;Parent=Sfla00000g00057.2
scaffold_0	ST/TD/KYJ	CDS	3106838	3106933	.	-	0	ID=cds.Sfla00000g00057.2.11;Parent=Sfla00000g00057.2
scaffold_0	ST/TD/KYJ	CDS	3107056	3107373	.	-	0	ID=cds.Sfla00000g00057.2.12;Parent=Sfla00000g00057.2
scaffold_0	ST/TD/KYJ	CDS	3112490	3112668	.	-	2	ID=cds.Sfla00000g00057.2.13;Parent=Sfla00000g00057.2
scaffold_0	ST/TD/KYJ	CDS	3113199	3113289	.	-	0	ID=cds.Sfla00000g00057.2.14;Parent=Sfla00000g00057.2
scaffold_0	ST/TD/KYJ	CDS	3113386	3113424	.	-	0	ID=cds.Sfla00000g00057.2.15;Parent=Sfla00000g00057.2
scaffold_0	ST/TD/KYJ	five_prime_UTR	3113425	3113456	.	-	.	ID=5utr.Sfla00000g00057.2.1;Parent=Sfla00000g00057.2
scaffold_0	ST/TD/KYJ	five_prime_UTR	3113885	3114064	.	-	.	ID=5utr.Sfla00000g00057.2.2;Parent=Sfla00000g00057.2
scaffold_0	AUGUSTUS	mRNA	3096780	3113424	.	-	.	ID=Sfla00000g00057.3;Parent=Sfla00000g00057
scaffold_0	AUGUSTUS	CDS	3096780	3096952	.	-	2	ID=cds.Sfla00000g00057.3.1;Parent=Sfla00000g00057.3
scaffold_0	AUGUSTUS	CDS	3099899	3100960	.	-	2	ID=cds.Sfla00000g00057.3.2;Parent=Sfla00000g00057.3
scaffold_0	AUGUSTUS	CDS	3101072	3101172	.	-	1	ID=cds.Sfla00000g00057.3.3;Parent=Sfla00000g00057.3
scaffold_0	AUGUSTUS	CDS	3101305	3101657	.	-	0	ID=cds.Sfla00000g00057.3.4;Parent=Sfla00000g00057.3
scaffold_0	AUGUSTUS	CDS	3101748	3102085	.	-	2	ID=cds.Sfla00000g00057.3.5;Parent=Sfla00000g00057.3
scaffold_0	AUGUSTUS	CDS	3102894	3103158	.	-	0	ID=cds.Sfla00000g00057.3.6;Parent=Sfla00000g00057.3
scaffold_0	AUGUSTUS	CDS	3103232	3103297	.	-	0	ID=cds.Sfla00000g00057.3.7;Parent=Sfla00000g00057.3
scaffold_0	AUGUSTUS	CDS	3104208	3104263	.	-	2	ID=cds.Sfla00000g00057.3.8;Parent=Sfla00000g00057.3
scaffold_0	AUGUSTUS	CDS	3104385	3104520	.	-	0	ID=cds.Sfla00000g00057.3.9;Parent=Sfla00000g00057.3
scaffold_0	AUGUSTUS	CDS	3104624	3104711	.	-	1	ID=cds.Sfla00000g00057.3.10;Parent=Sfla00000g00057.3
scaffold_0	AUGUSTUS	CDS	3104798	3104904	.	-	0	ID=cds.Sfla00000g00057.3.11;Parent=Sfla00000g00057.3
scaffold_0	AUGUSTUS	CDS	3105805	3106731	.	-	0	ID=cds.Sfla00000g00057.3.12;Parent=Sfla00000g00057.3
scaffold_0	AUGUSTUS	CDS	3106838	3106933	.	-	0	ID=cds.Sfla00000g00057.3.13;Parent=Sfla00000g00057.3
scaffold_0	AUGUSTUS	CDS	3107056	3107239	.	-	1	ID=cds.Sfla00000g00057.3.14;Parent=Sfla00000g00057.3
scaffold_0	AUGUSTUS	CDS	3109295	3109509	.	-	0	ID=cds.Sfla00000g00057.3.15;Parent=Sfla00000g00057.3
scaffold_0	AUGUSTUS	CDS	3112490	3112668	.	-	2	ID=cds.Sfla00000g00057.3.16;Parent=Sfla00000g00057.3
scaffold_0	AUGUSTUS	CDS	3113199	3113289	.	-	0	ID=cds.Sfla00000g00057.3.17;Parent=Sfla00000g00057.3
scaffold_0	AUGUSTUS	CDS	3113386	3113424	.	-	0	ID=cds.Sfla00000g00057.3.18;Parent=Sfla00000g00057.3
###
scaffold_0	AUGUSTUS	gene	3134604	3135847	.	-	.	ID=Sfla00000g00058
scaffold_0	AUGUSTUS	mRNA	3134604	3135847	.	-	.	ID=Sfla00000g00058.1;Parent=Sfla00000g00058
scaffold_0	AUGUSTUS	CDS	3134604	3134965	.	-	2	ID=cds.Sfla00000g00058.1.1;Parent=Sfla00000g00058.1
scaffold_0	AUGUSTUS	CDS	3135616	3135847	.	-	0	ID=cds.Sfla00000g00058.1.2;Parent=Sfla00000g00058.1
###
scaffold_0	AUGUSTUS	gene	3137011	3138565	.	+	.	ID=Sfla00000g00059
scaffold_0	ST/TD/KYJ	mRNA	3134535	3138856	.	+	.	ID=Sfla00000g00059.1;Parent=Sfla00000g00059
scaffold_0	ST/TD/KYJ	five_prime_UTR	3134535	3134570	.	+	.	ID=5utr.Sfla00000g00059.1.1;Parent=Sfla00000g00059.1
scaffold_0	ST/TD/KYJ	CDS	3134571	3134984	.	+	0	ID=cds.Sfla00000g00059.1.1;Parent=Sfla00000g00059.1
scaffold_0	ST/TD/KYJ	CDS	3135525	3135974	.	+	0	ID=cds.Sfla00000g00059.1.2;Parent=Sfla00000g00059.1
scaffold_0	ST/TD/KYJ	CDS	3137017	3137332	.	+	0	ID=cds.Sfla00000g00059.1.3;Parent=Sfla00000g00059.1
scaffold_0	ST/TD/KYJ	CDS	3138429	3138565	.	+	2	ID=cds.Sfla00000g00059.1.4;Parent=Sfla00000g00059.1
scaffold_0	ST/TD/KYJ	three_prime_UTR	3138566	3138856	.	+	.	ID=3utr.Sfla00000g00059.1.1;Parent=Sfla00000g00059.1
scaffold_0	AUGUSTUS	mRNA	3137011	3138565	.	+	.	ID=Sfla00000g00059.2;Parent=Sfla00000g00059
scaffold_0	AUGUSTUS	CDS	3137011	3137332	.	+	0	ID=cds.Sfla00000g00059.2.1;Parent=Sfla00000g00059.2
scaffold_0	AUGUSTUS	CDS	3138429	3138565	.	+	2	ID=cds.Sfla00000g00059.2.2;Parent=Sfla00000g00059.2
###
scaffold_0	AUGUSTUS	gene	3141780	3148488	.	-	.	ID=Sfla00000g00060
scaffold_0	AUGUSTUS	mRNA	3141780	3148488	.	-	.	ID=Sfla00000g00060.1;Parent=Sfla00000g00060
scaffold_0	AUGUSTUS	CDS	3141780	3142364	.	-	0	ID=cds.Sfla00000g00060.1.1;Parent=Sfla00000g00060.1
scaffold_0	AUGUSTUS	CDS	3142507	3142690	.	-	1	ID=cds.Sfla00000g00060.1.2;Parent=Sfla00000g00060.1
scaffold_0	AUGUSTUS	CDS	3143525	3143628	.	-	0	ID=cds.Sfla00000g00060.1.3;Parent=Sfla00000g00060.1
scaffold_0	AUGUSTUS	CDS	3146687	3147111	.	-	2	ID=cds.Sfla00000g00060.1.4;Parent=Sfla00000g00060.1
scaffold_0	AUGUSTUS	CDS	3148152	3148200	.	-	0	ID=cds.Sfla00000g00060.1.5;Parent=Sfla00000g00060.1
scaffold_0	AUGUSTUS	CDS	3148345	3148488	.	-	0	ID=cds.Sfla00000g00060.1.6;Parent=Sfla00000g00060.1
scaffold_0	ST/TD/KYJ	mRNA	3146320	3148547	.	-	.	ID=Sfla00000g00060.2;Parent=Sfla00000g00060
scaffold_0	ST/TD/KYJ	three_prime_UTR	3146320	3146656	.	-	.	ID=3utr.Sfla00000g00060.2.1;Parent=Sfla00000g00060.2
scaffold_0	ST/TD/KYJ	CDS	3146657	3147111	.	-	2	ID=cds.Sfla00000g00060.2.1;Parent=Sfla00000g00060.2
scaffold_0	ST/TD/KYJ	CDS	3148152	3148200	.	-	0	ID=cds.Sfla00000g00060.2.2;Parent=Sfla00000g00060.2
scaffold_0	ST/TD/KYJ	CDS	3148345	3148488	.	-	0	ID=cds.Sfla00000g00060.2.3;Parent=Sfla00000g00060.2
scaffold_0	ST/TD/KYJ	five_prime_UTR	3148489	3148547	.	-	.	ID=5utr.Sfla00000g00060.2.1;Parent=Sfla00000g00060.2
###
scaffold_0	AUGUSTUS	gene	3148828	3149499	.	-	.	ID=Sfla00000g00061
scaffold_0	AUGUSTUS	mRNA	3148828	3149499	.	-	.	ID=Sfla00000g00061.1;Parent=Sfla00000g00061
scaffold_0	AUGUSTUS	CDS	3148828	3149499	.	-	0	ID=cds.Sfla00000g00061.1.1;Parent=Sfla00000g00061.1
###
scaffold_0	ST/ALL/KYJ	gene	3155106	3155429	.	.	.	ID=Sfla00000g00062
scaffold_0	ST/TD/KYJ	mRNA	3155106	3155429	.	.	.	ID=Sfla00000g00062.1;Parent=Sfla00000g00062
scaffold_0	ST/TD/KYJ	three_prime_UTR	3155106	3155107	.	.	.	ID=3utr.Sfla00000g00062.1.1;Parent=Sfla00000g00062.1
scaffold_0	ST/TD/KYJ	CDS	3155108	3155428	.	.	0	ID=cds.Sfla00000g00062.1.1;Parent=Sfla00000g00062.1
scaffold_0	ST/TD/KYJ	five_prime_UTR	3155429	3155429	.	.	.	ID=5utr.Sfla00000g00062.1.1;Parent=Sfla00000g00062.1
###
scaffold_0	AUGUSTUS	gene	3194181	3194522	.	-	.	ID=Sfla00000g00063
scaffold_0	AUGUSTUS	mRNA	3194181	3194522	.	-	.	ID=Sfla00000g00063.1;Parent=Sfla00000g00063
scaffold_0	AUGUSTUS	CDS	3194181	3194522	.	-	0	ID=cds.Sfla00000g00063.1.1;Parent=Sfla00000g00063.1
###
scaffold_0	AUGUSTUS	gene	3257153	3268363	.	+	.	ID=Sfla00000g00064
scaffold_0	ST/TD/KYJ	mRNA	3256908	3259651	.	+	.	ID=Sfla00000g00064.1;Parent=Sfla00000g00064
scaffold_0	ST/TD/KYJ	five_prime_UTR	3256908	3257152	.	+	.	ID=5utr.Sfla00000g00064.1.1;Parent=Sfla00000g00064.1
scaffold_0	ST/TD/KYJ	CDS	3257153	3257231	.	+	0	ID=cds.Sfla00000g00064.1.1;Parent=Sfla00000g00064.1
scaffold_0	ST/TD/KYJ	CDS	3257400	3257479	.	+	2	ID=cds.Sfla00000g00064.1.2;Parent=Sfla00000g00064.1
scaffold_0	ST/TD/KYJ	CDS	3259224	3259292	.	+	0	ID=cds.Sfla00000g00064.1.3;Parent=Sfla00000g00064.1
scaffold_0	ST/TD/KYJ	CDS	3259371	3259428	.	+	0	ID=cds.Sfla00000g00064.1.4;Parent=Sfla00000g00064.1
scaffold_0	ST/TD/KYJ	CDS	3259596	3259651	.	+	2	ID=cds.Sfla00000g00064.1.5;Parent=Sfla00000g00064.1
scaffold_0	AUGUSTUS	mRNA	3257153	3268363	.	+	.	ID=Sfla00000g00064.2;Parent=Sfla00000g00064
scaffold_0	AUGUSTUS	CDS	3257153	3257231	.	+	0	ID=cds.Sfla00000g00064.2.1;Parent=Sfla00000g00064.2
scaffold_0	AUGUSTUS	CDS	3257400	3257479	.	+	2	ID=cds.Sfla00000g00064.2.2;Parent=Sfla00000g00064.2
scaffold_0	AUGUSTUS	CDS	3259224	3259292	.	+	0	ID=cds.Sfla00000g00064.2.3;Parent=Sfla00000g00064.2
scaffold_0	AUGUSTUS	CDS	3260827	3260962	.	+	0	ID=cds.Sfla00000g00064.2.4;Parent=Sfla00000g00064.2
scaffold_0	AUGUSTUS	CDS	3261061	3261110	.	+	2	ID=cds.Sfla00000g00064.2.5;Parent=Sfla00000g00064.2
scaffold_0	AUGUSTUS	CDS	3262127	3262255	.	+	0	ID=cds.Sfla00000g00064.2.6;Parent=Sfla00000g00064.2
scaffold_0	AUGUSTUS	CDS	3262344	3262595	.	+	0	ID=cds.Sfla00000g00064.2.7;Parent=Sfla00000g00064.2
scaffold_0	AUGUSTUS	CDS	3262702	3262781	.	+	0	ID=cds.Sfla00000g00064.2.8;Parent=Sfla00000g00064.2
scaffold_0	AUGUSTUS	CDS	3267112	3267238	.	+	1	ID=cds.Sfla00000g00064.2.9;Parent=Sfla00000g00064.2
scaffold_0	AUGUSTUS	CDS	3267921	3268064	.	+	0	ID=cds.Sfla00000g00064.2.10;Parent=Sfla00000g00064.2
scaffold_0	AUGUSTUS	CDS	3268178	3268363	.	+	0	ID=cds.Sfla00000g00064.2.11;Parent=Sfla00000g00064.2
scaffold_0	ST/TD/KYJ	mRNA	3260644	3268604	.	+	.	ID=Sfla00000g00064.3;Parent=Sfla00000g00064
scaffold_0	ST/TD/KYJ	five_prime_UTR	3260644	3260645	.	+	.	ID=5utr.Sfla00000g00064.3.1;Parent=Sfla00000g00064.3
scaffold_0	ST/TD/KYJ	CDS	3260646	3260669	.	+	0	ID=cds.Sfla00000g00064.3.1;Parent=Sfla00000g00064.3
scaffold_0	ST/TD/KYJ	CDS	3260827	3260929	.	+	0	ID=cds.Sfla00000g00064.3.2;Parent=Sfla00000g00064.3
scaffold_0	ST/TD/KYJ	CDS	3261061	3261110	.	+	2	ID=cds.Sfla00000g00064.3.3;Parent=Sfla00000g00064.3
scaffold_0	ST/TD/KYJ	CDS	3262127	3262255	.	+	0	ID=cds.Sfla00000g00064.3.4;Parent=Sfla00000g00064.3
scaffold_0	ST/TD/KYJ	CDS	3262344	3262595	.	+	0	ID=cds.Sfla00000g00064.3.5;Parent=Sfla00000g00064.3
scaffold_0	ST/TD/KYJ	CDS	3262702	3262781	.	+	0	ID=cds.Sfla00000g00064.3.6;Parent=Sfla00000g00064.3
scaffold_0	ST/TD/KYJ	CDS	3267112	3267238	.	+	1	ID=cds.Sfla00000g00064.3.7;Parent=Sfla00000g00064.3
scaffold_0	ST/TD/KYJ	CDS	3267921	3268064	.	+	0	ID=cds.Sfla00000g00064.3.8;Parent=Sfla00000g00064.3
scaffold_0	ST/TD/KYJ	CDS	3268178	3268363	.	+	0	ID=cds.Sfla00000g00064.3.9;Parent=Sfla00000g00064.3
scaffold_0	ST/TD/KYJ	three_prime_UTR	3268364	3268604	.	+	.	ID=3utr.Sfla00000g00064.3.1;Parent=Sfla00000g00064.3
###
scaffold_0	AUGUSTUS	gene	3293606	3299205	.	+	.	ID=Sfla00000g00065
scaffold_0	AUGUSTUS	mRNA	3293606	3299205	.	+	.	ID=Sfla00000g00065.1;Parent=Sfla00000g00065
scaffold_0	AUGUSTUS	CDS	3293606	3294245	.	+	0	ID=cds.Sfla00000g00065.1.1;Parent=Sfla00000g00065.1
scaffold_0	AUGUSTUS	CDS	3299201	3299205	.	+	2	ID=cds.Sfla00000g00065.1.2;Parent=Sfla00000g00065.1
###
scaffold_0	AUGUSTUS	gene	3455292	3456802	.	-	.	ID=Sfla00000g00066
scaffold_0	ST/TD/KYJ	mRNA	3454894	3457167	.	-	.	ID=Sfla00000g00066.1;Parent=Sfla00000g00066
scaffold_0	ST/TD/KYJ	three_prime_UTR	3454894	3455291	.	-	.	ID=3utr.Sfla00000g00066.1.1;Parent=Sfla00000g00066.1
scaffold_0	ST/TD/KYJ	CDS	3455292	3455420	.	-	0	ID=cds.Sfla00000g00066.1.1;Parent=Sfla00000g00066.1
scaffold_0	ST/TD/KYJ	CDS	3456629	3456802	.	-	0	ID=cds.Sfla00000g00066.1.2;Parent=Sfla00000g00066.1
scaffold_0	ST/TD/KYJ	five_prime_UTR	3456803	3456837	.	-	.	ID=5utr.Sfla00000g00066.1.1;Parent=Sfla00000g00066.1
scaffold_0	ST/TD/KYJ	five_prime_UTR	3456953	3457167	.	-	.	ID=5utr.Sfla00000g00066.1.2;Parent=Sfla00000g00066.1
scaffold_0	ST/TD/KYJ	mRNA	3454894	3457167	.	-	.	ID=Sfla00000g00066.2;Parent=Sfla00000g00066
scaffold_0	ST/TD/KYJ	three_prime_UTR	3454894	3455291	.	-	.	ID=3utr.Sfla00000g00066.2.1;Parent=Sfla00000g00066.2
scaffold_0	ST/TD/KYJ	CDS	3455292	3455420	.	-	0	ID=cds.Sfla00000g00066.2.1;Parent=Sfla00000g00066.2
scaffold_0	ST/TD/KYJ	CDS	3456629	3456802	.	-	0	ID=cds.Sfla00000g00066.2.2;Parent=Sfla00000g00066.2
scaffold_0	ST/TD/KYJ	five_prime_UTR	3456803	3456837	.	-	.	ID=5utr.Sfla00000g00066.2.1;Parent=Sfla00000g00066.2
scaffold_0	ST/TD/KYJ	five_prime_UTR	3456921	3457167	.	-	.	ID=5utr.Sfla00000g00066.2.2;Parent=Sfla00000g00066.2
scaffold_0	AUGUSTUS	mRNA	3455292	3456802	.	-	.	ID=Sfla00000g00066.3;Parent=Sfla00000g00066
scaffold_0	AUGUSTUS	CDS	3455292	3455420	.	-	0	ID=cds.Sfla00000g00066.3.1;Parent=Sfla00000g00066.3
scaffold_0	AUGUSTUS	CDS	3456629	3456802	.	-	0	ID=cds.Sfla00000g00066.3.2;Parent=Sfla00000g00066.3
###
scaffold_0	AUGUSTUS	gene	3459628	3461142	.	+	.	ID=Sfla00000g00067
scaffold_0	AUGUSTUS	mRNA	3459628	3461142	.	+	.	ID=Sfla00000g00067.1;Parent=Sfla00000g00067
scaffold_0	AUGUSTUS	CDS	3459628	3459801	.	+	0	ID=cds.Sfla00000g00067.1.1;Parent=Sfla00000g00067.1
scaffold_0	AUGUSTUS	CDS	3461014	3461142	.	+	0	ID=cds.Sfla00000g00067.1.2;Parent=Sfla00000g00067.1
###
scaffold_0	AUGUSTUS	gene	3571540	3571860	.	-	.	ID=Sfla00000g00068
scaffold_0	AUGUSTUS	mRNA	3571540	3571860	.	-	.	ID=Sfla00000g00068.1;Parent=Sfla00000g00068
scaffold_0	AUGUSTUS	CDS	3571540	3571860	.	-	0	ID=cds.Sfla00000g00068.1.1;Parent=Sfla00000g00068.1
###
scaffold_0	AUGUSTUS	gene	3634184	3636047	.	+	.	ID=Sfla00000g00069
scaffold_0	AUGUSTUS	mRNA	3634184	3636047	.	+	.	ID=Sfla00000g00069.1;Parent=Sfla00000g00069
scaffold_0	AUGUSTUS	CDS	3634184	3634398	.	+	0	ID=cds.Sfla00000g00069.1.1;Parent=Sfla00000g00069.1
scaffold_0	AUGUSTUS	CDS	3634508	3634667	.	+	1	ID=cds.Sfla00000g00069.1.2;Parent=Sfla00000g00069.1
scaffold_0	AUGUSTUS	CDS	3634923	3635135	.	+	0	ID=cds.Sfla00000g00069.1.3;Parent=Sfla00000g00069.1
scaffold_0	AUGUSTUS	CDS	3635302	3635540	.	+	0	ID=cds.Sfla00000g00069.1.4;Parent=Sfla00000g00069.1
scaffold_0	AUGUSTUS	CDS	3635876	3636047	.	+	1	ID=cds.Sfla00000g00069.1.5;Parent=Sfla00000g00069.1
###
scaffold_0	AUGUSTUS	gene	3714557	3715306	.	-	.	ID=Sfla00000g00070
scaffold_0	AUGUSTUS	mRNA	3714557	3715306	.	-	.	ID=Sfla00000g00070.1;Parent=Sfla00000g00070
scaffold_0	AUGUSTUS	CDS	3714557	3715306	.	-	0	ID=cds.Sfla00000g00070.1.1;Parent=Sfla00000g00070.1
###
scaffold_0	AUGUSTUS	gene	3733106	3734968	.	+	.	ID=Sfla00000g00071
scaffold_0	AUGUSTUS	mRNA	3733106	3734968	.	+	.	ID=Sfla00000g00071.1;Parent=Sfla00000g00071
scaffold_0	AUGUSTUS	CDS	3733106	3733320	.	+	0	ID=cds.Sfla00000g00071.1.1;Parent=Sfla00000g00071.1
scaffold_0	AUGUSTUS	CDS	3733430	3733589	.	+	1	ID=cds.Sfla00000g00071.1.2;Parent=Sfla00000g00071.1
scaffold_0	AUGUSTUS	CDS	3733847	3734059	.	+	0	ID=cds.Sfla00000g00071.1.3;Parent=Sfla00000g00071.1
scaffold_0	AUGUSTUS	CDS	3734226	3734464	.	+	0	ID=cds.Sfla00000g00071.1.4;Parent=Sfla00000g00071.1
scaffold_0	AUGUSTUS	CDS	3734797	3734968	.	+	1	ID=cds.Sfla00000g00071.1.5;Parent=Sfla00000g00071.1
###
scaffold_0	AUGUSTUS	gene	3836111	3837124	.	-	.	ID=Sfla00000g00072
scaffold_0	AUGUSTUS	mRNA	3836111	3837124	.	-	.	ID=Sfla00000g00072.1;Parent=Sfla00000g00072
scaffold_0	AUGUSTUS	CDS	3836111	3836531	.	-	1	ID=cds.Sfla00000g00072.1.1;Parent=Sfla00000g00072.1
scaffold_0	AUGUSTUS	CDS	3836681	3836845	.	-	1	ID=cds.Sfla00000g00072.1.2;Parent=Sfla00000g00072.1
scaffold_0	AUGUSTUS	CDS	3836997	3837124	.	-	0	ID=cds.Sfla00000g00072.1.3;Parent=Sfla00000g00072.1
###
scaffold_0	AUGUSTUS	gene	3884857	3885075	.	+	.	ID=Sfla00000g00073
scaffold_0	AUGUSTUS	mRNA	3884857	3885075	.	+	.	ID=Sfla00000g00073.1;Parent=Sfla00000g00073
scaffold_0	AUGUSTUS	CDS	3884857	3885075	.	+	0	ID=cds.Sfla00000g00073.1.1;Parent=Sfla00000g00073.1
###
scaffold_0	AUGUSTUS	gene	4400139	4403481	.	+	.	ID=Sfla00000g00074
scaffold_0	AUGUSTUS	mRNA	4400139	4403481	.	+	.	ID=Sfla00000g00074.1;Parent=Sfla00000g00074
scaffold_0	AUGUSTUS	CDS	4400139	4400256	.	+	0	ID=cds.Sfla00000g00074.1.1;Parent=Sfla00000g00074.1
scaffold_0	AUGUSTUS	CDS	4400395	4400474	.	+	2	ID=cds.Sfla00000g00074.1.2;Parent=Sfla00000g00074.1
scaffold_0	AUGUSTUS	CDS	4400772	4400984	.	+	0	ID=cds.Sfla00000g00074.1.3;Parent=Sfla00000g00074.1
scaffold_0	AUGUSTUS	CDS	4402091	4402338	.	+	0	ID=cds.Sfla00000g00074.1.4;Parent=Sfla00000g00074.1
scaffold_0	AUGUSTUS	CDS	4403036	4403042	.	+	1	ID=cds.Sfla00000g00074.1.5;Parent=Sfla00000g00074.1
scaffold_0	AUGUSTUS	CDS	4403377	4403481	.	+	0	ID=cds.Sfla00000g00074.1.6;Parent=Sfla00000g00074.1
scaffold_0	ST/TD/KYJ	mRNA	4402095	4407365	.	+	.	ID=Sfla00000g00074.2;Parent=Sfla00000g00074
scaffold_0	ST/TD/KYJ	five_prime_UTR	4402095	4402096	.	+	.	ID=5utr.Sfla00000g00074.2.1;Parent=Sfla00000g00074.2
scaffold_0	ST/TD/KYJ	CDS	4402097	4402338	.	+	0	ID=cds.Sfla00000g00074.2.1;Parent=Sfla00000g00074.2
scaffold_0	ST/TD/KYJ	CDS	4407067	4407238	.	+	1	ID=cds.Sfla00000g00074.2.2;Parent=Sfla00000g00074.2
scaffold_0	ST/TD/KYJ	three_prime_UTR	4407239	4407365	.	+	.	ID=3utr.Sfla00000g00074.2.1;Parent=Sfla00000g00074.2
###
scaffold_0	AUGUSTUS	gene	4490520	4499730	.	-	.	ID=Sfla00000g00075
scaffold_0	AUGUSTUS	mRNA	4490520	4499730	.	-	.	ID=Sfla00000g00075.1;Parent=Sfla00000g00075
scaffold_0	AUGUSTUS	CDS	4490520	4490614	.	-	2	ID=cds.Sfla00000g00075.1.1;Parent=Sfla00000g00075.1
scaffold_0	AUGUSTUS	CDS	4490793	4490799	.	-	0	ID=cds.Sfla00000g00075.1.2;Parent=Sfla00000g00075.1
scaffold_0	AUGUSTUS	CDS	4491011	4491109	.	-	0	ID=cds.Sfla00000g00075.1.3;Parent=Sfla00000g00075.1
scaffold_0	AUGUSTUS	CDS	4491233	4491322	.	-	0	ID=cds.Sfla00000g00075.1.4;Parent=Sfla00000g00075.1
scaffold_0	AUGUSTUS	CDS	4491413	4491527	.	-	1	ID=cds.Sfla00000g00075.1.5;Parent=Sfla00000g00075.1
scaffold_0	AUGUSTUS	CDS	4491730	4491788	.	-	0	ID=cds.Sfla00000g00075.1.6;Parent=Sfla00000g00075.1
scaffold_0	AUGUSTUS	CDS	4499452	4499730	.	-	0	ID=cds.Sfla00000g00075.1.7;Parent=Sfla00000g00075.1
###
scaffold_0	AUGUSTUS	gene	4511974	4513883	.	-	.	ID=Sfla00000g00076
scaffold_0	AUGUSTUS	mRNA	4511974	4513883	.	-	.	ID=Sfla00000g00076.1;Parent=Sfla00000g00076
scaffold_0	AUGUSTUS	CDS	4511974	4512111	.	-	0	ID=cds.Sfla00000g00076.1.1;Parent=Sfla00000g00076.1
scaffold_0	AUGUSTUS	CDS	4512236	4512306	.	-	2	ID=cds.Sfla00000g00076.1.2;Parent=Sfla00000g00076.1
scaffold_0	AUGUSTUS	CDS	4513341	4513401	.	-	0	ID=cds.Sfla00000g00076.1.3;Parent=Sfla00000g00076.1
scaffold_0	AUGUSTUS	CDS	4513626	4513883	.	-	0	ID=cds.Sfla00000g00076.1.4;Parent=Sfla00000g00076.1
###
scaffold_0	AUGUSTUS	gene	4548376	4549325	.	+	.	ID=Sfla00000g00077
scaffold_0	AUGUSTUS	mRNA	4548376	4549325	.	+	.	ID=Sfla00000g00077.1;Parent=Sfla00000g00077
scaffold_0	AUGUSTUS	CDS	4548376	4548824	.	+	0	ID=cds.Sfla00000g00077.1.1;Parent=Sfla00000g00077.1
scaffold_0	AUGUSTUS	CDS	4549226	4549325	.	+	1	ID=cds.Sfla00000g00077.1.2;Parent=Sfla00000g00077.1
###
scaffold_0	AUGUSTUS	gene	4652659	4656915	.	-	.	ID=Sfla00000g00078
scaffold_0	AUGUSTUS	mRNA	4652659	4656915	.	-	.	ID=Sfla00000g00078.1;Parent=Sfla00000g00078
scaffold_0	AUGUSTUS	CDS	4652659	4652738	.	-	2	ID=cds.Sfla00000g00078.1.1;Parent=Sfla00000g00078.1
scaffold_0	AUGUSTUS	CDS	4653046	4653147	.	-	2	ID=cds.Sfla00000g00078.1.2;Parent=Sfla00000g00078.1
scaffold_0	AUGUSTUS	CDS	4654181	4654402	.	-	2	ID=cds.Sfla00000g00078.1.3;Parent=Sfla00000g00078.1
scaffold_0	AUGUSTUS	CDS	4656780	4656915	.	-	0	ID=cds.Sfla00000g00078.1.4;Parent=Sfla00000g00078.1
###
scaffold_0	AUGUSTUS	gene	4657176	4659512	.	+	.	ID=Sfla00000g00079
scaffold_0	AUGUSTUS	mRNA	4657176	4659512	.	+	.	ID=Sfla00000g00079.1;Parent=Sfla00000g00079
scaffold_0	AUGUSTUS	CDS	4657176	4657336	.	+	0	ID=cds.Sfla00000g00079.1.1;Parent=Sfla00000g00079.1
scaffold_0	AUGUSTUS	CDS	4657910	4658151	.	+	1	ID=cds.Sfla00000g00079.1.2;Parent=Sfla00000g00079.1
scaffold_0	AUGUSTUS	CDS	4659106	4659512	.	+	2	ID=cds.Sfla00000g00079.1.3;Parent=Sfla00000g00079.1
###
scaffold_0	AUGUSTUS	gene	4764666	4770148	.	-	.	ID=Sfla00000g00080
scaffold_0	ST/TD/KYJ	mRNA	4764479	4770205	.	-	.	ID=Sfla00000g00080.1;Parent=Sfla00000g00080
scaffold_0	ST/TD/KYJ	three_prime_UTR	4764479	4764735	.	-	.	ID=3utr.Sfla00000g00080.1.1;Parent=Sfla00000g00080.1
scaffold_0	ST/TD/KYJ	CDS	4764736	4764882	.	-	0	ID=cds.Sfla00000g00080.1.1;Parent=Sfla00000g00080.1
scaffold_0	ST/TD/KYJ	CDS	4765656	4765761	.	-	1	ID=cds.Sfla00000g00080.1.2;Parent=Sfla00000g00080.1
scaffold_0	ST/TD/KYJ	CDS	4765858	4765953	.	-	1	ID=cds.Sfla00000g00080.1.3;Parent=Sfla00000g00080.1
scaffold_0	ST/TD/KYJ	CDS	4766082	4766212	.	-	0	ID=cds.Sfla00000g00080.1.4;Parent=Sfla00000g00080.1
scaffold_0	ST/TD/KYJ	CDS	4767784	4768077	.	-	0	ID=cds.Sfla00000g00080.1.5;Parent=Sfla00000g00080.1
scaffold_0	ST/TD/KYJ	CDS	4768442	4768524	.	-	2	ID=cds.Sfla00000g00080.1.6;Parent=Sfla00000g00080.1
scaffold_0	ST/TD/KYJ	CDS	4768663	4768755	.	-	2	ID=cds.Sfla00000g00080.1.7;Parent=Sfla00000g00080.1
scaffold_0	ST/TD/KYJ	CDS	4768889	4768984	.	-	2	ID=cds.Sfla00000g00080.1.8;Parent=Sfla00000g00080.1
scaffold_0	ST/TD/KYJ	CDS	4769166	4769273	.	-	2	ID=cds.Sfla00000g00080.1.9;Parent=Sfla00000g00080.1
scaffold_0	ST/TD/KYJ	CDS	4769851	4770205	.	-	0	ID=cds.Sfla00000g00080.1.10;Parent=Sfla00000g00080.1
scaffold_0	AUGUSTUS	mRNA	4764666	4770148	.	-	.	ID=Sfla00000g00080.2;Parent=Sfla00000g00080
scaffold_0	AUGUSTUS	CDS	4764666	4764882	.	-	1	ID=cds.Sfla00000g00080.2.1;Parent=Sfla00000g00080.2
scaffold_0	AUGUSTUS	CDS	4765672	4765761	.	-	1	ID=cds.Sfla00000g00080.2.2;Parent=Sfla00000g00080.2
scaffold_0	AUGUSTUS	CDS	4765858	4765953	.	-	1	ID=cds.Sfla00000g00080.2.3;Parent=Sfla00000g00080.2
scaffold_0	AUGUSTUS	CDS	4766082	4766212	.	-	0	ID=cds.Sfla00000g00080.2.4;Parent=Sfla00000g00080.2
scaffold_0	AUGUSTUS	CDS	4767784	4768077	.	-	0	ID=cds.Sfla00000g00080.2.5;Parent=Sfla00000g00080.2
scaffold_0	AUGUSTUS	CDS	4768442	4768524	.	-	2	ID=cds.Sfla00000g00080.2.6;Parent=Sfla00000g00080.2
scaffold_0	AUGUSTUS	CDS	4768663	4768755	.	-	2	ID=cds.Sfla00000g00080.2.7;Parent=Sfla00000g00080.2
scaffold_0	AUGUSTUS	CDS	4768889	4768984	.	-	2	ID=cds.Sfla00000g00080.2.8;Parent=Sfla00000g00080.2
scaffold_0	AUGUSTUS	CDS	4769166	4769273	.	-	2	ID=cds.Sfla00000g00080.2.9;Parent=Sfla00000g00080.2
scaffold_0	AUGUSTUS	CDS	4769851	4770148	.	-	0	ID=cds.Sfla00000g00080.2.10;Parent=Sfla00000g00080.2
###
scaffold_0	AUGUSTUS	gene	4896928	4898421	.	+	.	ID=Sfla00000g00081
scaffold_0	AUGUSTUS	mRNA	4896928	4898421	.	+	.	ID=Sfla00000g00081.1;Parent=Sfla00000g00081
scaffold_0	AUGUSTUS	CDS	4896928	4896988	.	+	0	ID=cds.Sfla00000g00081.1.1;Parent=Sfla00000g00081.1
scaffold_0	AUGUSTUS	CDS	4897111	4897321	.	+	2	ID=cds.Sfla00000g00081.1.2;Parent=Sfla00000g00081.1
scaffold_0	AUGUSTUS	CDS	4898307	4898421	.	+	1	ID=cds.Sfla00000g00081.1.3;Parent=Sfla00000g00081.1
###
scaffold_0	AUGUSTUS	gene	4910695	4911489	.	+	.	ID=Sfla00000g00082
scaffold_0	AUGUSTUS	mRNA	4910695	4911489	.	+	.	ID=Sfla00000g00082.1;Parent=Sfla00000g00082
scaffold_0	AUGUSTUS	CDS	4910695	4911489	.	+	0	ID=cds.Sfla00000g00082.1.1;Parent=Sfla00000g00082.1
###
scaffold_0	AUGUSTUS	gene	4917810	4930823	.	-	.	ID=Sfla00000g00083
scaffold_0	AUGUSTUS	mRNA	4917810	4930823	.	-	.	ID=Sfla00000g00083.1;Parent=Sfla00000g00083
scaffold_0	AUGUSTUS	CDS	4917810	4918304	.	-	0	ID=cds.Sfla00000g00083.1.1;Parent=Sfla00000g00083.1
scaffold_0	AUGUSTUS	CDS	4918437	4918695	.	-	1	ID=cds.Sfla00000g00083.1.2;Parent=Sfla00000g00083.1
scaffold_0	AUGUSTUS	CDS	4922090	4922190	.	-	0	ID=cds.Sfla00000g00083.1.3;Parent=Sfla00000g00083.1
scaffold_0	AUGUSTUS	CDS	4922943	4923152	.	-	0	ID=cds.Sfla00000g00083.1.4;Parent=Sfla00000g00083.1
scaffold_0	AUGUSTUS	CDS	4923267	4923893	.	-	0	ID=cds.Sfla00000g00083.1.5;Parent=Sfla00000g00083.1
scaffold_0	AUGUSTUS	CDS	4924336	4924557	.	-	0	ID=cds.Sfla00000g00083.1.6;Parent=Sfla00000g00083.1
scaffold_0	AUGUSTUS	CDS	4924752	4924882	.	-	2	ID=cds.Sfla00000g00083.1.7;Parent=Sfla00000g00083.1
scaffold_0	AUGUSTUS	CDS	4925217	4926075	.	-	0	ID=cds.Sfla00000g00083.1.8;Parent=Sfla00000g00083.1
scaffold_0	AUGUSTUS	CDS	4926167	4926189	.	-	2	ID=cds.Sfla00000g00083.1.9;Parent=Sfla00000g00083.1
scaffold_0	AUGUSTUS	CDS	4926919	4926991	.	-	0	ID=cds.Sfla00000g00083.1.10;Parent=Sfla00000g00083.1
scaffold_0	AUGUSTUS	CDS	4927091	4927518	.	-	2	ID=cds.Sfla00000g00083.1.11;Parent=Sfla00000g00083.1
scaffold_0	AUGUSTUS	CDS	4927583	4928242	.	-	2	ID=cds.Sfla00000g00083.1.12;Parent=Sfla00000g00083.1
scaffold_0	AUGUSTUS	CDS	4928522	4928929	.	-	2	ID=cds.Sfla00000g00083.1.13;Parent=Sfla00000g00083.1
scaffold_0	AUGUSTUS	CDS	4929228	4929306	.	-	0	ID=cds.Sfla00000g00083.1.14;Parent=Sfla00000g00083.1
scaffold_0	AUGUSTUS	CDS	4930758	4930823	.	-	0	ID=cds.Sfla00000g00083.1.15;Parent=Sfla00000g00083.1
###
scaffold_0	ST/ALL/KYJ	gene	4981537	4998051	.	-	.	ID=Sfla00000g00084
scaffold_0	ST/TD/KYJ	mRNA	4981537	4998051	.	-	.	ID=Sfla00000g00084.1;Parent=Sfla00000g00084
scaffold_0	ST/TD/KYJ	three_prime_UTR	4981537	4982626	.	-	.	ID=3utr.Sfla00000g00084.1.1;Parent=Sfla00000g00084.1
scaffold_0	ST/TD/KYJ	three_prime_UTR	4982861	4983040	.	-	.	ID=3utr.Sfla00000g00084.1.2;Parent=Sfla00000g00084.1
scaffold_0	ST/TD/KYJ	three_prime_UTR	4983141	4983156	.	-	.	ID=3utr.Sfla00000g00084.1.3;Parent=Sfla00000g00084.1
scaffold_0	ST/TD/KYJ	CDS	4983157	4983276	.	-	0	ID=cds.Sfla00000g00084.1.1;Parent=Sfla00000g00084.1
scaffold_0	ST/TD/KYJ	CDS	4983414	4983552	.	-	1	ID=cds.Sfla00000g00084.1.2;Parent=Sfla00000g00084.1
scaffold_0	ST/TD/KYJ	CDS	4983639	4983685	.	-	0	ID=cds.Sfla00000g00084.1.3;Parent=Sfla00000g00084.1
scaffold_0	ST/TD/KYJ	CDS	4995449	4995492	.	-	2	ID=cds.Sfla00000g00084.1.4;Parent=Sfla00000g00084.1
scaffold_0	ST/TD/KYJ	CDS	4995593	4995668	.	-	0	ID=cds.Sfla00000g00084.1.5;Parent=Sfla00000g00084.1
scaffold_0	ST/TD/KYJ	five_prime_UTR	4995669	4995717	.	-	.	ID=5utr.Sfla00000g00084.1.1;Parent=Sfla00000g00084.1
scaffold_0	ST/TD/KYJ	five_prime_UTR	4995941	4996207	.	-	.	ID=5utr.Sfla00000g00084.1.2;Parent=Sfla00000g00084.1
scaffold_0	ST/TD/KYJ	five_prime_UTR	4996287	4996443	.	-	.	ID=5utr.Sfla00000g00084.1.3;Parent=Sfla00000g00084.1
scaffold_0	ST/TD/KYJ	five_prime_UTR	4997954	4998051	.	-	.	ID=5utr.Sfla00000g00084.1.4;Parent=Sfla00000g00084.1
###
scaffold_0	ST/ALL/KYJ	gene	4981537	4998051	.	-	.	ID=Sfla00000g00085
scaffold_0	ST/TD/KYJ	mRNA	4981537	4998051	.	-	.	ID=Sfla00000g00085.1;Parent=Sfla00000g00085
scaffold_0	ST/TD/KYJ	three_prime_UTR	4981537	4982626	.	-	.	ID=3utr.Sfla00000g00085.1.1;Parent=Sfla00000g00085.1
scaffold_0	ST/TD/KYJ	three_prime_UTR	4982861	4983040	.	-	.	ID=3utr.Sfla00000g00085.1.2;Parent=Sfla00000g00085.1
scaffold_0	ST/TD/KYJ	three_prime_UTR	4983141	4983156	.	-	.	ID=3utr.Sfla00000g00085.1.3;Parent=Sfla00000g00085.1
scaffold_0	ST/TD/KYJ	CDS	4983157	4983276	.	-	0	ID=cds.Sfla00000g00085.1.1;Parent=Sfla00000g00085.1
scaffold_0	ST/TD/KYJ	CDS	4983414	4983552	.	-	1	ID=cds.Sfla00000g00085.1.2;Parent=Sfla00000g00085.1
scaffold_0	ST/TD/KYJ	CDS	4983639	4983685	.	-	0	ID=cds.Sfla00000g00085.1.3;Parent=Sfla00000g00085.1
scaffold_0	ST/TD/KYJ	CDS	4995449	4995492	.	-	2	ID=cds.Sfla00000g00085.1.4;Parent=Sfla00000g00085.1
scaffold_0	ST/TD/KYJ	CDS	4995593	4995668	.	-	0	ID=cds.Sfla00000g00085.1.5;Parent=Sfla00000g00085.1
scaffold_0	ST/TD/KYJ	five_prime_UTR	4995669	4995717	.	-	.	ID=5utr.Sfla00000g00085.1.1;Parent=Sfla00000g00085.1
scaffold_0	ST/TD/KYJ	five_prime_UTR	4995941	4996207	.	-	.	ID=5utr.Sfla00000g00085.1.2;Parent=Sfla00000g00085.1
scaffold_0	ST/TD/KYJ	five_prime_UTR	4996287	4997630	.	-	.	ID=5utr.Sfla00000g00085.1.3;Parent=Sfla00000g00085.1
scaffold_0	ST/TD/KYJ	five_prime_UTR	4997760	4998051	.	-	.	ID=5utr.Sfla00000g00085.1.4;Parent=Sfla00000g00085.1
###
scaffold_0	ST/ALL/KYJ	gene	4981537	4998051	.	-	.	ID=Sfla00000g00086
scaffold_0	ST/TD/KYJ	mRNA	4981537	4998051	.	-	.	ID=Sfla00000g00086.1;Parent=Sfla00000g00086
scaffold_0	ST/TD/KYJ	three_prime_UTR	4981537	4981940	.	-	.	ID=3utr.Sfla00000g00086.1.1;Parent=Sfla00000g00086.1
scaffold_0	ST/TD/KYJ	three_prime_UTR	4982450	4982626	.	-	.	ID=3utr.Sfla00000g00086.1.2;Parent=Sfla00000g00086.1
scaffold_0	ST/TD/KYJ	three_prime_UTR	4982861	4983040	.	-	.	ID=3utr.Sfla00000g00086.1.3;Parent=Sfla00000g00086.1
scaffold_0	ST/TD/KYJ	three_prime_UTR	4983141	4983156	.	-	.	ID=3utr.Sfla00000g00086.1.4;Parent=Sfla00000g00086.1
scaffold_0	ST/TD/KYJ	CDS	4983157	4983276	.	-	0	ID=cds.Sfla00000g00086.1.1;Parent=Sfla00000g00086.1
scaffold_0	ST/TD/KYJ	CDS	4983414	4983552	.	-	1	ID=cds.Sfla00000g00086.1.2;Parent=Sfla00000g00086.1
scaffold_0	ST/TD/KYJ	CDS	4983639	4983685	.	-	0	ID=cds.Sfla00000g00086.1.3;Parent=Sfla00000g00086.1
scaffold_0	ST/TD/KYJ	CDS	4995449	4995492	.	-	2	ID=cds.Sfla00000g00086.1.4;Parent=Sfla00000g00086.1
scaffold_0	ST/TD/KYJ	CDS	4995593	4995668	.	-	0	ID=cds.Sfla00000g00086.1.5;Parent=Sfla00000g00086.1
scaffold_0	ST/TD/KYJ	five_prime_UTR	4995669	4995717	.	-	.	ID=5utr.Sfla00000g00086.1.1;Parent=Sfla00000g00086.1
scaffold_0	ST/TD/KYJ	five_prime_UTR	4995941	4996207	.	-	.	ID=5utr.Sfla00000g00086.1.2;Parent=Sfla00000g00086.1
scaffold_0	ST/TD/KYJ	five_prime_UTR	4996287	4996443	.	-	.	ID=5utr.Sfla00000g00086.1.3;Parent=Sfla00000g00086.1
scaffold_0	ST/TD/KYJ	five_prime_UTR	4997954	4998051	.	-	.	ID=5utr.Sfla00000g00086.1.4;Parent=Sfla00000g00086.1
###
scaffold_0	ST/ALL/KYJ	gene	4981537	4998051	.	-	.	ID=Sfla00000g00087
scaffold_0	ST/TD/KYJ	mRNA	4981537	4998051	.	-	.	ID=Sfla00000g00087.1;Parent=Sfla00000g00087
scaffold_0	ST/TD/KYJ	three_prime_UTR	4981537	4982762	.	-	.	ID=3utr.Sfla00000g00087.1.1;Parent=Sfla00000g00087.1
scaffold_0	ST/TD/KYJ	three_prime_UTR	4982861	4983040	.	-	.	ID=3utr.Sfla00000g00087.1.2;Parent=Sfla00000g00087.1
scaffold_0	ST/TD/KYJ	three_prime_UTR	4983141	4983211	.	-	.	ID=3utr.Sfla00000g00087.1.3;Parent=Sfla00000g00087.1
scaffold_0	ST/TD/KYJ	CDS	4983212	4983294	.	-	2	ID=cds.Sfla00000g00087.1.1;Parent=Sfla00000g00087.1
scaffold_0	ST/TD/KYJ	CDS	4983449	4983552	.	-	1	ID=cds.Sfla00000g00087.1.2;Parent=Sfla00000g00087.1
scaffold_0	ST/TD/KYJ	CDS	4983639	4983685	.	-	0	ID=cds.Sfla00000g00087.1.3;Parent=Sfla00000g00087.1
scaffold_0	ST/TD/KYJ	CDS	4995449	4995492	.	-	2	ID=cds.Sfla00000g00087.1.4;Parent=Sfla00000g00087.1
scaffold_0	ST/TD/KYJ	CDS	4995593	4995668	.	-	0	ID=cds.Sfla00000g00087.1.5;Parent=Sfla00000g00087.1
scaffold_0	ST/TD/KYJ	five_prime_UTR	4995669	4995717	.	-	.	ID=5utr.Sfla00000g00087.1.1;Parent=Sfla00000g00087.1
scaffold_0	ST/TD/KYJ	five_prime_UTR	4995941	4996207	.	-	.	ID=5utr.Sfla00000g00087.1.2;Parent=Sfla00000g00087.1
scaffold_0	ST/TD/KYJ	five_prime_UTR	4996287	4996443	.	-	.	ID=5utr.Sfla00000g00087.1.3;Parent=Sfla00000g00087.1
scaffold_0	ST/TD/KYJ	five_prime_UTR	4997708	4997779	.	-	.	ID=5utr.Sfla00000g00087.1.4;Parent=Sfla00000g00087.1
scaffold_0	ST/TD/KYJ	five_prime_UTR	4997906	4998051	.	-	.	ID=5utr.Sfla00000g00087.1.5;Parent=Sfla00000g00087.1
###
scaffold_0	ST/ALL/KYJ	gene	5001319	5001760	.	-	.	ID=Sfla00000g00088
scaffold_0	ST/TD/KYJ	mRNA	5001319	5001760	.	-	.	ID=Sfla00000g00088.1;Parent=Sfla00000g00088
scaffold_0	ST/TD/KYJ	three_prime_UTR	5001319	5001354	.	-	.	ID=3utr.Sfla00000g00088.1.1;Parent=Sfla00000g00088.1
scaffold_0	ST/TD/KYJ	CDS	5001355	5001451	.	-	1	ID=cds.Sfla00000g00088.1.1;Parent=Sfla00000g00088.1
scaffold_0	ST/TD/KYJ	CDS	5001546	5001760	.	-	0	ID=cds.Sfla00000g00088.1.2;Parent=Sfla00000g00088.1
###
scaffold_0	AUGUSTUS	gene	5041168	5044232	.	+	.	ID=Sfla00000g00089
scaffold_0	AUGUSTUS	mRNA	5041168	5044232	.	+	.	ID=Sfla00000g00089.1;Parent=Sfla00000g00089
scaffold_0	AUGUSTUS	CDS	5041168	5041255	.	+	0	ID=cds.Sfla00000g00089.1.1;Parent=Sfla00000g00089.1
scaffold_0	AUGUSTUS	CDS	5041621	5041628	.	+	2	ID=cds.Sfla00000g00089.1.2;Parent=Sfla00000g00089.1
scaffold_0	AUGUSTUS	CDS	5042245	5042404	.	+	0	ID=cds.Sfla00000g00089.1.3;Parent=Sfla00000g00089.1
scaffold_0	AUGUSTUS	CDS	5042631	5042738	.	+	2	ID=cds.Sfla00000g00089.1.4;Parent=Sfla00000g00089.1
scaffold_0	AUGUSTUS	CDS	5043907	5044232	.	+	2	ID=cds.Sfla00000g00089.1.5;Parent=Sfla00000g00089.1
scaffold_0	ST/TD/KYJ	mRNA	5041200	5042735	.	+	.	ID=Sfla00000g00089.2;Parent=Sfla00000g00089
scaffold_0	ST/TD/KYJ	five_prime_UTR	5041200	5041368	.	+	.	ID=5utr.Sfla00000g00089.2.1;Parent=Sfla00000g00089.2
scaffold_0	ST/TD/KYJ	five_prime_UTR	5041621	5041677	.	+	.	ID=5utr.Sfla00000g00089.2.2;Parent=Sfla00000g00089.2
scaffold_0	ST/TD/KYJ	CDS	5041678	5041727	.	+	0	ID=cds.Sfla00000g00089.2.1;Parent=Sfla00000g00089.2
scaffold_0	ST/TD/KYJ	CDS	5042244	5042404	.	+	1	ID=cds.Sfla00000g00089.2.2;Parent=Sfla00000g00089.2
scaffold_0	ST/TD/KYJ	CDS	5042628	5042734	.	+	2	ID=cds.Sfla00000g00089.2.3;Parent=Sfla00000g00089.2
scaffold_0	ST/TD/KYJ	three_prime_UTR	5042735	5042735	.	+	.	ID=3utr.Sfla00000g00089.2.1;Parent=Sfla00000g00089.2
scaffold_0	ST/TD/KYJ	mRNA	5041200	5042735	.	+	.	ID=Sfla00000g00089.3;Parent=Sfla00000g00089
scaffold_0	ST/TD/KYJ	five_prime_UTR	5041200	5041368	.	+	.	ID=5utr.Sfla00000g00089.3.1;Parent=Sfla00000g00089.3
scaffold_0	ST/TD/KYJ	five_prime_UTR	5041621	5041677	.	+	.	ID=5utr.Sfla00000g00089.3.2;Parent=Sfla00000g00089.3
scaffold_0	ST/TD/KYJ	CDS	5041678	5041722	.	+	0	ID=cds.Sfla00000g00089.3.1;Parent=Sfla00000g00089.3
scaffold_0	ST/TD/KYJ	CDS	5042245	5042404	.	+	0	ID=cds.Sfla00000g00089.3.2;Parent=Sfla00000g00089.3
scaffold_0	ST/TD/KYJ	CDS	5042628	5042734	.	+	2	ID=cds.Sfla00000g00089.3.3;Parent=Sfla00000g00089.3
scaffold_0	ST/TD/KYJ	three_prime_UTR	5042735	5042735	.	+	.	ID=3utr.Sfla00000g00089.3.1;Parent=Sfla00000g00089.3
scaffold_0	ST/TD/KYJ	mRNA	5041200	5042735	.	+	.	ID=Sfla00000g00089.4;Parent=Sfla00000g00089
scaffold_0	ST/TD/KYJ	five_prime_UTR	5041200	5041368	.	+	.	ID=5utr.Sfla00000g00089.4.1;Parent=Sfla00000g00089.4
scaffold_0	ST/TD/KYJ	five_prime_UTR	5041621	5041677	.	+	.	ID=5utr.Sfla00000g00089.4.2;Parent=Sfla00000g00089.4
scaffold_0	ST/TD/KYJ	CDS	5041678	5041727	.	+	0	ID=cds.Sfla00000g00089.4.1;Parent=Sfla00000g00089.4
scaffold_0	ST/TD/KYJ	CDS	5042244	5042404	.	+	1	ID=cds.Sfla00000g00089.4.2;Parent=Sfla00000g00089.4
scaffold_0	ST/TD/KYJ	CDS	5042631	5042734	.	+	2	ID=cds.Sfla00000g00089.4.3;Parent=Sfla00000g00089.4
scaffold_0	ST/TD/KYJ	three_prime_UTR	5042735	5042735	.	+	.	ID=3utr.Sfla00000g00089.4.1;Parent=Sfla00000g00089.4
###
scaffold_0	AUGUSTUS	gene	5055001	5055910	.	+	.	ID=Sfla00000g00090
scaffold_0	AUGUSTUS	mRNA	5055001	5055910	.	+	.	ID=Sfla00000g00090.1;Parent=Sfla00000g00090
scaffold_0	AUGUSTUS	CDS	5055001	5055138	.	+	0	ID=cds.Sfla00000g00090.1.1;Parent=Sfla00000g00090.1
scaffold_0	AUGUSTUS	CDS	5055222	5055252	.	+	0	ID=cds.Sfla00000g00090.1.2;Parent=Sfla00000g00090.1
scaffold_0	AUGUSTUS	CDS	5055679	5055799	.	+	2	ID=cds.Sfla00000g00090.1.3;Parent=Sfla00000g00090.1
scaffold_0	AUGUSTUS	CDS	5055904	5055910	.	+	1	ID=cds.Sfla00000g00090.1.4;Parent=Sfla00000g00090.1
###
scaffold_0	AUGUSTUS	gene	5079253	5083750	.	+	.	ID=Sfla00000g00091
scaffold_0	AUGUSTUS	mRNA	5079253	5083750	.	+	.	ID=Sfla00000g00091.1;Parent=Sfla00000g00091
scaffold_0	AUGUSTUS	CDS	5079253	5079549	.	+	0	ID=cds.Sfla00000g00091.1.1;Parent=Sfla00000g00091.1
scaffold_0	AUGUSTUS	CDS	5083580	5083750	.	+	0	ID=cds.Sfla00000g00091.1.2;Parent=Sfla00000g00091.1
###
scaffold_0	AUGUSTUS	gene	5128731	5143401	.	-	.	ID=Sfla00000g00092
scaffold_0	AUGUSTUS	mRNA	5128731	5143401	.	-	.	ID=Sfla00000g00092.1;Parent=Sfla00000g00092
scaffold_0	AUGUSTUS	CDS	5128731	5129003	.	-	0	ID=cds.Sfla00000g00092.1.1;Parent=Sfla00000g00092.1
scaffold_0	AUGUSTUS	CDS	5130475	5130592	.	-	1	ID=cds.Sfla00000g00092.1.2;Parent=Sfla00000g00092.1
scaffold_0	AUGUSTUS	CDS	5134594	5134662	.	-	1	ID=cds.Sfla00000g00092.1.3;Parent=Sfla00000g00092.1
scaffold_0	AUGUSTUS	CDS	5134797	5134894	.	-	0	ID=cds.Sfla00000g00092.1.4;Parent=Sfla00000g00092.1
scaffold_0	AUGUSTUS	CDS	5143106	5143202	.	-	1	ID=cds.Sfla00000g00092.1.5;Parent=Sfla00000g00092.1
scaffold_0	AUGUSTUS	CDS	5143289	5143401	.	-	0	ID=cds.Sfla00000g00092.1.6;Parent=Sfla00000g00092.1
###
scaffold_1	AUGUSTUS	gene	87803	88036	.	-	.	ID=Sfla00001g00093
scaffold_1	AUGUSTUS	mRNA	87803	88036	.	-	.	ID=Sfla00001g00093.1;Parent=Sfla00001g00093
scaffold_1	AUGUSTUS	CDS	87803	88036	.	-	0	ID=cds.Sfla00001g00093.1.1;Parent=Sfla00001g00093.1
###
scaffold_1	AUGUSTUS	gene	170191	170502	.	+	.	ID=Sfla00001g00094
scaffold_1	AUGUSTUS	mRNA	170191	170502	.	+	.	ID=Sfla00001g00094.1;Parent=Sfla00001g00094
scaffold_1	AUGUSTUS	CDS	170191	170502	.	+	0	ID=cds.Sfla00001g00094.1.1;Parent=Sfla00001g00094.1
###
scaffold_1	AUGUSTUS	gene	195785	197413	.	+	.	ID=Sfla00001g00095
scaffold_1	AUGUSTUS	mRNA	195785	197413	.	+	.	ID=Sfla00001g00095.1;Parent=Sfla00001g00095
scaffold_1	AUGUSTUS	CDS	195785	195853	.	+	0	ID=cds.Sfla00001g00095.1.1;Parent=Sfla00001g00095.1
scaffold_1	AUGUSTUS	CDS	197144	197413	.	+	0	ID=cds.Sfla00001g00095.1.2;Parent=Sfla00001g00095.1
###
scaffold_1	AUGUSTUS	gene	229591	238538	.	+	.	ID=Sfla00001g00096
scaffold_1	AUGUSTUS	mRNA	229591	238538	.	+	.	ID=Sfla00001g00096.1;Parent=Sfla00001g00096
scaffold_1	AUGUSTUS	CDS	229591	229721	.	+	0	ID=cds.Sfla00001g00096.1.1;Parent=Sfla00001g00096.1
scaffold_1	AUGUSTUS	CDS	230481	230835	.	+	1	ID=cds.Sfla00001g00096.1.2;Parent=Sfla00001g00096.1
scaffold_1	AUGUSTUS	CDS	231899	232178	.	+	0	ID=cds.Sfla00001g00096.1.3;Parent=Sfla00001g00096.1
scaffold_1	AUGUSTUS	CDS	232299	232408	.	+	2	ID=cds.Sfla00001g00096.1.4;Parent=Sfla00001g00096.1
scaffold_1	AUGUSTUS	CDS	233000	233720	.	+	0	ID=cds.Sfla00001g00096.1.5;Parent=Sfla00001g00096.1
scaffold_1	AUGUSTUS	CDS	235327	235637	.	+	2	ID=cds.Sfla00001g00096.1.6;Parent=Sfla00001g00096.1
scaffold_1	AUGUSTUS	CDS	236073	236150	.	+	0	ID=cds.Sfla00001g00096.1.7;Parent=Sfla00001g00096.1
scaffold_1	AUGUSTUS	CDS	236255	236324	.	+	0	ID=cds.Sfla00001g00096.1.8;Parent=Sfla00001g00096.1
scaffold_1	AUGUSTUS	CDS	237031	237308	.	+	2	ID=cds.Sfla00001g00096.1.9;Parent=Sfla00001g00096.1
scaffold_1	AUGUSTUS	CDS	238389	238538	.	+	0	ID=cds.Sfla00001g00096.1.10;Parent=Sfla00001g00096.1
scaffold_1	ST/TD/KYJ	mRNA	234724	239140	.	+	.	ID=Sfla00001g00096.2;Parent=Sfla00001g00096
scaffold_1	ST/TD/KYJ	five_prime_UTR	234724	235091	.	+	.	ID=5utr.Sfla00001g00096.2.1;Parent=Sfla00001g00096.2
scaffold_1	ST/TD/KYJ	CDS	235092	235637	.	+	0	ID=cds.Sfla00001g00096.2.1;Parent=Sfla00001g00096.2
scaffold_1	ST/TD/KYJ	CDS	236073	236150	.	+	0	ID=cds.Sfla00001g00096.2.2;Parent=Sfla00001g00096.2
scaffold_1	ST/TD/KYJ	CDS	236255	236324	.	+	0	ID=cds.Sfla00001g00096.2.3;Parent=Sfla00001g00096.2
scaffold_1	ST/TD/KYJ	CDS	237031	237308	.	+	2	ID=cds.Sfla00001g00096.2.4;Parent=Sfla00001g00096.2
scaffold_1	ST/TD/KYJ	CDS	238389	238538	.	+	0	ID=cds.Sfla00001g00096.2.5;Parent=Sfla00001g00096.2
scaffold_1	ST/TD/KYJ	three_prime_UTR	238539	239140	.	+	.	ID=3utr.Sfla00001g00096.2.1;Parent=Sfla00001g00096.2
###
scaffold_1	AUGUSTUS	gene	347572	350300	.	-	.	ID=Sfla00001g00097
scaffold_1	ST/TD/KYJ	mRNA	347176	350615	.	-	.	ID=Sfla00001g00097.1;Parent=Sfla00001g00097
scaffold_1	ST/TD/KYJ	three_prime_UTR	347176	347828	.	-	.	ID=3utr.Sfla00001g00097.1.1;Parent=Sfla00001g00097.1
scaffold_1	ST/TD/KYJ	CDS	347829	347975	.	-	0	ID=cds.Sfla00001g00097.1.1;Parent=Sfla00001g00097.1
scaffold_1	ST/TD/KYJ	CDS	348176	348322	.	-	0	ID=cds.Sfla00001g00097.1.2;Parent=Sfla00001g00097.1
scaffold_1	ST/TD/KYJ	CDS	348419	348472	.	-	0	ID=cds.Sfla00001g00097.1.3;Parent=Sfla00001g00097.1
scaffold_1	ST/TD/KYJ	CDS	348614	348778	.	-	0	ID=cds.Sfla00001g00097.1.4;Parent=Sfla00001g00097.1
scaffold_1	ST/TD/KYJ	CDS	349238	349492	.	-	0	ID=cds.Sfla00001g00097.1.5;Parent=Sfla00001g00097.1
scaffold_1	ST/TD/KYJ	CDS	349616	349702	.	-	0	ID=cds.Sfla00001g00097.1.6;Parent=Sfla00001g00097.1
scaffold_1	ST/TD/KYJ	CDS	350121	350300	.	-	0	ID=cds.Sfla00001g00097.1.7;Parent=Sfla00001g00097.1
scaffold_1	ST/TD/KYJ	five_prime_UTR	350301	350615	.	-	.	ID=5utr.Sfla00001g00097.1.1;Parent=Sfla00001g00097.1
scaffold_1	ST/TD/KYJ	mRNA	347176	350615	.	-	.	ID=Sfla00001g00097.2;Parent=Sfla00001g00097
scaffold_1	ST/TD/KYJ	three_prime_UTR	347176	348067	.	-	.	ID=3utr.Sfla00001g00097.2.1;Parent=Sfla00001g00097.2
scaffold_1	ST/TD/KYJ	CDS	348068	348322	.	-	0	ID=cds.Sfla00001g00097.2.1;Parent=Sfla00001g00097.2
scaffold_1	ST/TD/KYJ	CDS	348419	348472	.	-	0	ID=cds.Sfla00001g00097.2.2;Parent=Sfla00001g00097.2
scaffold_1	ST/TD/KYJ	CDS	348614	348778	.	-	0	ID=cds.Sfla00001g00097.2.3;Parent=Sfla00001g00097.2
scaffold_1	ST/TD/KYJ	CDS	349238	349492	.	-	0	ID=cds.Sfla00001g00097.2.4;Parent=Sfla00001g00097.2
scaffold_1	ST/TD/KYJ	CDS	349616	349702	.	-	0	ID=cds.Sfla00001g00097.2.5;Parent=Sfla00001g00097.2
scaffold_1	ST/TD/KYJ	CDS	350121	350300	.	-	0	ID=cds.Sfla00001g00097.2.6;Parent=Sfla00001g00097.2
scaffold_1	ST/TD/KYJ	five_prime_UTR	350301	350615	.	-	.	ID=5utr.Sfla00001g00097.2.1;Parent=Sfla00001g00097.2
scaffold_1	AUGUSTUS	mRNA	347572	350300	.	-	.	ID=Sfla00001g00097.3;Parent=Sfla00001g00097
scaffold_1	AUGUSTUS	CDS	347572	347931	.	-	0	ID=cds.Sfla00001g00097.3.1;Parent=Sfla00001g00097.3
scaffold_1	AUGUSTUS	CDS	348176	348322	.	-	0	ID=cds.Sfla00001g00097.3.2;Parent=Sfla00001g00097.3
scaffold_1	AUGUSTUS	CDS	348419	348472	.	-	0	ID=cds.Sfla00001g00097.3.3;Parent=Sfla00001g00097.3
scaffold_1	AUGUSTUS	CDS	348614	348778	.	-	0	ID=cds.Sfla00001g00097.3.4;Parent=Sfla00001g00097.3
scaffold_1	AUGUSTUS	CDS	349238	349492	.	-	0	ID=cds.Sfla00001g00097.3.5;Parent=Sfla00001g00097.3
scaffold_1	AUGUSTUS	CDS	349616	349702	.	-	0	ID=cds.Sfla00001g00097.3.6;Parent=Sfla00001g00097.3
scaffold_1	AUGUSTUS	CDS	350121	350300	.	-	0	ID=cds.Sfla00001g00097.3.7;Parent=Sfla00001g00097.3
###
scaffold_1	AUGUSTUS	gene	368104	372498	.	+	.	ID=Sfla00001g00098
scaffold_1	AUGUSTUS	mRNA	368104	372498	.	+	.	ID=Sfla00001g00098.1;Parent=Sfla00001g00098
scaffold_1	AUGUSTUS	CDS	368104	368302	.	+	0	ID=cds.Sfla00001g00098.1.1;Parent=Sfla00001g00098.1
scaffold_1	AUGUSTUS	CDS	372149	372498	.	+	2	ID=cds.Sfla00001g00098.1.2;Parent=Sfla00001g00098.1
###
scaffold_1	AUGUSTUS	gene	399707	401895	.	-	.	ID=Sfla00001g00099
scaffold_1	AUGUSTUS	mRNA	399707	401895	.	-	.	ID=Sfla00001g00099.1;Parent=Sfla00001g00099
scaffold_1	AUGUSTUS	CDS	399707	400947	.	-	2	ID=cds.Sfla00001g00099.1.1;Parent=Sfla00001g00099.1
scaffold_1	AUGUSTUS	CDS	401018	401781	.	-	1	ID=cds.Sfla00001g00099.1.2;Parent=Sfla00001g00099.1
scaffold_1	AUGUSTUS	CDS	401858	401895	.	-	0	ID=cds.Sfla00001g00099.1.3;Parent=Sfla00001g00099.1
###
scaffold_1	AUGUSTUS	gene	532617	532856	.	+	.	ID=Sfla00001g00100
scaffold_1	AUGUSTUS	mRNA	532617	532856	.	+	.	ID=Sfla00001g00100.1;Parent=Sfla00001g00100
scaffold_1	AUGUSTUS	CDS	532617	532856	.	+	0	ID=cds.Sfla00001g00100.1.1;Parent=Sfla00001g00100.1
###
scaffold_1	AUGUSTUS	gene	588328	604200	.	-	.	ID=Sfla00001g00101
scaffold_1	AUGUSTUS	mRNA	588328	604200	.	-	.	ID=Sfla00001g00101.1;Parent=Sfla00001g00101
scaffold_1	AUGUSTUS	CDS	588328	588705	.	-	0	ID=cds.Sfla00001g00101.1.1;Parent=Sfla00001g00101.1
scaffold_1	AUGUSTUS	CDS	603652	604200	.	-	0	ID=cds.Sfla00001g00101.1.2;Parent=Sfla00001g00101.1
###
scaffold_1	AUGUSTUS	gene	654323	664247	.	-	.	ID=Sfla00001g00102
scaffold_1	ST/TD/KYJ	mRNA	654122	662419	.	-	.	ID=Sfla00001g00102.1;Parent=Sfla00001g00102
scaffold_1	ST/TD/KYJ	three_prime_UTR	654122	654322	.	-	.	ID=3utr.Sfla00001g00102.1.1;Parent=Sfla00001g00102.1
scaffold_1	ST/TD/KYJ	CDS	654323	654907	.	-	0	ID=cds.Sfla00001g00102.1.1;Parent=Sfla00001g00102.1
scaffold_1	ST/TD/KYJ	CDS	655360	655710	.	-	0	ID=cds.Sfla00001g00102.1.2;Parent=Sfla00001g00102.1
scaffold_1	ST/TD/KYJ	CDS	656448	656650	.	-	2	ID=cds.Sfla00001g00102.1.3;Parent=Sfla00001g00102.1
scaffold_1	ST/TD/KYJ	CDS	656984	657248	.	-	0	ID=cds.Sfla00001g00102.1.4;Parent=Sfla00001g00102.1
scaffold_1	ST/TD/KYJ	CDS	657435	657647	.	-	0	ID=cds.Sfla00001g00102.1.5;Parent=Sfla00001g00102.1
scaffold_1	ST/TD/KYJ	CDS	657738	657863	.	-	0	ID=cds.Sfla00001g00102.1.6;Parent=Sfla00001g00102.1
scaffold_1	ST/TD/KYJ	CDS	658213	658350	.	-	0	ID=cds.Sfla00001g00102.1.7;Parent=Sfla00001g00102.1
scaffold_1	ST/TD/KYJ	CDS	658474	658819	.	-	1	ID=cds.Sfla00001g00102.1.8;Parent=Sfla00001g00102.1
scaffold_1	ST/TD/KYJ	CDS	658944	659210	.	-	1	ID=cds.Sfla00001g00102.1.9;Parent=Sfla00001g00102.1
scaffold_1	ST/TD/KYJ	CDS	659542	659719	.	-	2	ID=cds.Sfla00001g00102.1.10;Parent=Sfla00001g00102.1
scaffold_1	ST/TD/KYJ	CDS	659812	659926	.	-	0	ID=cds.Sfla00001g00102.1.11;Parent=Sfla00001g00102.1
scaffold_1	ST/TD/KYJ	CDS	660075	660295	.	-	2	ID=cds.Sfla00001g00102.1.12;Parent=Sfla00001g00102.1
scaffold_1	ST/TD/KYJ	CDS	661144	661339	.	-	0	ID=cds.Sfla00001g00102.1.13;Parent=Sfla00001g00102.1
scaffold_1	ST/TD/KYJ	CDS	661458	661484	.	-	0	ID=cds.Sfla00001g00102.1.14;Parent=Sfla00001g00102.1
scaffold_1	ST/TD/KYJ	five_prime_UTR	661485	661570	.	-	.	ID=5utr.Sfla00001g00102.1.1;Parent=Sfla00001g00102.1
scaffold_1	ST/TD/KYJ	five_prime_UTR	661885	662419	.	-	.	ID=5utr.Sfla00001g00102.1.2;Parent=Sfla00001g00102.1
scaffold_1	AUGUSTUS	mRNA	654323	664247	.	-	.	ID=Sfla00001g00102.2;Parent=Sfla00001g00102
scaffold_1	AUGUSTUS	CDS	654323	654907	.	-	0	ID=cds.Sfla00001g00102.2.1;Parent=Sfla00001g00102.2
scaffold_1	AUGUSTUS	CDS	655360	655710	.	-	0	ID=cds.Sfla00001g00102.2.2;Parent=Sfla00001g00102.2
scaffold_1	AUGUSTUS	CDS	656448	656650	.	-	2	ID=cds.Sfla00001g00102.2.3;Parent=Sfla00001g00102.2
scaffold_1	AUGUSTUS	CDS	656984	657248	.	-	0	ID=cds.Sfla00001g00102.2.4;Parent=Sfla00001g00102.2
scaffold_1	AUGUSTUS	CDS	657435	657647	.	-	0	ID=cds.Sfla00001g00102.2.5;Parent=Sfla00001g00102.2
scaffold_1	AUGUSTUS	CDS	657738	657863	.	-	0	ID=cds.Sfla00001g00102.2.6;Parent=Sfla00001g00102.2
scaffold_1	AUGUSTUS	CDS	658213	658350	.	-	0	ID=cds.Sfla00001g00102.2.7;Parent=Sfla00001g00102.2
scaffold_1	AUGUSTUS	CDS	658474	658819	.	-	1	ID=cds.Sfla00001g00102.2.8;Parent=Sfla00001g00102.2
scaffold_1	AUGUSTUS	CDS	658944	659210	.	-	1	ID=cds.Sfla00001g00102.2.9;Parent=Sfla00001g00102.2
scaffold_1	AUGUSTUS	CDS	659542	659719	.	-	2	ID=cds.Sfla00001g00102.2.10;Parent=Sfla00001g00102.2
scaffold_1	AUGUSTUS	CDS	659812	659926	.	-	0	ID=cds.Sfla00001g00102.2.11;Parent=Sfla00001g00102.2
scaffold_1	AUGUSTUS	CDS	660075	660295	.	-	2	ID=cds.Sfla00001g00102.2.12;Parent=Sfla00001g00102.2
scaffold_1	AUGUSTUS	CDS	661144	661339	.	-	0	ID=cds.Sfla00001g00102.2.13;Parent=Sfla00001g00102.2
scaffold_1	AUGUSTUS	CDS	661458	661490	.	-	0	ID=cds.Sfla00001g00102.2.14;Parent=Sfla00001g00102.2
scaffold_1	AUGUSTUS	CDS	664059	664247	.	-	0	ID=cds.Sfla00001g00102.2.15;Parent=Sfla00001g00102.2
###
scaffold_1	AUGUSTUS	gene	690979	691458	.	+	.	ID=Sfla00001g00103
scaffold_1	AUGUSTUS	mRNA	690979	691458	.	+	.	ID=Sfla00001g00103.1;Parent=Sfla00001g00103
scaffold_1	AUGUSTUS	CDS	690979	691458	.	+	0	ID=cds.Sfla00001g00103.1.1;Parent=Sfla00001g00103.1
###
scaffold_1	AUGUSTUS	gene	691481	691964	.	+	.	ID=Sfla00001g00104
scaffold_1	AUGUSTUS	mRNA	691481	691964	.	+	.	ID=Sfla00001g00104.1;Parent=Sfla00001g00104
scaffold_1	AUGUSTUS	CDS	691481	691768	.	+	0	ID=cds.Sfla00001g00104.1.1;Parent=Sfla00001g00104.1
scaffold_1	AUGUSTUS	CDS	691839	691964	.	+	0	ID=cds.Sfla00001g00104.1.2;Parent=Sfla00001g00104.1
###
scaffold_1	AUGUSTUS	gene	714260	724555	.	-	.	ID=Sfla00001g00105
scaffold_1	AUGUSTUS	mRNA	714260	724555	.	-	.	ID=Sfla00001g00105.1;Parent=Sfla00001g00105
scaffold_1	AUGUSTUS	CDS	714260	714890	.	-	1	ID=cds.Sfla00001g00105.1.1;Parent=Sfla00001g00105.1
scaffold_1	AUGUSTUS	CDS	724410	724555	.	-	0	ID=cds.Sfla00001g00105.1.2;Parent=Sfla00001g00105.1
###
scaffold_1	AUGUSTUS	gene	735034	742601	.	-	.	ID=Sfla00001g00106
scaffold_1	AUGUSTUS	mRNA	735034	742601	.	-	.	ID=Sfla00001g00106.1;Parent=Sfla00001g00106
scaffold_1	AUGUSTUS	CDS	735034	735139	.	-	1	ID=cds.Sfla00001g00106.1.1;Parent=Sfla00001g00106.1
scaffold_1	AUGUSTUS	CDS	736811	736929	.	-	0	ID=cds.Sfla00001g00106.1.2;Parent=Sfla00001g00106.1
scaffold_1	AUGUSTUS	CDS	737052	737190	.	-	1	ID=cds.Sfla00001g00106.1.3;Parent=Sfla00001g00106.1
scaffold_1	AUGUSTUS	CDS	737274	737341	.	-	0	ID=cds.Sfla00001g00106.1.4;Parent=Sfla00001g00106.1
scaffold_1	AUGUSTUS	CDS	737470	737483	.	-	2	ID=cds.Sfla00001g00106.1.5;Parent=Sfla00001g00106.1
scaffold_1	AUGUSTUS	CDS	737614	737698	.	-	0	ID=cds.Sfla00001g00106.1.6;Parent=Sfla00001g00106.1
scaffold_1	AUGUSTUS	CDS	741531	741592	.	-	2	ID=cds.Sfla00001g00106.1.7;Parent=Sfla00001g00106.1
scaffold_1	AUGUSTUS	CDS	741653	741787	.	-	2	ID=cds.Sfla00001g00106.1.8;Parent=Sfla00001g00106.1
scaffold_1	AUGUSTUS	CDS	742115	742601	.	-	0	ID=cds.Sfla00001g00106.1.9;Parent=Sfla00001g00106.1
###
scaffold_1	ST/ALL/KYJ	gene	742227	742616	.	.	.	ID=Sfla00001g00107
scaffold_1	ST/TD/KYJ	mRNA	742227	742616	.	.	.	ID=Sfla00001g00107.1;Parent=Sfla00001g00107
scaffold_1	ST/TD/KYJ	CDS	742227	742601	.	.	0	ID=cds.Sfla00001g00107.1.1;Parent=Sfla00001g00107.1
scaffold_1	ST/TD/KYJ	five_prime_UTR	742602	742616	.	.	.	ID=5utr.Sfla00001g00107.1.1;Parent=Sfla00001g00107.1
###
scaffold_1	AUGUSTUS	gene	754793	756295	.	+	.	ID=Sfla00001g00108
scaffold_1	AUGUSTUS	mRNA	754793	756295	.	+	.	ID=Sfla00001g00108.1;Parent=Sfla00001g00108
scaffold_1	AUGUSTUS	CDS	754793	756295	.	+	0	ID=cds.Sfla00001g00108.1.1;Parent=Sfla00001g00108.1
###
scaffold_1	AUGUSTUS	gene	805152	806333	.	+	.	ID=Sfla00001g00109
scaffold_1	AUGUSTUS	mRNA	805152	806333	.	+	.	ID=Sfla00001g00109.1;Parent=Sfla00001g00109
scaffold_1	AUGUSTUS	CDS	805152	806333	.	+	0	ID=cds.Sfla00001g00109.1.1;Parent=Sfla00001g00109.1
###
scaffold_1	AUGUSTUS	gene	811771	812994	.	+	.	ID=Sfla00001g00110
scaffold_1	AUGUSTUS	mRNA	811771	812994	.	+	.	ID=Sfla00001g00110.1;Parent=Sfla00001g00110
scaffold_1	AUGUSTUS	CDS	811771	812994	.	+	0	ID=cds.Sfla00001g00110.1.1;Parent=Sfla00001g00110.1
###
scaffold_1	AUGUSTUS	gene	840951	841274	.	+	.	ID=Sfla00001g00111
scaffold_1	AUGUSTUS	mRNA	840951	841274	.	+	.	ID=Sfla00001g00111.1;Parent=Sfla00001g00111
scaffold_1	AUGUSTUS	CDS	840951	841274	.	+	0	ID=cds.Sfla00001g00111.1.1;Parent=Sfla00001g00111.1
###
scaffold_1	AUGUSTUS	gene	867776	870059	.	-	.	ID=Sfla00001g00112
scaffold_1	AUGUSTUS	mRNA	867776	870059	.	-	.	ID=Sfla00001g00112.1;Parent=Sfla00001g00112
scaffold_1	AUGUSTUS	CDS	867776	867787	.	-	0	ID=cds.Sfla00001g00112.1.1;Parent=Sfla00001g00112.1
scaffold_1	AUGUSTUS	CDS	867873	867949	.	-	2	ID=cds.Sfla00001g00112.1.2;Parent=Sfla00001g00112.1
scaffold_1	AUGUSTUS	CDS	869319	869947	.	-	1	ID=cds.Sfla00001g00112.1.3;Parent=Sfla00001g00112.1
scaffold_1	AUGUSTUS	CDS	870037	870059	.	-	0	ID=cds.Sfla00001g00112.1.4;Parent=Sfla00001g00112.1
###
scaffold_1	AUGUSTUS	gene	1029257	1029667	.	-	.	ID=Sfla00001g00113
scaffold_1	AUGUSTUS	mRNA	1029257	1029667	.	-	.	ID=Sfla00001g00113.1;Parent=Sfla00001g00113
scaffold_1	AUGUSTUS	CDS	1029257	1029667	.	-	0	ID=cds.Sfla00001g00113.1.1;Parent=Sfla00001g00113.1
###
scaffold_1	AUGUSTUS	gene	1096829	1098378	.	-	.	ID=Sfla00001g00114
scaffold_1	AUGUSTUS	mRNA	1096829	1098378	.	-	.	ID=Sfla00001g00114.1;Parent=Sfla00001g00114
scaffold_1	AUGUSTUS	CDS	1096829	1096970	.	-	1	ID=cds.Sfla00001g00114.1.1;Parent=Sfla00001g00114.1
scaffold_1	AUGUSTUS	CDS	1098023	1098110	.	-	2	ID=cds.Sfla00001g00114.1.2;Parent=Sfla00001g00114.1
scaffold_1	AUGUSTUS	CDS	1098255	1098378	.	-	0	ID=cds.Sfla00001g00114.1.3;Parent=Sfla00001g00114.1
###
scaffold_1	AUGUSTUS	gene	1149546	1150657	.	-	.	ID=Sfla00001g00115
scaffold_1	AUGUSTUS	mRNA	1149546	1150657	.	-	.	ID=Sfla00001g00115.1;Parent=Sfla00001g00115
scaffold_1	AUGUSTUS	CDS	1149546	1149808	.	-	2	ID=cds.Sfla00001g00115.1.1;Parent=Sfla00001g00115.1
scaffold_1	AUGUSTUS	CDS	1150564	1150657	.	-	0	ID=cds.Sfla00001g00115.1.2;Parent=Sfla00001g00115.1
###
scaffold_1	AUGUSTUS	gene	1250120	1251799	.	+	.	ID=Sfla00001g00116
scaffold_1	AUGUSTUS	mRNA	1250120	1251799	.	+	.	ID=Sfla00001g00116.1;Parent=Sfla00001g00116
scaffold_1	AUGUSTUS	CDS	1250120	1250374	.	+	0	ID=cds.Sfla00001g00116.1.1;Parent=Sfla00001g00116.1
scaffold_1	AUGUSTUS	CDS	1251617	1251799	.	+	0	ID=cds.Sfla00001g00116.1.2;Parent=Sfla00001g00116.1
###
scaffold_1	AUGUSTUS	gene	1288995	1311008	.	-	.	ID=Sfla00001g00117
scaffold_1	AUGUSTUS	mRNA	1288995	1311008	.	-	.	ID=Sfla00001g00117.1;Parent=Sfla00001g00117
scaffold_1	AUGUSTUS	CDS	1288995	1289028	.	-	1	ID=cds.Sfla00001g00117.1.1;Parent=Sfla00001g00117.1
scaffold_1	AUGUSTUS	CDS	1289108	1289175	.	-	0	ID=cds.Sfla00001g00117.1.2;Parent=Sfla00001g00117.1
scaffold_1	AUGUSTUS	CDS	1289258	1289387	.	-	1	ID=cds.Sfla00001g00117.1.3;Parent=Sfla00001g00117.1
scaffold_1	AUGUSTUS	CDS	1289472	1289571	.	-	2	ID=cds.Sfla00001g00117.1.4;Parent=Sfla00001g00117.1
scaffold_1	AUGUSTUS	CDS	1289696	1289918	.	-	0	ID=cds.Sfla00001g00117.1.5;Parent=Sfla00001g00117.1
scaffold_1	AUGUSTUS	CDS	1291057	1291169	.	-	2	ID=cds.Sfla00001g00117.1.6;Parent=Sfla00001g00117.1
scaffold_1	AUGUSTUS	CDS	1291275	1291381	.	-	1	ID=cds.Sfla00001g00117.1.7;Parent=Sfla00001g00117.1
scaffold_1	AUGUSTUS	CDS	1291467	1291566	.	-	2	ID=cds.Sfla00001g00117.1.8;Parent=Sfla00001g00117.1
scaffold_1	AUGUSTUS	CDS	1291691	1291751	.	-	0	ID=cds.Sfla00001g00117.1.9;Parent=Sfla00001g00117.1
scaffold_1	AUGUSTUS	CDS	1293056	1293146	.	-	1	ID=cds.Sfla00001g00117.1.10;Parent=Sfla00001g00117.1
scaffold_1	AUGUSTUS	CDS	1293231	1293380	.	-	1	ID=cds.Sfla00001g00117.1.11;Parent=Sfla00001g00117.1
scaffold_1	AUGUSTUS	CDS	1293465	1293564	.	-	2	ID=cds.Sfla00001g00117.1.12;Parent=Sfla00001g00117.1
scaffold_1	AUGUSTUS	CDS	1293689	1293911	.	-	0	ID=cds.Sfla00001g00117.1.13;Parent=Sfla00001g00117.1
scaffold_1	AUGUSTUS	CDS	1295052	1295164	.	-	2	ID=cds.Sfla00001g00117.1.14;Parent=Sfla00001g00117.1
scaffold_1	AUGUSTUS	CDS	1295275	1295375	.	-	1	ID=cds.Sfla00001g00117.1.15;Parent=Sfla00001g00117.1
scaffold_1	AUGUSTUS	CDS	1295461	1295560	.	-	2	ID=cds.Sfla00001g00117.1.16;Parent=Sfla00001g00117.1
scaffold_1	AUGUSTUS	CDS	1295681	1295814	.	-	1	ID=cds.Sfla00001g00117.1.17;Parent=Sfla00001g00117.1
scaffold_1	AUGUSTUS	CDS	1297218	1297367	.	-	1	ID=cds.Sfla00001g00117.1.18;Parent=Sfla00001g00117.1
scaffold_1	AUGUSTUS	CDS	1297452	1297551	.	-	2	ID=cds.Sfla00001g00117.1.19;Parent=Sfla00001g00117.1
scaffold_1	AUGUSTUS	CDS	1297677	1297899	.	-	0	ID=cds.Sfla00001g00117.1.20;Parent=Sfla00001g00117.1
scaffold_1	AUGUSTUS	CDS	1299041	1299153	.	-	2	ID=cds.Sfla00001g00117.1.21;Parent=Sfla00001g00117.1
scaffold_1	AUGUSTUS	CDS	1299259	1299365	.	-	1	ID=cds.Sfla00001g00117.1.22;Parent=Sfla00001g00117.1
scaffold_1	AUGUSTUS	CDS	1299450	1299549	.	-	2	ID=cds.Sfla00001g00117.1.23;Parent=Sfla00001g00117.1
scaffold_1	AUGUSTUS	CDS	1299676	1299900	.	-	2	ID=cds.Sfla00001g00117.1.24;Parent=Sfla00001g00117.1
scaffold_1	AUGUSTUS	CDS	1301287	1301393	.	-	1	ID=cds.Sfla00001g00117.1.25;Parent=Sfla00001g00117.1
scaffold_1	AUGUSTUS	CDS	1301539	1301563	.	-	2	ID=cds.Sfla00001g00117.1.26;Parent=Sfla00001g00117.1
scaffold_1	AUGUSTUS	CDS	1301702	1301924	.	-	0	ID=cds.Sfla00001g00117.1.27;Parent=Sfla00001g00117.1
scaffold_1	AUGUSTUS	CDS	1302178	1302324	.	-	0	ID=cds.Sfla00001g00117.1.28;Parent=Sfla00001g00117.1
scaffold_1	AUGUSTUS	CDS	1303045	1303157	.	-	2	ID=cds.Sfla00001g00117.1.29;Parent=Sfla00001g00117.1
scaffold_1	AUGUSTUS	CDS	1308894	1309000	.	-	1	ID=cds.Sfla00001g00117.1.30;Parent=Sfla00001g00117.1
scaffold_1	AUGUSTUS	CDS	1309085	1309184	.	-	2	ID=cds.Sfla00001g00117.1.31;Parent=Sfla00001g00117.1
scaffold_1	AUGUSTUS	CDS	1309310	1309534	.	-	2	ID=cds.Sfla00001g00117.1.32;Parent=Sfla00001g00117.1
scaffold_1	AUGUSTUS	CDS	1310607	1310731	.	-	1	ID=cds.Sfla00001g00117.1.33;Parent=Sfla00001g00117.1
scaffold_1	AUGUSTUS	CDS	1310881	1311008	.	-	0	ID=cds.Sfla00001g00117.1.34;Parent=Sfla00001g00117.1
###
scaffold_1	AUGUSTUS	gene	1325862	1328758	.	+	.	ID=Sfla00001g00118
scaffold_1	AUGUSTUS	mRNA	1325862	1328758	.	+	.	ID=Sfla00001g00118.1;Parent=Sfla00001g00118
scaffold_1	AUGUSTUS	CDS	1325862	1327126	.	+	0	ID=cds.Sfla00001g00118.1.1;Parent=Sfla00001g00118.1
scaffold_1	AUGUSTUS	CDS	1327646	1327888	.	+	1	ID=cds.Sfla00001g00118.1.2;Parent=Sfla00001g00118.1
scaffold_1	AUGUSTUS	CDS	1327960	1328475	.	+	1	ID=cds.Sfla00001g00118.1.3;Parent=Sfla00001g00118.1
scaffold_1	AUGUSTUS	CDS	1328731	1328758	.	+	1	ID=cds.Sfla00001g00118.1.4;Parent=Sfla00001g00118.1
###
scaffold_1	AUGUSTUS	gene	1372763	1378036	.	-	.	ID=Sfla00001g00119
scaffold_1	AUGUSTUS	mRNA	1372763	1378036	.	-	.	ID=Sfla00001g00119.1;Parent=Sfla00001g00119
scaffold_1	AUGUSTUS	CDS	1372763	1372796	.	-	1	ID=cds.Sfla00001g00119.1.1;Parent=Sfla00001g00119.1
scaffold_1	AUGUSTUS	CDS	1372876	1372943	.	-	0	ID=cds.Sfla00001g00119.1.2;Parent=Sfla00001g00119.1
scaffold_1	AUGUSTUS	CDS	1373026	1373155	.	-	1	ID=cds.Sfla00001g00119.1.3;Parent=Sfla00001g00119.1
scaffold_1	AUGUSTUS	CDS	1373240	1373339	.	-	2	ID=cds.Sfla00001g00119.1.4;Parent=Sfla00001g00119.1
scaffold_1	AUGUSTUS	CDS	1373466	1373600	.	-	2	ID=cds.Sfla00001g00119.1.5;Parent=Sfla00001g00119.1
scaffold_1	AUGUSTUS	CDS	1375871	1375938	.	-	1	ID=cds.Sfla00001g00119.1.6;Parent=Sfla00001g00119.1
scaffold_1	AUGUSTUS	CDS	1376019	1376157	.	-	2	ID=cds.Sfla00001g00119.1.7;Parent=Sfla00001g00119.1
scaffold_1	AUGUSTUS	CDS	1376626	1376735	.	-	1	ID=cds.Sfla00001g00119.1.8;Parent=Sfla00001g00119.1
scaffold_1	AUGUSTUS	CDS	1377990	1378036	.	-	0	ID=cds.Sfla00001g00119.1.9;Parent=Sfla00001g00119.1
###
scaffold_1	AUGUSTUS	gene	1391803	1393221	.	+	.	ID=Sfla00001g00120
scaffold_1	AUGUSTUS	mRNA	1391803	1393221	.	+	.	ID=Sfla00001g00120.1;Parent=Sfla00001g00120
scaffold_1	AUGUSTUS	CDS	1391803	1393221	.	+	0	ID=cds.Sfla00001g00120.1.1;Parent=Sfla00001g00120.1
###
scaffold_1	AUGUSTUS	gene	1393690	1394247	.	+	.	ID=Sfla00001g00121
scaffold_1	AUGUSTUS	mRNA	1393690	1394247	.	+	.	ID=Sfla00001g00121.1;Parent=Sfla00001g00121
scaffold_1	AUGUSTUS	CDS	1393690	1394247	.	+	0	ID=cds.Sfla00001g00121.1.1;Parent=Sfla00001g00121.1
###
scaffold_1	AUGUSTUS	gene	1485603	1486096	.	+	.	ID=Sfla00001g00122
scaffold_1	AUGUSTUS	mRNA	1485603	1486096	.	+	.	ID=Sfla00001g00122.1;Parent=Sfla00001g00122
scaffold_1	AUGUSTUS	CDS	1485603	1486007	.	+	0	ID=cds.Sfla00001g00122.1.1;Parent=Sfla00001g00122.1
scaffold_1	AUGUSTUS	CDS	1486070	1486096	.	+	0	ID=cds.Sfla00001g00122.1.2;Parent=Sfla00001g00122.1
###
scaffold_1	AUGUSTUS	gene	1488065	1489045	.	-	.	ID=Sfla00001g00123
scaffold_1	AUGUSTUS	mRNA	1488065	1489045	.	-	.	ID=Sfla00001g00123.1;Parent=Sfla00001g00123
scaffold_1	AUGUSTUS	CDS	1488065	1488528	.	-	2	ID=cds.Sfla00001g00123.1.1;Parent=Sfla00001g00123.1
scaffold_1	AUGUSTUS	CDS	1488877	1489045	.	-	0	ID=cds.Sfla00001g00123.1.2;Parent=Sfla00001g00123.1
###
scaffold_1	AUGUSTUS	gene	1526075	1548902	.	+	.	ID=Sfla00001g00124
scaffold_1	AUGUSTUS	mRNA	1526075	1548902	.	+	.	ID=Sfla00001g00124.1;Parent=Sfla00001g00124
scaffold_1	AUGUSTUS	CDS	1526075	1526818	.	+	0	ID=cds.Sfla00001g00124.1.1;Parent=Sfla00001g00124.1
scaffold_1	AUGUSTUS	CDS	1542772	1542836	.	+	0	ID=cds.Sfla00001g00124.1.2;Parent=Sfla00001g00124.1
scaffold_1	AUGUSTUS	CDS	1548800	1548902	.	+	1	ID=cds.Sfla00001g00124.1.3;Parent=Sfla00001g00124.1
###
scaffold_1	AUGUSTUS	gene	1553775	1554286	.	-	.	ID=Sfla00001g00125
scaffold_1	AUGUSTUS	mRNA	1553775	1554286	.	-	.	ID=Sfla00001g00125.1;Parent=Sfla00001g00125
scaffold_1	AUGUSTUS	CDS	1553775	1554141	.	-	1	ID=cds.Sfla00001g00125.1.1;Parent=Sfla00001g00125.1
scaffold_1	AUGUSTUS	CDS	1554207	1554286	.	-	0	ID=cds.Sfla00001g00125.1.2;Parent=Sfla00001g00125.1
###
scaffold_1	AUGUSTUS	gene	1590882	1591127	.	+	.	ID=Sfla00001g00126
scaffold_1	AUGUSTUS	mRNA	1590882	1591127	.	+	.	ID=Sfla00001g00126.1;Parent=Sfla00001g00126
scaffold_1	AUGUSTUS	CDS	1590882	1591127	.	+	0	ID=cds.Sfla00001g00126.1.1;Parent=Sfla00001g00126.1
###
scaffold_1	AUGUSTUS	gene	1662410	1664165	.	-	.	ID=Sfla00001g00127
scaffold_1	AUGUSTUS	mRNA	1662410	1664165	.	-	.	ID=Sfla00001g00127.1;Parent=Sfla00001g00127
scaffold_1	AUGUSTUS	CDS	1662410	1662548	.	-	1	ID=cds.Sfla00001g00127.1.1;Parent=Sfla00001g00127.1
scaffold_1	AUGUSTUS	CDS	1663561	1663697	.	-	0	ID=cds.Sfla00001g00127.1.2;Parent=Sfla00001g00127.1
scaffold_1	AUGUSTUS	CDS	1663775	1664008	.	-	0	ID=cds.Sfla00001g00127.1.3;Parent=Sfla00001g00127.1
scaffold_1	AUGUSTUS	CDS	1664082	1664165	.	-	0	ID=cds.Sfla00001g00127.1.4;Parent=Sfla00001g00127.1
###
scaffold_1	AUGUSTUS	gene	1681864	1682124	.	+	.	ID=Sfla00001g00128
scaffold_1	AUGUSTUS	mRNA	1681864	1682124	.	+	.	ID=Sfla00001g00128.1;Parent=Sfla00001g00128
scaffold_1	AUGUSTUS	CDS	1681864	1682124	.	+	0	ID=cds.Sfla00001g00128.1.1;Parent=Sfla00001g00128.1
###
scaffold_1	AUGUSTUS	gene	1688826	1689068	.	+	.	ID=Sfla00001g00129
scaffold_1	AUGUSTUS	mRNA	1688826	1689068	.	+	.	ID=Sfla00001g00129.1;Parent=Sfla00001g00129
scaffold_1	AUGUSTUS	CDS	1688826	1689068	.	+	0	ID=cds.Sfla00001g00129.1.1;Parent=Sfla00001g00129.1
###
scaffold_1	AUGUSTUS	gene	1689851	1692463	.	-	.	ID=Sfla00001g00130
scaffold_1	AUGUSTUS	mRNA	1689851	1692463	.	-	.	ID=Sfla00001g00130.1;Parent=Sfla00001g00130
scaffold_1	AUGUSTUS	CDS	1689851	1690722	.	-	2	ID=cds.Sfla00001g00130.1.1;Parent=Sfla00001g00130.1
scaffold_1	AUGUSTUS	CDS	1691600	1692012	.	-	1	ID=cds.Sfla00001g00130.1.2;Parent=Sfla00001g00130.1
scaffold_1	AUGUSTUS	CDS	1692153	1692463	.	-	0	ID=cds.Sfla00001g00130.1.3;Parent=Sfla00001g00130.1
###
scaffold_1	AUGUSTUS	gene	1731393	1733578	.	-	.	ID=Sfla00001g00131
scaffold_1	AUGUSTUS	mRNA	1731393	1733578	.	-	.	ID=Sfla00001g00131.1;Parent=Sfla00001g00131
scaffold_1	AUGUSTUS	CDS	1731393	1731587	.	-	0	ID=cds.Sfla00001g00131.1.1;Parent=Sfla00001g00131.1
scaffold_1	AUGUSTUS	CDS	1733411	1733578	.	-	0	ID=cds.Sfla00001g00131.1.2;Parent=Sfla00001g00131.1
###
scaffold_1	AUGUSTUS	gene	1736957	1748035	.	+	.	ID=Sfla00001g00132
scaffold_1	ST/TD/KYJ	mRNA	1736700	1740715	.	+	.	ID=Sfla00001g00132.1;Parent=Sfla00001g00132
scaffold_1	ST/TD/KYJ	five_prime_UTR	1736700	1736956	.	+	.	ID=5utr.Sfla00001g00132.1.1;Parent=Sfla00001g00132.1
scaffold_1	ST/TD/KYJ	CDS	1736957	1737232	.	+	0	ID=cds.Sfla00001g00132.1.1;Parent=Sfla00001g00132.1
scaffold_1	ST/TD/KYJ	CDS	1737340	1737465	.	+	0	ID=cds.Sfla00001g00132.1.2;Parent=Sfla00001g00132.1
scaffold_1	ST/TD/KYJ	CDS	1737572	1737739	.	+	0	ID=cds.Sfla00001g00132.1.3;Parent=Sfla00001g00132.1
scaffold_1	ST/TD/KYJ	CDS	1738101	1738121	.	+	0	ID=cds.Sfla00001g00132.1.4;Parent=Sfla00001g00132.1
scaffold_1	ST/TD/KYJ	CDS	1738232	1738439	.	+	0	ID=cds.Sfla00001g00132.1.5;Parent=Sfla00001g00132.1
scaffold_1	ST/TD/KYJ	CDS	1738552	1738633	.	+	2	ID=cds.Sfla00001g00132.1.6;Parent=Sfla00001g00132.1
scaffold_1	ST/TD/KYJ	CDS	1738729	1738837	.	+	1	ID=cds.Sfla00001g00132.1.7;Parent=Sfla00001g00132.1
scaffold_1	ST/TD/KYJ	CDS	1740083	1740199	.	+	0	ID=cds.Sfla00001g00132.1.8;Parent=Sfla00001g00132.1
scaffold_1	ST/TD/KYJ	CDS	1740312	1740536	.	+	0	ID=cds.Sfla00001g00132.1.9;Parent=Sfla00001g00132.1
scaffold_1	ST/TD/KYJ	three_prime_UTR	1740537	1740715	.	+	.	ID=3utr.Sfla00001g00132.1.1;Parent=Sfla00001g00132.1
scaffold_1	AUGUSTUS	mRNA	1736957	1748035	.	+	.	ID=Sfla00001g00132.2;Parent=Sfla00001g00132
scaffold_1	AUGUSTUS	CDS	1736957	1737232	.	+	0	ID=cds.Sfla00001g00132.2.1;Parent=Sfla00001g00132.2
scaffold_1	AUGUSTUS	CDS	1737340	1737465	.	+	0	ID=cds.Sfla00001g00132.2.2;Parent=Sfla00001g00132.2
scaffold_1	AUGUSTUS	CDS	1737572	1737689	.	+	0	ID=cds.Sfla00001g00132.2.3;Parent=Sfla00001g00132.2
scaffold_1	AUGUSTUS	CDS	1738552	1738633	.	+	2	ID=cds.Sfla00001g00132.2.4;Parent=Sfla00001g00132.2
scaffold_1	AUGUSTUS	CDS	1738729	1738837	.	+	1	ID=cds.Sfla00001g00132.2.5;Parent=Sfla00001g00132.2
scaffold_1	AUGUSTUS	CDS	1745497	1745634	.	+	0	ID=cds.Sfla00001g00132.2.6;Parent=Sfla00001g00132.2
scaffold_1	AUGUSTUS	CDS	1745774	1745989	.	+	0	ID=cds.Sfla00001g00132.2.7;Parent=Sfla00001g00132.2
scaffold_1	AUGUSTUS	CDS	1746845	1746986	.	+	0	ID=cds.Sfla00001g00132.2.8;Parent=Sfla00001g00132.2
scaffold_1	AUGUSTUS	CDS	1747749	1748035	.	+	2	ID=cds.Sfla00001g00132.2.9;Parent=Sfla00001g00132.2
scaffold_1	ST/TD/KYJ	mRNA	1745298	1760735	.	+	.	ID=Sfla00001g00132.3;Parent=Sfla00001g00132
scaffold_1	ST/TD/KYJ	five_prime_UTR	1745298	1745556	.	+	.	ID=5utr.Sfla00001g00132.3.1;Parent=Sfla00001g00132.3
scaffold_1	ST/TD/KYJ	CDS	1745557	1745634	.	+	0	ID=cds.Sfla00001g00132.3.1;Parent=Sfla00001g00132.3
scaffold_1	ST/TD/KYJ	CDS	1745774	1745989	.	+	0	ID=cds.Sfla00001g00132.3.2;Parent=Sfla00001g00132.3
scaffold_1	ST/TD/KYJ	CDS	1746845	1746986	.	+	0	ID=cds.Sfla00001g00132.3.3;Parent=Sfla00001g00132.3
scaffold_1	ST/TD/KYJ	CDS	1747749	1747993	.	+	2	ID=cds.Sfla00001g00132.3.4;Parent=Sfla00001g00132.3
scaffold_1	ST/TD/KYJ	CDS	1757908	1758091	.	+	0	ID=cds.Sfla00001g00132.3.5;Parent=Sfla00001g00132.3
scaffold_1	ST/TD/KYJ	CDS	1758888	1758955	.	+	2	ID=cds.Sfla00001g00132.3.6;Parent=Sfla00001g00132.3
scaffold_1	ST/TD/KYJ	CDS	1759274	1759426	.	+	0	ID=cds.Sfla00001g00132.3.7;Parent=Sfla00001g00132.3
scaffold_1	ST/TD/KYJ	three_prime_UTR	1759427	1760735	.	+	.	ID=3utr.Sfla00001g00132.3.1;Parent=Sfla00001g00132.3
###
scaffold_1	AUGUSTUS	gene	1750614	1756360	.	-	.	ID=Sfla00001g00133
scaffold_1	AUGUSTUS	mRNA	1750614	1756360	.	-	.	ID=Sfla00001g00133.1;Parent=Sfla00001g00133
scaffold_1	AUGUSTUS	CDS	1750614	1750893	.	-	1	ID=cds.Sfla00001g00133.1.1;Parent=Sfla00001g00133.1
scaffold_1	AUGUSTUS	CDS	1756155	1756360	.	-	0	ID=cds.Sfla00001g00133.1.2;Parent=Sfla00001g00133.1
###
scaffold_1	AUGUSTUS	gene	1757245	1759426	.	+	.	ID=Sfla00001g00134
scaffold_1	AUGUSTUS	mRNA	1757245	1759426	.	+	.	ID=Sfla00001g00134.1;Parent=Sfla00001g00134
scaffold_1	AUGUSTUS	CDS	1757245	1757373	.	+	0	ID=cds.Sfla00001g00134.1.1;Parent=Sfla00001g00134.1
scaffold_1	AUGUSTUS	CDS	1757908	1758091	.	+	0	ID=cds.Sfla00001g00134.1.2;Parent=Sfla00001g00134.1
scaffold_1	AUGUSTUS	CDS	1758888	1758955	.	+	2	ID=cds.Sfla00001g00134.1.3;Parent=Sfla00001g00134.1
scaffold_1	AUGUSTUS	CDS	1759274	1759426	.	+	0	ID=cds.Sfla00001g00134.1.4;Parent=Sfla00001g00134.1
###
scaffold_1	AUGUSTUS	gene	1763967	1766030	.	-	.	ID=Sfla00001g00135
scaffold_1	AUGUSTUS	mRNA	1763967	1766030	.	-	.	ID=Sfla00001g00135.1;Parent=Sfla00001g00135
scaffold_1	AUGUSTUS	CDS	1763967	1763978	.	-	0	ID=cds.Sfla00001g00135.1.1;Parent=Sfla00001g00135.1
scaffold_1	AUGUSTUS	CDS	1764534	1764557	.	-	0	ID=cds.Sfla00001g00135.1.2;Parent=Sfla00001g00135.1
scaffold_1	AUGUSTUS	CDS	1764716	1764859	.	-	0	ID=cds.Sfla00001g00135.1.3;Parent=Sfla00001g00135.1
scaffold_1	AUGUSTUS	CDS	1765206	1765276	.	-	2	ID=cds.Sfla00001g00135.1.4;Parent=Sfla00001g00135.1
scaffold_1	AUGUSTUS	CDS	1765380	1765479	.	-	0	ID=cds.Sfla00001g00135.1.5;Parent=Sfla00001g00135.1
scaffold_1	AUGUSTUS	CDS	1765570	1765600	.	-	1	ID=cds.Sfla00001g00135.1.6;Parent=Sfla00001g00135.1
scaffold_1	AUGUSTUS	CDS	1765700	1765797	.	-	0	ID=cds.Sfla00001g00135.1.7;Parent=Sfla00001g00135.1
scaffold_1	AUGUSTUS	CDS	1765896	1766030	.	-	0	ID=cds.Sfla00001g00135.1.8;Parent=Sfla00001g00135.1
scaffold_1	ST/TD/KYJ	mRNA	1764263	1766145	.	-	.	ID=Sfla00001g00135.2;Parent=Sfla00001g00135
scaffold_1	ST/TD/KYJ	three_prime_UTR	1764263	1764389	.	-	.	ID=3utr.Sfla00001g00135.2.1;Parent=Sfla00001g00135.2
scaffold_1	ST/TD/KYJ	CDS	1764390	1764557	.	-	0	ID=cds.Sfla00001g00135.2.1;Parent=Sfla00001g00135.2
scaffold_1	ST/TD/KYJ	CDS	1764716	1764859	.	-	0	ID=cds.Sfla00001g00135.2.2;Parent=Sfla00001g00135.2
scaffold_1	ST/TD/KYJ	CDS	1765206	1765276	.	-	2	ID=cds.Sfla00001g00135.2.3;Parent=Sfla00001g00135.2
scaffold_1	ST/TD/KYJ	CDS	1765380	1765479	.	-	0	ID=cds.Sfla00001g00135.2.4;Parent=Sfla00001g00135.2
scaffold_1	ST/TD/KYJ	CDS	1765570	1765600	.	-	1	ID=cds.Sfla00001g00135.2.5;Parent=Sfla00001g00135.2
scaffold_1	ST/TD/KYJ	CDS	1765700	1765797	.	-	0	ID=cds.Sfla00001g00135.2.6;Parent=Sfla00001g00135.2
scaffold_1	ST/TD/KYJ	CDS	1765896	1766144	.	-	0	ID=cds.Sfla00001g00135.2.7;Parent=Sfla00001g00135.2
scaffold_1	ST/TD/KYJ	five_prime_UTR	1766145	1766145	.	-	.	ID=5utr.Sfla00001g00135.2.1;Parent=Sfla00001g00135.2
scaffold_1	ST/TD/KYJ	mRNA	1764263	1766145	.	-	.	ID=Sfla00001g00135.3;Parent=Sfla00001g00135
scaffold_1	ST/TD/KYJ	three_prime_UTR	1764263	1764389	.	-	.	ID=3utr.Sfla00001g00135.3.1;Parent=Sfla00001g00135.3
scaffold_1	ST/TD/KYJ	CDS	1764390	1764557	.	-	0	ID=cds.Sfla00001g00135.3.1;Parent=Sfla00001g00135.3
scaffold_1	ST/TD/KYJ	CDS	1764716	1764859	.	-	0	ID=cds.Sfla00001g00135.3.2;Parent=Sfla00001g00135.3
scaffold_1	ST/TD/KYJ	CDS	1765206	1765276	.	-	2	ID=cds.Sfla00001g00135.3.3;Parent=Sfla00001g00135.3
scaffold_1	ST/TD/KYJ	CDS	1765380	1765479	.	-	0	ID=cds.Sfla00001g00135.3.4;Parent=Sfla00001g00135.3
scaffold_1	ST/TD/KYJ	CDS	1765570	1765600	.	-	1	ID=cds.Sfla00001g00135.3.5;Parent=Sfla00001g00135.3
scaffold_1	ST/TD/KYJ	CDS	1765700	1765749	.	-	0	ID=cds.Sfla00001g00135.3.6;Parent=Sfla00001g00135.3
scaffold_1	ST/TD/KYJ	five_prime_UTR	1765750	1766145	.	-	.	ID=5utr.Sfla00001g00135.3.1;Parent=Sfla00001g00135.3
###
scaffold_1	AUGUSTUS	gene	1789298	1795240	.	+	.	ID=Sfla00001g00136
scaffold_1	AUGUSTUS	mRNA	1789298	1795240	.	+	.	ID=Sfla00001g00136.1;Parent=Sfla00001g00136
scaffold_1	AUGUSTUS	CDS	1789298	1789522	.	+	0	ID=cds.Sfla00001g00136.1.1;Parent=Sfla00001g00136.1
scaffold_1	AUGUSTUS	CDS	1795145	1795240	.	+	0	ID=cds.Sfla00001g00136.1.2;Parent=Sfla00001g00136.1
###
scaffold_1	AUGUSTUS	gene	1801479	1801972	.	-	.	ID=Sfla00001g00137
scaffold_1	AUGUSTUS	mRNA	1801479	1801972	.	-	.	ID=Sfla00001g00137.1;Parent=Sfla00001g00137
scaffold_1	AUGUSTUS	CDS	1801479	1801544	.	-	0	ID=cds.Sfla00001g00137.1.1;Parent=Sfla00001g00137.1
scaffold_1	AUGUSTUS	CDS	1801676	1801972	.	-	0	ID=cds.Sfla00001g00137.1.2;Parent=Sfla00001g00137.1
###
scaffold_1	AUGUSTUS	gene	1803594	1811349	.	-	.	ID=Sfla00001g00138
scaffold_1	ST/TD/KYJ	mRNA	1803516	1812716	.	-	.	ID=Sfla00001g00138.1;Parent=Sfla00001g00138
scaffold_1	ST/TD/KYJ	three_prime_UTR	1803516	1803763	.	-	.	ID=3utr.Sfla00001g00138.1.1;Parent=Sfla00001g00138.1
scaffold_1	ST/TD/KYJ	three_prime_UTR	1804700	1804780	.	-	.	ID=3utr.Sfla00001g00138.1.2;Parent=Sfla00001g00138.1
scaffold_1	ST/TD/KYJ	three_prime_UTR	1805196	1805268	.	-	.	ID=3utr.Sfla00001g00138.1.3;Parent=Sfla00001g00138.1
scaffold_1	ST/TD/KYJ	CDS	1805269	1805276	.	-	2	ID=cds.Sfla00001g00138.1.1;Parent=Sfla00001g00138.1
scaffold_1	ST/TD/KYJ	CDS	1805400	1805473	.	-	1	ID=cds.Sfla00001g00138.1.2;Parent=Sfla00001g00138.1
scaffold_1	ST/TD/KYJ	CDS	1806486	1806547	.	-	0	ID=cds.Sfla00001g00138.1.3;Parent=Sfla00001g00138.1
scaffold_1	ST/TD/KYJ	CDS	1807804	1807885	.	-	1	ID=cds.Sfla00001g00138.1.4;Parent=Sfla00001g00138.1
scaffold_1	ST/TD/KYJ	CDS	1807961	1808078	.	-	2	ID=cds.Sfla00001g00138.1.5;Parent=Sfla00001g00138.1
scaffold_1	ST/TD/KYJ	CDS	1809806	1809908	.	-	0	ID=cds.Sfla00001g00138.1.6;Parent=Sfla00001g00138.1
scaffold_1	ST/TD/KYJ	CDS	1810013	1810082	.	-	1	ID=cds.Sfla00001g00138.1.7;Parent=Sfla00001g00138.1
scaffold_1	ST/TD/KYJ	CDS	1810183	1810310	.	-	0	ID=cds.Sfla00001g00138.1.8;Parent=Sfla00001g00138.1
scaffold_1	ST/TD/KYJ	CDS	1811233	1811359	.	-	1	ID=cds.Sfla00001g00138.1.9;Parent=Sfla00001g00138.1
scaffold_1	ST/TD/KYJ	CDS	1811458	1811492	.	-	0	ID=cds.Sfla00001g00138.1.10;Parent=Sfla00001g00138.1
scaffold_1	ST/TD/KYJ	five_prime_UTR	1811493	1811577	.	-	.	ID=5utr.Sfla00001g00138.1.1;Parent=Sfla00001g00138.1
scaffold_1	ST/TD/KYJ	five_prime_UTR	1812382	1812473	.	-	.	ID=5utr.Sfla00001g00138.1.2;Parent=Sfla00001g00138.1
scaffold_1	ST/TD/KYJ	five_prime_UTR	1812705	1812716	.	-	.	ID=5utr.Sfla00001g00138.1.3;Parent=Sfla00001g00138.1
scaffold_1	AUGUSTUS	mRNA	1803594	1811349	.	-	.	ID=Sfla00001g00138.2;Parent=Sfla00001g00138
scaffold_1	AUGUSTUS	CDS	1803594	1803813	.	-	1	ID=cds.Sfla00001g00138.2.1;Parent=Sfla00001g00138.2
scaffold_1	AUGUSTUS	CDS	1804503	1804624	.	-	0	ID=cds.Sfla00001g00138.2.2;Parent=Sfla00001g00138.2
scaffold_1	AUGUSTUS	CDS	1804700	1804780	.	-	0	ID=cds.Sfla00001g00138.2.3;Parent=Sfla00001g00138.2
scaffold_1	AUGUSTUS	CDS	1805196	1805276	.	-	0	ID=cds.Sfla00001g00138.2.4;Parent=Sfla00001g00138.2
scaffold_1	AUGUSTUS	CDS	1805400	1805463	.	-	1	ID=cds.Sfla00001g00138.2.5;Parent=Sfla00001g00138.2
scaffold_1	AUGUSTUS	CDS	1806486	1806547	.	-	0	ID=cds.Sfla00001g00138.2.6;Parent=Sfla00001g00138.2
scaffold_1	AUGUSTUS	CDS	1807804	1807885	.	-	1	ID=cds.Sfla00001g00138.2.7;Parent=Sfla00001g00138.2
scaffold_1	AUGUSTUS	CDS	1807961	1808078	.	-	2	ID=cds.Sfla00001g00138.2.8;Parent=Sfla00001g00138.2
scaffold_1	AUGUSTUS	CDS	1809806	1809908	.	-	0	ID=cds.Sfla00001g00138.2.9;Parent=Sfla00001g00138.2
scaffold_1	AUGUSTUS	CDS	1810013	1810082	.	-	1	ID=cds.Sfla00001g00138.2.10;Parent=Sfla00001g00138.2
scaffold_1	AUGUSTUS	CDS	1810183	1810310	.	-	0	ID=cds.Sfla00001g00138.2.11;Parent=Sfla00001g00138.2
scaffold_1	AUGUSTUS	CDS	1811233	1811349	.	-	0	ID=cds.Sfla00001g00138.2.12;Parent=Sfla00001g00138.2
###
scaffold_1	AUGUSTUS	gene	1879376	1884567	.	+	.	ID=Sfla00001g00139
scaffold_1	AUGUSTUS	mRNA	1879376	1884567	.	+	.	ID=Sfla00001g00139.1;Parent=Sfla00001g00139
scaffold_1	AUGUSTUS	CDS	1879376	1879878	.	+	0	ID=cds.Sfla00001g00139.1.1;Parent=Sfla00001g00139.1
scaffold_1	AUGUSTUS	CDS	1881776	1881948	.	+	1	ID=cds.Sfla00001g00139.1.2;Parent=Sfla00001g00139.1
scaffold_1	AUGUSTUS	CDS	1882223	1882366	.	+	2	ID=cds.Sfla00001g00139.1.3;Parent=Sfla00001g00139.1
scaffold_1	AUGUSTUS	CDS	1884308	1884567	.	+	2	ID=cds.Sfla00001g00139.1.4;Parent=Sfla00001g00139.1
###
scaffold_1	AUGUSTUS	gene	1886738	1887178	.	+	.	ID=Sfla00001g00140
scaffold_1	AUGUSTUS	mRNA	1886738	1887178	.	+	.	ID=Sfla00001g00140.1;Parent=Sfla00001g00140
scaffold_1	AUGUSTUS	CDS	1886738	1887178	.	+	0	ID=cds.Sfla00001g00140.1.1;Parent=Sfla00001g00140.1
###
scaffold_1	AUGUSTUS	gene	1990015	2000563	.	+	.	ID=Sfla00001g00141
scaffold_1	AUGUSTUS	mRNA	1990015	2000563	.	+	.	ID=Sfla00001g00141.1;Parent=Sfla00001g00141
scaffold_1	AUGUSTUS	CDS	1990015	1990121	.	+	0	ID=cds.Sfla00001g00141.1.1;Parent=Sfla00001g00141.1
scaffold_1	AUGUSTUS	CDS	1992153	1992498	.	+	1	ID=cds.Sfla00001g00141.1.2;Parent=Sfla00001g00141.1
scaffold_1	AUGUSTUS	CDS	1993945	1994035	.	+	0	ID=cds.Sfla00001g00141.1.3;Parent=Sfla00001g00141.1
scaffold_1	AUGUSTUS	CDS	1994207	1994256	.	+	2	ID=cds.Sfla00001g00141.1.4;Parent=Sfla00001g00141.1
scaffold_1	AUGUSTUS	CDS	1996386	1996504	.	+	0	ID=cds.Sfla00001g00141.1.5;Parent=Sfla00001g00141.1
scaffold_1	AUGUSTUS	CDS	1996805	1996883	.	+	1	ID=cds.Sfla00001g00141.1.6;Parent=Sfla00001g00141.1
scaffold_1	AUGUSTUS	CDS	1997385	1997467	.	+	0	ID=cds.Sfla00001g00141.1.7;Parent=Sfla00001g00141.1
scaffold_1	AUGUSTUS	CDS	1997834	1997912	.	+	1	ID=cds.Sfla00001g00141.1.8;Parent=Sfla00001g00141.1
scaffold_1	AUGUSTUS	CDS	1998053	1998776	.	+	0	ID=cds.Sfla00001g00141.1.9;Parent=Sfla00001g00141.1
scaffold_1	AUGUSTUS	CDS	1999361	1999976	.	+	2	ID=cds.Sfla00001g00141.1.10;Parent=Sfla00001g00141.1
scaffold_1	AUGUSTUS	CDS	2000428	2000563	.	+	1	ID=cds.Sfla00001g00141.1.11;Parent=Sfla00001g00141.1
scaffold_1	ST/TD/KYJ	mRNA	1991920	2001103	.	+	.	ID=Sfla00001g00141.2;Parent=Sfla00001g00141
scaffold_1	ST/TD/KYJ	five_prime_UTR	1991920	1992498	.	+	.	ID=5utr.Sfla00001g00141.2.1;Parent=Sfla00001g00141.2
scaffold_1	ST/TD/KYJ	five_prime_UTR	1993945	1994007	.	+	.	ID=5utr.Sfla00001g00141.2.2;Parent=Sfla00001g00141.2
scaffold_1	ST/TD/KYJ	CDS	1994008	1994122	.	+	0	ID=cds.Sfla00001g00141.2.1;Parent=Sfla00001g00141.2
scaffold_1	ST/TD/KYJ	CDS	1994207	1994256	.	+	2	ID=cds.Sfla00001g00141.2.2;Parent=Sfla00001g00141.2
scaffold_1	ST/TD/KYJ	CDS	1996412	1996504	.	+	0	ID=cds.Sfla00001g00141.2.3;Parent=Sfla00001g00141.2
scaffold_1	ST/TD/KYJ	CDS	1996603	1996691	.	+	0	ID=cds.Sfla00001g00141.2.4;Parent=Sfla00001g00141.2
scaffold_1	ST/TD/KYJ	CDS	1996805	1996883	.	+	1	ID=cds.Sfla00001g00141.2.5;Parent=Sfla00001g00141.2
scaffold_1	ST/TD/KYJ	CDS	1997385	1997467	.	+	0	ID=cds.Sfla00001g00141.2.6;Parent=Sfla00001g00141.2
scaffold_1	ST/TD/KYJ	CDS	1997834	1997912	.	+	1	ID=cds.Sfla00001g00141.2.7;Parent=Sfla00001g00141.2
scaffold_1	ST/TD/KYJ	CDS	1998053	1998776	.	+	0	ID=cds.Sfla00001g00141.2.8;Parent=Sfla00001g00141.2
scaffold_1	ST/TD/KYJ	CDS	1999361	1999976	.	+	2	ID=cds.Sfla00001g00141.2.9;Parent=Sfla00001g00141.2
scaffold_1	ST/TD/KYJ	CDS	2000428	2000563	.	+	1	ID=cds.Sfla00001g00141.2.10;Parent=Sfla00001g00141.2
scaffold_1	ST/TD/KYJ	three_prime_UTR	2000564	2001103	.	+	.	ID=3utr.Sfla00001g00141.2.1;Parent=Sfla00001g00141.2
scaffold_1	ST/TD/KYJ	mRNA	1991920	2001103	.	+	.	ID=Sfla00001g00141.3;Parent=Sfla00001g00141
scaffold_1	ST/TD/KYJ	five_prime_UTR	1991920	1991987	.	+	.	ID=5utr.Sfla00001g00141.3.1;Parent=Sfla00001g00141.3
scaffold_1	ST/TD/KYJ	CDS	1991988	1992019	.	+	0	ID=cds.Sfla00001g00141.3.1;Parent=Sfla00001g00141.3
scaffold_1	ST/TD/KYJ	CDS	1992153	1992498	.	+	1	ID=cds.Sfla00001g00141.3.2;Parent=Sfla00001g00141.3
scaffold_1	ST/TD/KYJ	CDS	1993945	1994122	.	+	0	ID=cds.Sfla00001g00141.3.3;Parent=Sfla00001g00141.3
scaffold_1	ST/TD/KYJ	CDS	1994207	1994256	.	+	2	ID=cds.Sfla00001g00141.3.4;Parent=Sfla00001g00141.3
scaffold_1	ST/TD/KYJ	CDS	1996412	1996504	.	+	0	ID=cds.Sfla00001g00141.3.5;Parent=Sfla00001g00141.3
scaffold_1	ST/TD/KYJ	CDS	1996603	1996691	.	+	0	ID=cds.Sfla00001g00141.3.6;Parent=Sfla00001g00141.3
scaffold_1	ST/TD/KYJ	CDS	1996805	1996883	.	+	1	ID=cds.Sfla00001g00141.3.7;Parent=Sfla00001g00141.3
scaffold_1	ST/TD/KYJ	CDS	1997385	1997467	.	+	0	ID=cds.Sfla00001g00141.3.8;Parent=Sfla00001g00141.3
scaffold_1	ST/TD/KYJ	CDS	1997834	1997912	.	+	1	ID=cds.Sfla00001g00141.3.9;Parent=Sfla00001g00141.3
scaffold_1	ST/TD/KYJ	CDS	1998053	1998776	.	+	0	ID=cds.Sfla00001g00141.3.10;Parent=Sfla00001g00141.3
scaffold_1	ST/TD/KYJ	CDS	1999361	1999976	.	+	2	ID=cds.Sfla00001g00141.3.11;Parent=Sfla00001g00141.3
scaffold_1	ST/TD/KYJ	CDS	2000428	2000563	.	+	1	ID=cds.Sfla00001g00141.3.12;Parent=Sfla00001g00141.3
scaffold_1	ST/TD/KYJ	three_prime_UTR	2000564	2001103	.	+	.	ID=3utr.Sfla00001g00141.3.1;Parent=Sfla00001g00141.3
###
scaffold_1	AUGUSTUS	gene	2119343	2119912	.	+	.	ID=Sfla00001g00142
scaffold_1	AUGUSTUS	mRNA	2119343	2119912	.	+	.	ID=Sfla00001g00142.1;Parent=Sfla00001g00142
scaffold_1	AUGUSTUS	CDS	2119343	2119430	.	+	0	ID=cds.Sfla00001g00142.1.1;Parent=Sfla00001g00142.1
scaffold_1	AUGUSTUS	CDS	2119578	2119912	.	+	2	ID=cds.Sfla00001g00142.1.2;Parent=Sfla00001g00142.1
###
scaffold_1	AUGUSTUS	gene	2133015	2134332	.	-	.	ID=Sfla00001g00143
scaffold_1	AUGUSTUS	mRNA	2133015	2134332	.	-	.	ID=Sfla00001g00143.1;Parent=Sfla00001g00143
scaffold_1	AUGUSTUS	CDS	2133015	2133418	.	-	2	ID=cds.Sfla00001g00143.1.1;Parent=Sfla00001g00143.1
scaffold_1	AUGUSTUS	CDS	2133642	2133988	.	-	1	ID=cds.Sfla00001g00143.1.2;Parent=Sfla00001g00143.1
scaffold_1	AUGUSTUS	CDS	2134103	2134332	.	-	0	ID=cds.Sfla00001g00143.1.3;Parent=Sfla00001g00143.1
###
scaffold_1	AUGUSTUS	gene	2199118	2200155	.	+	.	ID=Sfla00001g00144
scaffold_1	AUGUSTUS	mRNA	2199118	2200155	.	+	.	ID=Sfla00001g00144.1;Parent=Sfla00001g00144
scaffold_1	AUGUSTUS	CDS	2199118	2200155	.	+	0	ID=cds.Sfla00001g00144.1.1;Parent=Sfla00001g00144.1
###
scaffold_1	AUGUSTUS	gene	2206125	2210106	.	+	.	ID=Sfla00001g00145
scaffold_1	AUGUSTUS	mRNA	2206125	2210106	.	+	.	ID=Sfla00001g00145.1;Parent=Sfla00001g00145
scaffold_1	AUGUSTUS	CDS	2206125	2206295	.	+	0	ID=cds.Sfla00001g00145.1.1;Parent=Sfla00001g00145.1
scaffold_1	AUGUSTUS	CDS	2206570	2207565	.	+	0	ID=cds.Sfla00001g00145.1.2;Parent=Sfla00001g00145.1
scaffold_1	AUGUSTUS	CDS	2207935	2208528	.	+	0	ID=cds.Sfla00001g00145.1.3;Parent=Sfla00001g00145.1
scaffold_1	AUGUSTUS	CDS	2209498	2210106	.	+	0	ID=cds.Sfla00001g00145.1.4;Parent=Sfla00001g00145.1
###
scaffold_1	AUGUSTUS	gene	2248063	2254910	.	-	.	ID=Sfla00001g00146
scaffold_1	AUGUSTUS	mRNA	2248063	2254910	.	-	.	ID=Sfla00001g00146.1;Parent=Sfla00001g00146
scaffold_1	AUGUSTUS	CDS	2248063	2248530	.	-	0	ID=cds.Sfla00001g00146.1.1;Parent=Sfla00001g00146.1
scaffold_1	AUGUSTUS	CDS	2248612	2248688	.	-	2	ID=cds.Sfla00001g00146.1.2;Parent=Sfla00001g00146.1
scaffold_1	AUGUSTUS	CDS	2248784	2248862	.	-	0	ID=cds.Sfla00001g00146.1.3;Parent=Sfla00001g00146.1
scaffold_1	AUGUSTUS	CDS	2248940	2249004	.	-	2	ID=cds.Sfla00001g00146.1.4;Parent=Sfla00001g00146.1
scaffold_1	AUGUSTUS	CDS	2249091	2249259	.	-	0	ID=cds.Sfla00001g00146.1.5;Parent=Sfla00001g00146.1
scaffold_1	AUGUSTUS	CDS	2249349	2249789	.	-	0	ID=cds.Sfla00001g00146.1.6;Parent=Sfla00001g00146.1
scaffold_1	AUGUSTUS	CDS	2249865	2249914	.	-	2	ID=cds.Sfla00001g00146.1.7;Parent=Sfla00001g00146.1
scaffold_1	AUGUSTUS	CDS	2249999	2250185	.	-	0	ID=cds.Sfla00001g00146.1.8;Parent=Sfla00001g00146.1
scaffold_1	AUGUSTUS	CDS	2250275	2250512	.	-	1	ID=cds.Sfla00001g00146.1.9;Parent=Sfla00001g00146.1
scaffold_1	AUGUSTUS	CDS	2250727	2250860	.	-	0	ID=cds.Sfla00001g00146.1.10;Parent=Sfla00001g00146.1
scaffold_1	AUGUSTUS	CDS	2250970	2251311	.	-	0	ID=cds.Sfla00001g00146.1.11;Parent=Sfla00001g00146.1
scaffold_1	AUGUSTUS	CDS	2251423	2251587	.	-	0	ID=cds.Sfla00001g00146.1.12;Parent=Sfla00001g00146.1
scaffold_1	AUGUSTUS	CDS	2251687	2251797	.	-	0	ID=cds.Sfla00001g00146.1.13;Parent=Sfla00001g00146.1
scaffold_1	AUGUSTUS	CDS	2252151	2252360	.	-	0	ID=cds.Sfla00001g00146.1.14;Parent=Sfla00001g00146.1
scaffold_1	AUGUSTUS	CDS	2252450	2252649	.	-	2	ID=cds.Sfla00001g00146.1.15;Parent=Sfla00001g00146.1
scaffold_1	AUGUSTUS	CDS	2252747	2252999	.	-	0	ID=cds.Sfla00001g00146.1.16;Parent=Sfla00001g00146.1
scaffold_1	AUGUSTUS	CDS	2253089	2253155	.	-	1	ID=cds.Sfla00001g00146.1.17;Parent=Sfla00001g00146.1
scaffold_1	AUGUSTUS	CDS	2253245	2253537	.	-	0	ID=cds.Sfla00001g00146.1.18;Parent=Sfla00001g00146.1
scaffold_1	AUGUSTUS	CDS	2254434	2254910	.	-	0	ID=cds.Sfla00001g00146.1.19;Parent=Sfla00001g00146.1
###
scaffold_1	AUGUSTUS	gene	2312038	2312526	.	+	.	ID=Sfla00001g00147
scaffold_1	AUGUSTUS	mRNA	2312038	2312526	.	+	.	ID=Sfla00001g00147.1;Parent=Sfla00001g00147
scaffold_1	AUGUSTUS	CDS	2312038	2312526	.	+	0	ID=cds.Sfla00001g00147.1.1;Parent=Sfla00001g00147.1
###
scaffold_1	AUGUSTUS	gene	2317600	2320926	.	-	.	ID=Sfla00001g00148
scaffold_1	AUGUSTUS	mRNA	2317600	2320926	.	-	.	ID=Sfla00001g00148.1;Parent=Sfla00001g00148
scaffold_1	AUGUSTUS	CDS	2317600	2317971	.	-	0	ID=cds.Sfla00001g00148.1.1;Parent=Sfla00001g00148.1
scaffold_1	AUGUSTUS	CDS	2318342	2318525	.	-	1	ID=cds.Sfla00001g00148.1.2;Parent=Sfla00001g00148.1
scaffold_1	AUGUSTUS	CDS	2318687	2318842	.	-	1	ID=cds.Sfla00001g00148.1.3;Parent=Sfla00001g00148.1
scaffold_1	AUGUSTUS	CDS	2320847	2320926	.	-	0	ID=cds.Sfla00001g00148.1.4;Parent=Sfla00001g00148.1
###
scaffold_1	AUGUSTUS	gene	2321155	2323470	.	+	.	ID=Sfla00001g00149
scaffold_1	AUGUSTUS	mRNA	2321155	2323470	.	+	.	ID=Sfla00001g00149.1;Parent=Sfla00001g00149
scaffold_1	AUGUSTUS	CDS	2321155	2321250	.	+	0	ID=cds.Sfla00001g00149.1.1;Parent=Sfla00001g00149.1
scaffold_1	AUGUSTUS	CDS	2321384	2321596	.	+	0	ID=cds.Sfla00001g00149.1.2;Parent=Sfla00001g00149.1
scaffold_1	AUGUSTUS	CDS	2322220	2322306	.	+	0	ID=cds.Sfla00001g00149.1.3;Parent=Sfla00001g00149.1
scaffold_1	AUGUSTUS	CDS	2322386	2322527	.	+	0	ID=cds.Sfla00001g00149.1.4;Parent=Sfla00001g00149.1
scaffold_1	AUGUSTUS	CDS	2322766	2322863	.	+	2	ID=cds.Sfla00001g00149.1.5;Parent=Sfla00001g00149.1
scaffold_1	AUGUSTUS	CDS	2323159	2323470	.	+	0	ID=cds.Sfla00001g00149.1.6;Parent=Sfla00001g00149.1
###
scaffold_1	AUGUSTUS	gene	2373623	2376211	.	+	.	ID=Sfla00001g00150
scaffold_1	AUGUSTUS	mRNA	2373623	2376211	.	+	.	ID=Sfla00001g00150.1;Parent=Sfla00001g00150
scaffold_1	AUGUSTUS	CDS	2373623	2376211	.	+	0	ID=cds.Sfla00001g00150.1.1;Parent=Sfla00001g00150.1
###
scaffold_1	AUGUSTUS	gene	2383622	2384197	.	-	.	ID=Sfla00001g00151
scaffold_1	AUGUSTUS	mRNA	2383622	2384197	.	-	.	ID=Sfla00001g00151.1;Parent=Sfla00001g00151
scaffold_1	AUGUSTUS	CDS	2383622	2384197	.	-	0	ID=cds.Sfla00001g00151.1.1;Parent=Sfla00001g00151.1
###
scaffold_1	AUGUSTUS	gene	2412568	2413035	.	+	.	ID=Sfla00001g00152
scaffold_1	AUGUSTUS	mRNA	2412568	2413035	.	+	.	ID=Sfla00001g00152.1;Parent=Sfla00001g00152
scaffold_1	AUGUSTUS	CDS	2412568	2412704	.	+	0	ID=cds.Sfla00001g00152.1.1;Parent=Sfla00001g00152.1
scaffold_1	AUGUSTUS	CDS	2412747	2413035	.	+	1	ID=cds.Sfla00001g00152.1.2;Parent=Sfla00001g00152.1
###
scaffold_1	AUGUSTUS	gene	2413516	2413755	.	+	.	ID=Sfla00001g00153
scaffold_1	AUGUSTUS	mRNA	2413516	2413755	.	+	.	ID=Sfla00001g00153.1;Parent=Sfla00001g00153
scaffold_1	AUGUSTUS	CDS	2413516	2413755	.	+	0	ID=cds.Sfla00001g00153.1.1;Parent=Sfla00001g00153.1
###
scaffold_1	AUGUSTUS	gene	2485031	2487565	.	-	.	ID=Sfla00001g00154
scaffold_1	AUGUSTUS	mRNA	2485031	2487565	.	-	.	ID=Sfla00001g00154.1;Parent=Sfla00001g00154
scaffold_1	AUGUSTUS	CDS	2485031	2485161	.	-	2	ID=cds.Sfla00001g00154.1.1;Parent=Sfla00001g00154.1
scaffold_1	AUGUSTUS	CDS	2487137	2487233	.	-	0	ID=cds.Sfla00001g00154.1.2;Parent=Sfla00001g00154.1
scaffold_1	AUGUSTUS	CDS	2487304	2487364	.	-	1	ID=cds.Sfla00001g00154.1.3;Parent=Sfla00001g00154.1
scaffold_1	AUGUSTUS	CDS	2487489	2487565	.	-	0	ID=cds.Sfla00001g00154.1.4;Parent=Sfla00001g00154.1
###
scaffold_1	AUGUSTUS	gene	2523910	2526739	.	+	.	ID=Sfla00001g00155
scaffold_1	AUGUSTUS	mRNA	2523910	2526739	.	+	.	ID=Sfla00001g00155.1;Parent=Sfla00001g00155
scaffold_1	AUGUSTUS	CDS	2523910	2523997	.	+	0	ID=cds.Sfla00001g00155.1.1;Parent=Sfla00001g00155.1
scaffold_1	AUGUSTUS	CDS	2524911	2525258	.	+	2	ID=cds.Sfla00001g00155.1.2;Parent=Sfla00001g00155.1
scaffold_1	AUGUSTUS	CDS	2526219	2526739	.	+	2	ID=cds.Sfla00001g00155.1.3;Parent=Sfla00001g00155.1
###
scaffold_1	AUGUSTUS	gene	2569199	2569495	.	+	.	ID=Sfla00001g00156
scaffold_1	AUGUSTUS	mRNA	2569199	2569495	.	+	.	ID=Sfla00001g00156.1;Parent=Sfla00001g00156
scaffold_1	AUGUSTUS	CDS	2569199	2569495	.	+	0	ID=cds.Sfla00001g00156.1.1;Parent=Sfla00001g00156.1
###
scaffold_1	AUGUSTUS	gene	2584477	2588292	.	+	.	ID=Sfla00001g00157
scaffold_1	AUGUSTUS	mRNA	2584477	2588292	.	+	.	ID=Sfla00001g00157.1;Parent=Sfla00001g00157
scaffold_1	AUGUSTUS	CDS	2584477	2584681	.	+	0	ID=cds.Sfla00001g00157.1.1;Parent=Sfla00001g00157.1
scaffold_1	AUGUSTUS	CDS	2586419	2586499	.	+	2	ID=cds.Sfla00001g00157.1.2;Parent=Sfla00001g00157.1
scaffold_1	AUGUSTUS	CDS	2586917	2587411	.	+	2	ID=cds.Sfla00001g00157.1.3;Parent=Sfla00001g00157.1
scaffold_1	AUGUSTUS	CDS	2587772	2588292	.	+	2	ID=cds.Sfla00001g00157.1.4;Parent=Sfla00001g00157.1
scaffold_1	ST/TD/KYJ	mRNA	2586243	2588426	.	+	.	ID=Sfla00001g00157.2;Parent=Sfla00001g00157
scaffold_1	ST/TD/KYJ	five_prime_UTR	2586243	2586411	.	+	.	ID=5utr.Sfla00001g00157.2.1;Parent=Sfla00001g00157.2
scaffold_1	ST/TD/KYJ	CDS	2586412	2586499	.	+	0	ID=cds.Sfla00001g00157.2.1;Parent=Sfla00001g00157.2
scaffold_1	ST/TD/KYJ	CDS	2586917	2587411	.	+	2	ID=cds.Sfla00001g00157.2.2;Parent=Sfla00001g00157.2
scaffold_1	ST/TD/KYJ	CDS	2587772	2588292	.	+	2	ID=cds.Sfla00001g00157.2.3;Parent=Sfla00001g00157.2
scaffold_1	ST/TD/KYJ	three_prime_UTR	2588293	2588426	.	+	.	ID=3utr.Sfla00001g00157.2.1;Parent=Sfla00001g00157.2
###
scaffold_1	AUGUSTUS	gene	2616903	2617165	.	+	.	ID=Sfla00001g00158
scaffold_1	AUGUSTUS	mRNA	2616903	2617165	.	+	.	ID=Sfla00001g00158.1;Parent=Sfla00001g00158
scaffold_1	AUGUSTUS	CDS	2616903	2617031	.	+	0	ID=cds.Sfla00001g00158.1.1;Parent=Sfla00001g00158.1
scaffold_1	AUGUSTUS	CDS	2617079	2617165	.	+	0	ID=cds.Sfla00001g00158.1.2;Parent=Sfla00001g00158.1
###
scaffold_1	ST/ALL/KYJ	gene	2677328	2677811	.	+	.	ID=Sfla00001g00159
scaffold_1	ST/TD/KYJ	mRNA	2677328	2677811	.	+	.	ID=Sfla00001g00159.1;Parent=Sfla00001g00159
scaffold_1	ST/TD/KYJ	five_prime_UTR	2677328	2677328	.	+	.	ID=5utr.Sfla00001g00159.1.1;Parent=Sfla00001g00159.1
scaffold_1	ST/TD/KYJ	CDS	2677329	2677538	.	+	0	ID=cds.Sfla00001g00159.1.1;Parent=Sfla00001g00159.1
scaffold_1	ST/TD/KYJ	CDS	2677709	2677810	.	+	0	ID=cds.Sfla00001g00159.1.2;Parent=Sfla00001g00159.1
scaffold_1	ST/TD/KYJ	three_prime_UTR	2677811	2677811	.	+	.	ID=3utr.Sfla00001g00159.1.1;Parent=Sfla00001g00159.1
###
scaffold_1	AUGUSTUS	gene	2784079	2789115	.	+	.	ID=Sfla00001g00160
scaffold_1	ST/TD/KYJ	mRNA	2783632	2793225	.	+	.	ID=Sfla00001g00160.1;Parent=Sfla00001g00160
scaffold_1	ST/TD/KYJ	five_prime_UTR	2783632	2783912	.	+	.	ID=5utr.Sfla00001g00160.1.1;Parent=Sfla00001g00160.1
scaffold_1	ST/TD/KYJ	five_prime_UTR	2784046	2784078	.	+	.	ID=5utr.Sfla00001g00160.1.2;Parent=Sfla00001g00160.1
scaffold_1	ST/TD/KYJ	CDS	2784079	2784143	.	+	0	ID=cds.Sfla00001g00160.1.1;Parent=Sfla00001g00160.1
scaffold_1	ST/TD/KYJ	CDS	2786256	2786322	.	+	1	ID=cds.Sfla00001g00160.1.2;Parent=Sfla00001g00160.1
scaffold_1	ST/TD/KYJ	CDS	2786805	2786878	.	+	0	ID=cds.Sfla00001g00160.1.3;Parent=Sfla00001g00160.1
scaffold_1	ST/TD/KYJ	CDS	2786963	2787047	.	+	1	ID=cds.Sfla00001g00160.1.4;Parent=Sfla00001g00160.1
scaffold_1	ST/TD/KYJ	CDS	2787139	2787194	.	+	0	ID=cds.Sfla00001g00160.1.5;Parent=Sfla00001g00160.1
scaffold_1	ST/TD/KYJ	CDS	2787294	2787348	.	+	1	ID=cds.Sfla00001g00160.1.6;Parent=Sfla00001g00160.1
scaffold_1	ST/TD/KYJ	CDS	2787624	2787671	.	+	0	ID=cds.Sfla00001g00160.1.7;Parent=Sfla00001g00160.1
scaffold_1	ST/TD/KYJ	CDS	2787981	2788064	.	+	0	ID=cds.Sfla00001g00160.1.8;Parent=Sfla00001g00160.1
scaffold_1	ST/TD/KYJ	CDS	2788273	2788389	.	+	0	ID=cds.Sfla00001g00160.1.9;Parent=Sfla00001g00160.1
scaffold_1	ST/TD/KYJ	CDS	2788518	2788601	.	+	0	ID=cds.Sfla00001g00160.1.10;Parent=Sfla00001g00160.1
scaffold_1	ST/TD/KYJ	CDS	2788716	2788841	.	+	0	ID=cds.Sfla00001g00160.1.11;Parent=Sfla00001g00160.1
scaffold_1	ST/TD/KYJ	CDS	2789014	2789111	.	+	0	ID=cds.Sfla00001g00160.1.12;Parent=Sfla00001g00160.1
scaffold_1	ST/TD/KYJ	CDS	2792760	2792823	.	+	1	ID=cds.Sfla00001g00160.1.13;Parent=Sfla00001g00160.1
scaffold_1	ST/TD/KYJ	three_prime_UTR	2792824	2793225	.	+	.	ID=3utr.Sfla00001g00160.1.1;Parent=Sfla00001g00160.1
scaffold_1	AUGUSTUS	mRNA	2784079	2789115	.	+	.	ID=Sfla00001g00160.2;Parent=Sfla00001g00160
scaffold_1	AUGUSTUS	CDS	2784079	2784143	.	+	0	ID=cds.Sfla00001g00160.2.1;Parent=Sfla00001g00160.2
scaffold_1	AUGUSTUS	CDS	2786256	2786322	.	+	1	ID=cds.Sfla00001g00160.2.2;Parent=Sfla00001g00160.2
scaffold_1	AUGUSTUS	CDS	2786805	2786878	.	+	0	ID=cds.Sfla00001g00160.2.3;Parent=Sfla00001g00160.2
scaffold_1	AUGUSTUS	CDS	2786963	2787047	.	+	1	ID=cds.Sfla00001g00160.2.4;Parent=Sfla00001g00160.2
scaffold_1	AUGUSTUS	CDS	2787139	2787194	.	+	0	ID=cds.Sfla00001g00160.2.5;Parent=Sfla00001g00160.2
scaffold_1	AUGUSTUS	CDS	2787294	2787348	.	+	1	ID=cds.Sfla00001g00160.2.6;Parent=Sfla00001g00160.2
scaffold_1	AUGUSTUS	CDS	2787981	2788064	.	+	0	ID=cds.Sfla00001g00160.2.7;Parent=Sfla00001g00160.2
scaffold_1	AUGUSTUS	CDS	2788518	2788601	.	+	0	ID=cds.Sfla00001g00160.2.8;Parent=Sfla00001g00160.2
scaffold_1	AUGUSTUS	CDS	2788716	2788841	.	+	0	ID=cds.Sfla00001g00160.2.9;Parent=Sfla00001g00160.2
scaffold_1	AUGUSTUS	CDS	2789014	2789115	.	+	0	ID=cds.Sfla00001g00160.2.10;Parent=Sfla00001g00160.2
###
scaffold_1	AUGUSTUS	gene	2830070	2830379	.	-	.	ID=Sfla00001g00161
scaffold_1	AUGUSTUS	mRNA	2830070	2830379	.	-	.	ID=Sfla00001g00161.1;Parent=Sfla00001g00161
scaffold_1	AUGUSTUS	CDS	2830070	2830239	.	-	2	ID=cds.Sfla00001g00161.1.1;Parent=Sfla00001g00161.1
scaffold_1	AUGUSTUS	CDS	2830316	2830379	.	-	0	ID=cds.Sfla00001g00161.1.2;Parent=Sfla00001g00161.1
###
scaffold_1	AUGUSTUS	gene	2911912	2923382	.	+	.	ID=Sfla00001g00162
scaffold_1	ST/TD/KYJ	mRNA	2911680	2919463	.	+	.	ID=Sfla00001g00162.1;Parent=Sfla00001g00162
scaffold_1	ST/TD/KYJ	five_prime_UTR	2911680	2912005	.	+	.	ID=5utr.Sfla00001g00162.1.1;Parent=Sfla00001g00162.1
scaffold_1	ST/TD/KYJ	five_prime_UTR	2912836	2912991	.	+	.	ID=5utr.Sfla00001g00162.1.2;Parent=Sfla00001g00162.1
scaffold_1	ST/TD/KYJ	five_prime_UTR	2913167	2913268	.	+	.	ID=5utr.Sfla00001g00162.1.3;Parent=Sfla00001g00162.1
scaffold_1	ST/TD/KYJ	CDS	2913269	2913310	.	+	0	ID=cds.Sfla00001g00162.1.1;Parent=Sfla00001g00162.1
scaffold_1	ST/TD/KYJ	CDS	2917993	2918098	.	+	0	ID=cds.Sfla00001g00162.1.2;Parent=Sfla00001g00162.1
scaffold_1	ST/TD/KYJ	CDS	2918385	2918560	.	+	2	ID=cds.Sfla00001g00162.1.3;Parent=Sfla00001g00162.1
scaffold_1	ST/TD/KYJ	CDS	2918657	2918737	.	+	0	ID=cds.Sfla00001g00162.1.4;Parent=Sfla00001g00162.1
scaffold_1	ST/TD/KYJ	CDS	2918834	2918911	.	+	0	ID=cds.Sfla00001g00162.1.5;Parent=Sfla00001g00162.1
scaffold_1	ST/TD/KYJ	CDS	2919007	2919120	.	+	0	ID=cds.Sfla00001g00162.1.6;Parent=Sfla00001g00162.1
scaffold_1	ST/TD/KYJ	three_prime_UTR	2919121	2919463	.	+	.	ID=3utr.Sfla00001g00162.1.1;Parent=Sfla00001g00162.1
scaffold_1	ST/TD/KYJ	mRNA	2911680	2920468	.	+	.	ID=Sfla00001g00162.2;Parent=Sfla00001g00162
scaffold_1	ST/TD/KYJ	five_prime_UTR	2911680	2912005	.	+	.	ID=5utr.Sfla00001g00162.2.1;Parent=Sfla00001g00162.2
scaffold_1	ST/TD/KYJ	five_prime_UTR	2912836	2912991	.	+	.	ID=5utr.Sfla00001g00162.2.2;Parent=Sfla00001g00162.2
scaffold_1	ST/TD/KYJ	five_prime_UTR	2913167	2913268	.	+	.	ID=5utr.Sfla00001g00162.2.3;Parent=Sfla00001g00162.2
scaffold_1	ST/TD/KYJ	CDS	2913269	2913310	.	+	0	ID=cds.Sfla00001g00162.2.1;Parent=Sfla00001g00162.2
scaffold_1	ST/TD/KYJ	CDS	2917993	2918098	.	+	0	ID=cds.Sfla00001g00162.2.2;Parent=Sfla00001g00162.2
scaffold_1	ST/TD/KYJ	CDS	2918385	2918560	.	+	2	ID=cds.Sfla00001g00162.2.3;Parent=Sfla00001g00162.2
scaffold_1	ST/TD/KYJ	CDS	2918657	2918737	.	+	0	ID=cds.Sfla00001g00162.2.4;Parent=Sfla00001g00162.2
scaffold_1	ST/TD/KYJ	CDS	2918834	2918911	.	+	0	ID=cds.Sfla00001g00162.2.5;Parent=Sfla00001g00162.2
scaffold_1	ST/TD/KYJ	CDS	2919007	2919051	.	+	0	ID=cds.Sfla00001g00162.2.6;Parent=Sfla00001g00162.2
scaffold_1	ST/TD/KYJ	CDS	2919600	2919722	.	+	0	ID=cds.Sfla00001g00162.2.7;Parent=Sfla00001g00162.2
scaffold_1	ST/TD/KYJ	three_prime_UTR	2919723	2920059	.	+	.	ID=3utr.Sfla00001g00162.2.1;Parent=Sfla00001g00162.2
scaffold_1	ST/TD/KYJ	three_prime_UTR	2920188	2920468	.	+	.	ID=3utr.Sfla00001g00162.2.2;Parent=Sfla00001g00162.2
scaffold_1	ST/TD/KYJ	mRNA	2911680	2920468	.	+	.	ID=Sfla00001g00162.3;Parent=Sfla00001g00162
scaffold_1	ST/TD/KYJ	five_prime_UTR	2911680	2912005	.	+	.	ID=5utr.Sfla00001g00162.3.1;Parent=Sfla00001g00162.3
scaffold_1	ST/TD/KYJ	five_prime_UTR	2912836	2912991	.	+	.	ID=5utr.Sfla00001g00162.3.2;Parent=Sfla00001g00162.3
scaffold_1	ST/TD/KYJ	five_prime_UTR	2913167	2913268	.	+	.	ID=5utr.Sfla00001g00162.3.3;Parent=Sfla00001g00162.3
scaffold_1	ST/TD/KYJ	CDS	2913269	2913310	.	+	0	ID=cds.Sfla00001g00162.3.1;Parent=Sfla00001g00162.3
scaffold_1	ST/TD/KYJ	CDS	2917993	2918098	.	+	0	ID=cds.Sfla00001g00162.3.2;Parent=Sfla00001g00162.3
scaffold_1	ST/TD/KYJ	CDS	2918385	2918560	.	+	2	ID=cds.Sfla00001g00162.3.3;Parent=Sfla00001g00162.3
scaffold_1	ST/TD/KYJ	CDS	2918657	2918737	.	+	0	ID=cds.Sfla00001g00162.3.4;Parent=Sfla00001g00162.3
scaffold_1	ST/TD/KYJ	CDS	2918834	2918911	.	+	0	ID=cds.Sfla00001g00162.3.5;Parent=Sfla00001g00162.3
scaffold_1	ST/TD/KYJ	CDS	2919575	2919622	.	+	0	ID=cds.Sfla00001g00162.3.6;Parent=Sfla00001g00162.3
scaffold_1	ST/TD/KYJ	three_prime_UTR	2919623	2920059	.	+	.	ID=3utr.Sfla00001g00162.3.1;Parent=Sfla00001g00162.3
scaffold_1	ST/TD/KYJ	three_prime_UTR	2920188	2920468	.	+	.	ID=3utr.Sfla00001g00162.3.2;Parent=Sfla00001g00162.3
scaffold_1	AUGUSTUS	mRNA	2911912	2923382	.	+	.	ID=Sfla00001g00162.4;Parent=Sfla00001g00162
scaffold_1	AUGUSTUS	CDS	2911912	2911988	.	+	0	ID=cds.Sfla00001g00162.4.1;Parent=Sfla00001g00162.4
scaffold_1	AUGUSTUS	CDS	2912362	2912437	.	+	1	ID=cds.Sfla00001g00162.4.2;Parent=Sfla00001g00162.4
scaffold_1	AUGUSTUS	CDS	2913167	2913310	.	+	0	ID=cds.Sfla00001g00162.4.3;Parent=Sfla00001g00162.4
scaffold_1	AUGUSTUS	CDS	2917993	2918098	.	+	0	ID=cds.Sfla00001g00162.4.4;Parent=Sfla00001g00162.4
scaffold_1	AUGUSTUS	CDS	2918385	2918560	.	+	2	ID=cds.Sfla00001g00162.4.5;Parent=Sfla00001g00162.4
scaffold_1	AUGUSTUS	CDS	2918657	2918737	.	+	0	ID=cds.Sfla00001g00162.4.6;Parent=Sfla00001g00162.4
scaffold_1	AUGUSTUS	CDS	2918834	2918911	.	+	0	ID=cds.Sfla00001g00162.4.7;Parent=Sfla00001g00162.4
scaffold_1	AUGUSTUS	CDS	2919007	2919105	.	+	0	ID=cds.Sfla00001g00162.4.8;Parent=Sfla00001g00162.4
scaffold_1	AUGUSTUS	CDS	2920188	2920254	.	+	0	ID=cds.Sfla00001g00162.4.9;Parent=Sfla00001g00162.4
scaffold_1	AUGUSTUS	CDS	2922747	2922834	.	+	2	ID=cds.Sfla00001g00162.4.10;Parent=Sfla00001g00162.4
scaffold_1	AUGUSTUS	CDS	2922926	2923030	.	+	1	ID=cds.Sfla00001g00162.4.11;Parent=Sfla00001g00162.4
scaffold_1	AUGUSTUS	CDS	2923316	2923382	.	+	1	ID=cds.Sfla00001g00162.4.12;Parent=Sfla00001g00162.4
###
scaffold_1	AUGUSTUS	gene	2932043	2933115	.	-	.	ID=Sfla00001g00163
scaffold_1	AUGUSTUS	mRNA	2932043	2933115	.	-	.	ID=Sfla00001g00163.1;Parent=Sfla00001g00163
scaffold_1	AUGUSTUS	CDS	2932043	2932660	.	-	0	ID=cds.Sfla00001g00163.1.1;Parent=Sfla00001g00163.1
scaffold_1	AUGUSTUS	CDS	2932771	2933115	.	-	0	ID=cds.Sfla00001g00163.1.2;Parent=Sfla00001g00163.1
###
scaffold_1	AUGUSTUS	gene	2939770	2956998	.	-	.	ID=Sfla00001g00164
scaffold_1	AUGUSTUS	mRNA	2939770	2956998	.	-	.	ID=Sfla00001g00164.1;Parent=Sfla00001g00164
scaffold_1	AUGUSTUS	CDS	2939770	2939937	.	-	0	ID=cds.Sfla00001g00164.1.1;Parent=Sfla00001g00164.1
scaffold_1	AUGUSTUS	CDS	2940117	2940337	.	-	2	ID=cds.Sfla00001g00164.1.2;Parent=Sfla00001g00164.1
scaffold_1	AUGUSTUS	CDS	2949764	2949819	.	-	1	ID=cds.Sfla00001g00164.1.3;Parent=Sfla00001g00164.1
scaffold_1	AUGUSTUS	CDS	2950492	2950593	.	-	1	ID=cds.Sfla00001g00164.1.4;Parent=Sfla00001g00164.1
scaffold_1	AUGUSTUS	CDS	2953270	2953280	.	-	0	ID=cds.Sfla00001g00164.1.5;Parent=Sfla00001g00164.1
scaffold_1	AUGUSTUS	CDS	2955359	2955504	.	-	2	ID=cds.Sfla00001g00164.1.6;Parent=Sfla00001g00164.1
scaffold_1	AUGUSTUS	CDS	2956971	2956998	.	-	0	ID=cds.Sfla00001g00164.1.7;Parent=Sfla00001g00164.1
###
scaffold_1	AUGUSTUS	gene	2973564	2979766	.	-	.	ID=Sfla00001g00165
scaffold_1	AUGUSTUS	mRNA	2973564	2979766	.	-	.	ID=Sfla00001g00165.1;Parent=Sfla00001g00165
scaffold_1	AUGUSTUS	CDS	2973564	2974058	.	-	0	ID=cds.Sfla00001g00165.1.1;Parent=Sfla00001g00165.1
scaffold_1	AUGUSTUS	CDS	2979632	2979766	.	-	0	ID=cds.Sfla00001g00165.1.2;Parent=Sfla00001g00165.1
###
scaffold_1	AUGUSTUS	gene	3022117	3027473	.	+	.	ID=Sfla00001g00166
scaffold_1	AUGUSTUS	mRNA	3022117	3027473	.	+	.	ID=Sfla00001g00166.1;Parent=Sfla00001g00166
scaffold_1	AUGUSTUS	CDS	3022117	3022267	.	+	0	ID=cds.Sfla00001g00166.1.1;Parent=Sfla00001g00166.1
scaffold_1	AUGUSTUS	CDS	3022472	3022912	.	+	2	ID=cds.Sfla00001g00166.1.2;Parent=Sfla00001g00166.1
scaffold_1	AUGUSTUS	CDS	3024414	3024674	.	+	2	ID=cds.Sfla00001g00166.1.3;Parent=Sfla00001g00166.1
scaffold_1	AUGUSTUS	CDS	3027463	3027473	.	+	2	ID=cds.Sfla00001g00166.1.4;Parent=Sfla00001g00166.1
###
scaffold_1	AUGUSTUS	gene	3035132	3052112	.	+	.	ID=Sfla00001g00167
scaffold_1	AUGUSTUS	mRNA	3035132	3052112	.	+	.	ID=Sfla00001g00167.1;Parent=Sfla00001g00167
scaffold_1	AUGUSTUS	CDS	3035132	3035371	.	+	0	ID=cds.Sfla00001g00167.1.1;Parent=Sfla00001g00167.1
scaffold_1	AUGUSTUS	CDS	3042486	3042644	.	+	0	ID=cds.Sfla00001g00167.1.2;Parent=Sfla00001g00167.1
scaffold_1	AUGUSTUS	CDS	3042729	3042806	.	+	0	ID=cds.Sfla00001g00167.1.3;Parent=Sfla00001g00167.1
scaffold_1	AUGUSTUS	CDS	3042894	3042962	.	+	0	ID=cds.Sfla00001g00167.1.4;Parent=Sfla00001g00167.1
scaffold_1	AUGUSTUS	CDS	3051125	3051331	.	+	0	ID=cds.Sfla00001g00167.1.5;Parent=Sfla00001g00167.1
scaffold_1	AUGUSTUS	CDS	3051731	3051856	.	+	0	ID=cds.Sfla00001g00167.1.6;Parent=Sfla00001g00167.1
scaffold_1	AUGUSTUS	CDS	3051966	3052112	.	+	0	ID=cds.Sfla00001g00167.1.7;Parent=Sfla00001g00167.1
###
scaffold_1	AUGUSTUS	gene	3055371	3061888	.	-	.	ID=Sfla00001g00168
scaffold_1	AUGUSTUS	mRNA	3055371	3061888	.	-	.	ID=Sfla00001g00168.1;Parent=Sfla00001g00168
scaffold_1	AUGUSTUS	CDS	3055371	3055818	.	-	1	ID=cds.Sfla00001g00168.1.1;Parent=Sfla00001g00168.1
scaffold_1	AUGUSTUS	CDS	3056461	3056654	.	-	0	ID=cds.Sfla00001g00168.1.2;Parent=Sfla00001g00168.1
scaffold_1	AUGUSTUS	CDS	3056955	3057080	.	-	0	ID=cds.Sfla00001g00168.1.3;Parent=Sfla00001g00168.1
scaffold_1	AUGUSTUS	CDS	3061757	3061888	.	-	0	ID=cds.Sfla00001g00168.1.4;Parent=Sfla00001g00168.1
scaffold_1	ST/TD/KYJ	mRNA	3056387	3062640	.	-	.	ID=Sfla00001g00168.2;Parent=Sfla00001g00168
scaffold_1	ST/TD/KYJ	three_prime_UTR	3056387	3056450	.	-	.	ID=3utr.Sfla00001g00168.2.1;Parent=Sfla00001g00168.2
scaffold_1	ST/TD/KYJ	CDS	3056451	3056654	.	-	0	ID=cds.Sfla00001g00168.2.1;Parent=Sfla00001g00168.2
scaffold_1	ST/TD/KYJ	CDS	3056955	3057080	.	-	0	ID=cds.Sfla00001g00168.2.2;Parent=Sfla00001g00168.2
scaffold_1	ST/TD/KYJ	CDS	3061757	3061888	.	-	0	ID=cds.Sfla00001g00168.2.3;Parent=Sfla00001g00168.2
scaffold_1	ST/TD/KYJ	five_prime_UTR	3061889	3062640	.	-	.	ID=5utr.Sfla00001g00168.2.1;Parent=Sfla00001g00168.2
scaffold_1	ST/TD/KYJ	mRNA	3056387	3062640	.	-	.	ID=Sfla00001g00168.3;Parent=Sfla00001g00168
scaffold_1	ST/TD/KYJ	three_prime_UTR	3056387	3056450	.	-	.	ID=3utr.Sfla00001g00168.3.1;Parent=Sfla00001g00168.3
scaffold_1	ST/TD/KYJ	CDS	3056451	3056654	.	-	0	ID=cds.Sfla00001g00168.3.1;Parent=Sfla00001g00168.3
scaffold_1	ST/TD/KYJ	CDS	3056955	3057080	.	-	0	ID=cds.Sfla00001g00168.3.2;Parent=Sfla00001g00168.3
scaffold_1	ST/TD/KYJ	CDS	3057286	3057350	.	-	2	ID=cds.Sfla00001g00168.3.3;Parent=Sfla00001g00168.3
scaffold_1	ST/TD/KYJ	CDS	3061767	3061839	.	-	0	ID=cds.Sfla00001g00168.3.4;Parent=Sfla00001g00168.3
scaffold_1	ST/TD/KYJ	five_prime_UTR	3061840	3062640	.	-	.	ID=5utr.Sfla00001g00168.3.1;Parent=Sfla00001g00168.3
###
scaffold_1	AUGUSTUS	gene	3113361	3114770	.	-	.	ID=Sfla00001g00169
scaffold_1	AUGUSTUS	mRNA	3113361	3114770	.	-	.	ID=Sfla00001g00169.1;Parent=Sfla00001g00169
scaffold_1	AUGUSTUS	CDS	3113361	3113614	.	-	2	ID=cds.Sfla00001g00169.1.1;Parent=Sfla00001g00169.1
scaffold_1	AUGUSTUS	CDS	3114728	3114770	.	-	0	ID=cds.Sfla00001g00169.1.2;Parent=Sfla00001g00169.1
###
scaffold_1	AUGUSTUS	gene	3161545	3164079	.	-	.	ID=Sfla00001g00170
scaffold_1	AUGUSTUS	mRNA	3161545	3164079	.	-	.	ID=Sfla00001g00170.1;Parent=Sfla00001g00170
scaffold_1	AUGUSTUS	CDS	3161545	3161595	.	-	0	ID=cds.Sfla00001g00170.1.1;Parent=Sfla00001g00170.1
scaffold_1	AUGUSTUS	CDS	3161876	3161950	.	-	0	ID=cds.Sfla00001g00170.1.2;Parent=Sfla00001g00170.1
scaffold_1	AUGUSTUS	CDS	3162966	3163613	.	-	0	ID=cds.Sfla00001g00170.1.3;Parent=Sfla00001g00170.1
scaffold_1	AUGUSTUS	CDS	3163726	3164079	.	-	0	ID=cds.Sfla00001g00170.1.4;Parent=Sfla00001g00170.1
###
scaffold_1	AUGUSTUS	gene	3198389	3198833	.	+	.	ID=Sfla00001g00171
scaffold_1	AUGUSTUS	mRNA	3198389	3198833	.	+	.	ID=Sfla00001g00171.1;Parent=Sfla00001g00171
scaffold_1	AUGUSTUS	CDS	3198389	3198419	.	+	0	ID=cds.Sfla00001g00171.1.1;Parent=Sfla00001g00171.1
scaffold_1	AUGUSTUS	CDS	3198499	3198643	.	+	2	ID=cds.Sfla00001g00171.1.2;Parent=Sfla00001g00171.1
scaffold_1	AUGUSTUS	CDS	3198743	3198833	.	+	1	ID=cds.Sfla00001g00171.1.3;Parent=Sfla00001g00171.1
###
scaffold_1	AUGUSTUS	gene	3199697	3200141	.	-	.	ID=Sfla00001g00172
scaffold_1	AUGUSTUS	mRNA	3199697	3200141	.	-	.	ID=Sfla00001g00172.1;Parent=Sfla00001g00172
scaffold_1	AUGUSTUS	CDS	3199697	3199787	.	-	1	ID=cds.Sfla00001g00172.1.1;Parent=Sfla00001g00172.1
scaffold_1	AUGUSTUS	CDS	3199887	3200031	.	-	2	ID=cds.Sfla00001g00172.1.2;Parent=Sfla00001g00172.1
scaffold_1	AUGUSTUS	CDS	3200111	3200141	.	-	0	ID=cds.Sfla00001g00172.1.3;Parent=Sfla00001g00172.1
###
scaffold_1	ST/ALL/KYJ	gene	3230060	3230523	.	.	.	ID=Sfla00001g00173
scaffold_1	ST/TD/KYJ	mRNA	3230060	3230523	.	.	.	ID=Sfla00001g00173.1;Parent=Sfla00001g00173
scaffold_1	ST/TD/KYJ	three_prime_UTR	3230060	3230196	.	.	.	ID=3utr.Sfla00001g00173.1.1;Parent=Sfla00001g00173.1
scaffold_1	ST/TD/KYJ	CDS	3230197	3230523	.	.	0	ID=cds.Sfla00001g00173.1.1;Parent=Sfla00001g00173.1
###
scaffold_1	AUGUSTUS	gene	3256765	3259252	.	+	.	ID=Sfla00001g00174
scaffold_1	ST/TD/KYJ	mRNA	3255821	3261217	.	+	.	ID=Sfla00001g00174.1;Parent=Sfla00001g00174
scaffold_1	ST/TD/KYJ	CDS	3255821	3255915	.	+	0	ID=cds.Sfla00001g00174.1.1;Parent=Sfla00001g00174.1
scaffold_1	ST/TD/KYJ	CDS	3256613	3256664	.	+	1	ID=cds.Sfla00001g00174.1.2;Parent=Sfla00001g00174.1
scaffold_1	ST/TD/KYJ	CDS	3256742	3256846	.	+	0	ID=cds.Sfla00001g00174.1.3;Parent=Sfla00001g00174.1
scaffold_1	ST/TD/KYJ	CDS	3257054	3257209	.	+	0	ID=cds.Sfla00001g00174.1.4;Parent=Sfla00001g00174.1
scaffold_1	ST/TD/KYJ	CDS	3257384	3257527	.	+	0	ID=cds.Sfla00001g00174.1.5;Parent=Sfla00001g00174.1
scaffold_1	ST/TD/KYJ	CDS	3257817	3257922	.	+	0	ID=cds.Sfla00001g00174.1.6;Parent=Sfla00001g00174.1
scaffold_1	ST/TD/KYJ	CDS	3258236	3258411	.	+	2	ID=cds.Sfla00001g00174.1.7;Parent=Sfla00001g00174.1
scaffold_1	ST/TD/KYJ	CDS	3258508	3258668	.	+	0	ID=cds.Sfla00001g00174.1.8;Parent=Sfla00001g00174.1
scaffold_1	ST/TD/KYJ	CDS	3258754	3259012	.	+	1	ID=cds.Sfla00001g00174.1.9;Parent=Sfla00001g00174.1
scaffold_1	ST/TD/KYJ	CDS	3259139	3259252	.	+	0	ID=cds.Sfla00001g00174.1.10;Parent=Sfla00001g00174.1
scaffold_1	ST/TD/KYJ	three_prime_UTR	3259253	3259267	.	+	.	ID=3utr.Sfla00001g00174.1.1;Parent=Sfla00001g00174.1
scaffold_1	ST/TD/KYJ	three_prime_UTR	3260944	3261217	.	+	.	ID=3utr.Sfla00001g00174.1.2;Parent=Sfla00001g00174.1
scaffold_1	ST/TD/KYJ	mRNA	3255821	3261217	.	+	.	ID=Sfla00001g00174.2;Parent=Sfla00001g00174
scaffold_1	ST/TD/KYJ	CDS	3255821	3255915	.	+	0	ID=cds.Sfla00001g00174.2.1;Parent=Sfla00001g00174.2
scaffold_1	ST/TD/KYJ	CDS	3256613	3256664	.	+	1	ID=cds.Sfla00001g00174.2.2;Parent=Sfla00001g00174.2
scaffold_1	ST/TD/KYJ	CDS	3256742	3256846	.	+	0	ID=cds.Sfla00001g00174.2.3;Parent=Sfla00001g00174.2
scaffold_1	ST/TD/KYJ	CDS	3257384	3257527	.	+	0	ID=cds.Sfla00001g00174.2.4;Parent=Sfla00001g00174.2
scaffold_1	ST/TD/KYJ	CDS	3257817	3257922	.	+	0	ID=cds.Sfla00001g00174.2.5;Parent=Sfla00001g00174.2
scaffold_1	ST/TD/KYJ	CDS	3258236	3258411	.	+	2	ID=cds.Sfla00001g00174.2.6;Parent=Sfla00001g00174.2
scaffold_1	ST/TD/KYJ	CDS	3258508	3258668	.	+	0	ID=cds.Sfla00001g00174.2.7;Parent=Sfla00001g00174.2
scaffold_1	ST/TD/KYJ	CDS	3258754	3259012	.	+	1	ID=cds.Sfla00001g00174.2.8;Parent=Sfla00001g00174.2
scaffold_1	ST/TD/KYJ	CDS	3259139	3259252	.	+	0	ID=cds.Sfla00001g00174.2.9;Parent=Sfla00001g00174.2
scaffold_1	ST/TD/KYJ	three_prime_UTR	3259253	3259267	.	+	.	ID=3utr.Sfla00001g00174.2.1;Parent=Sfla00001g00174.2
scaffold_1	ST/TD/KYJ	three_prime_UTR	3260944	3261217	.	+	.	ID=3utr.Sfla00001g00174.2.2;Parent=Sfla00001g00174.2
scaffold_1	AUGUSTUS	mRNA	3256765	3259252	.	+	.	ID=Sfla00001g00174.3;Parent=Sfla00001g00174
scaffold_1	AUGUSTUS	CDS	3256765	3256846	.	+	0	ID=cds.Sfla00001g00174.3.1;Parent=Sfla00001g00174.3
scaffold_1	AUGUSTUS	CDS	3257361	3257527	.	+	2	ID=cds.Sfla00001g00174.3.2;Parent=Sfla00001g00174.3
scaffold_1	AUGUSTUS	CDS	3257817	3257922	.	+	0	ID=cds.Sfla00001g00174.3.3;Parent=Sfla00001g00174.3
scaffold_1	AUGUSTUS	CDS	3258236	3258411	.	+	2	ID=cds.Sfla00001g00174.3.4;Parent=Sfla00001g00174.3
scaffold_1	AUGUSTUS	CDS	3258508	3258668	.	+	0	ID=cds.Sfla00001g00174.3.5;Parent=Sfla00001g00174.3
scaffold_1	AUGUSTUS	CDS	3258754	3259012	.	+	1	ID=cds.Sfla00001g00174.3.6;Parent=Sfla00001g00174.3
scaffold_1	AUGUSTUS	CDS	3259139	3259252	.	+	0	ID=cds.Sfla00001g00174.3.7;Parent=Sfla00001g00174.3
###
scaffold_1	AUGUSTUS	gene	3266698	3268954	.	-	.	ID=Sfla00001g00175
scaffold_1	AUGUSTUS	mRNA	3266698	3268954	.	-	.	ID=Sfla00001g00175.1;Parent=Sfla00001g00175
scaffold_1	AUGUSTUS	CDS	3266698	3266831	.	-	2	ID=cds.Sfla00001g00175.1.1;Parent=Sfla00001g00175.1
scaffold_1	AUGUSTUS	CDS	3268723	3268954	.	-	0	ID=cds.Sfla00001g00175.1.2;Parent=Sfla00001g00175.1
###
scaffold_1	AUGUSTUS	gene	3343753	3352085	.	-	.	ID=Sfla00001g00176
scaffold_1	AUGUSTUS	mRNA	3343753	3352085	.	-	.	ID=Sfla00001g00176.1;Parent=Sfla00001g00176
scaffold_1	AUGUSTUS	CDS	3343753	3343860	.	-	0	ID=cds.Sfla00001g00176.1.1;Parent=Sfla00001g00176.1
scaffold_1	AUGUSTUS	CDS	3343960	3344062	.	-	1	ID=cds.Sfla00001g00176.1.2;Parent=Sfla00001g00176.1
scaffold_1	AUGUSTUS	CDS	3344753	3344841	.	-	0	ID=cds.Sfla00001g00176.1.3;Parent=Sfla00001g00176.1
scaffold_1	AUGUSTUS	CDS	3351999	3352085	.	-	0	ID=cds.Sfla00001g00176.1.4;Parent=Sfla00001g00176.1
###
scaffold_1	AUGUSTUS	gene	3418717	3420305	.	-	.	ID=Sfla00001g00177
scaffold_1	AUGUSTUS	mRNA	3418717	3420305	.	-	.	ID=Sfla00001g00177.1;Parent=Sfla00001g00177
scaffold_1	AUGUSTUS	CDS	3418717	3418926	.	-	0	ID=cds.Sfla00001g00177.1.1;Parent=Sfla00001g00177.1
scaffold_1	AUGUSTUS	CDS	3420138	3420305	.	-	0	ID=cds.Sfla00001g00177.1.2;Parent=Sfla00001g00177.1
###
scaffold_1	AUGUSTUS	gene	3421821	3422132	.	+	.	ID=Sfla00001g00178
scaffold_1	AUGUSTUS	mRNA	3421821	3422132	.	+	.	ID=Sfla00001g00178.1;Parent=Sfla00001g00178
scaffold_1	AUGUSTUS	CDS	3421821	3422132	.	+	0	ID=cds.Sfla00001g00178.1.1;Parent=Sfla00001g00178.1
###
scaffold_1	AUGUSTUS	gene	3422202	3439605	.	+	.	ID=Sfla00001g00179
scaffold_1	AUGUSTUS	mRNA	3422202	3439605	.	+	.	ID=Sfla00001g00179.1;Parent=Sfla00001g00179
scaffold_1	AUGUSTUS	CDS	3422202	3422802	.	+	0	ID=cds.Sfla00001g00179.1.1;Parent=Sfla00001g00179.1
scaffold_1	AUGUSTUS	CDS	3423682	3423958	.	+	2	ID=cds.Sfla00001g00179.1.2;Parent=Sfla00001g00179.1
scaffold_1	AUGUSTUS	CDS	3434198	3434303	.	+	1	ID=cds.Sfla00001g00179.1.3;Parent=Sfla00001g00179.1
scaffold_1	AUGUSTUS	CDS	3435318	3435376	.	+	0	ID=cds.Sfla00001g00179.1.4;Parent=Sfla00001g00179.1
scaffold_1	AUGUSTUS	CDS	3439158	3439605	.	+	1	ID=cds.Sfla00001g00179.1.5;Parent=Sfla00001g00179.1
###
scaffold_1	AUGUSTUS	gene	3445708	3446646	.	+	.	ID=Sfla00001g00180
scaffold_1	AUGUSTUS	mRNA	3445708	3446646	.	+	.	ID=Sfla00001g00180.1;Parent=Sfla00001g00180
scaffold_1	AUGUSTUS	CDS	3445708	3446646	.	+	0	ID=cds.Sfla00001g00180.1.1;Parent=Sfla00001g00180.1
###
scaffold_1	AUGUSTUS	gene	3578419	3578976	.	+	.	ID=Sfla00001g00181
scaffold_1	AUGUSTUS	mRNA	3578419	3578976	.	+	.	ID=Sfla00001g00181.1;Parent=Sfla00001g00181
scaffold_1	AUGUSTUS	CDS	3578419	3578976	.	+	0	ID=cds.Sfla00001g00181.1.1;Parent=Sfla00001g00181.1
###
scaffold_1	AUGUSTUS	gene	3611098	3611316	.	-	.	ID=Sfla00001g00182
scaffold_1	AUGUSTUS	mRNA	3611098	3611316	.	-	.	ID=Sfla00001g00182.1;Parent=Sfla00001g00182
scaffold_1	AUGUSTUS	CDS	3611098	3611316	.	-	0	ID=cds.Sfla00001g00182.1.1;Parent=Sfla00001g00182.1
###
scaffold_1	AUGUSTUS	gene	3613716	3625151	.	+	.	ID=Sfla00001g00183
scaffold_1	ST/TD/KYJ	mRNA	3613641	3625748	.	+	.	ID=Sfla00001g00183.1;Parent=Sfla00001g00183
scaffold_1	ST/TD/KYJ	five_prime_UTR	3613641	3613715	.	+	.	ID=5utr.Sfla00001g00183.1.1;Parent=Sfla00001g00183.1
scaffold_1	ST/TD/KYJ	CDS	3613716	3613767	.	+	0	ID=cds.Sfla00001g00183.1.1;Parent=Sfla00001g00183.1
scaffold_1	ST/TD/KYJ	CDS	3613994	3614243	.	+	2	ID=cds.Sfla00001g00183.1.2;Parent=Sfla00001g00183.1
scaffold_1	ST/TD/KYJ	CDS	3614399	3614542	.	+	1	ID=cds.Sfla00001g00183.1.3;Parent=Sfla00001g00183.1
scaffold_1	ST/TD/KYJ	CDS	3614711	3614772	.	+	1	ID=cds.Sfla00001g00183.1.4;Parent=Sfla00001g00183.1
scaffold_1	ST/TD/KYJ	CDS	3615492	3615646	.	+	2	ID=cds.Sfla00001g00183.1.5;Parent=Sfla00001g00183.1
scaffold_1	ST/TD/KYJ	CDS	3618125	3618268	.	+	0	ID=cds.Sfla00001g00183.1.6;Parent=Sfla00001g00183.1
scaffold_1	ST/TD/KYJ	CDS	3621354	3621503	.	+	0	ID=cds.Sfla00001g00183.1.7;Parent=Sfla00001g00183.1
scaffold_1	ST/TD/KYJ	CDS	3623778	3624032	.	+	0	ID=cds.Sfla00001g00183.1.8;Parent=Sfla00001g00183.1
scaffold_1	ST/TD/KYJ	CDS	3624931	3625029	.	+	0	ID=cds.Sfla00001g00183.1.9;Parent=Sfla00001g00183.1
scaffold_1	ST/TD/KYJ	three_prime_UTR	3625030	3625748	.	+	.	ID=3utr.Sfla00001g00183.1.1;Parent=Sfla00001g00183.1
scaffold_1	ST/TD/KYJ	mRNA	3613641	3625748	.	+	.	ID=Sfla00001g00183.2;Parent=Sfla00001g00183
scaffold_1	ST/TD/KYJ	five_prime_UTR	3613641	3613715	.	+	.	ID=5utr.Sfla00001g00183.2.1;Parent=Sfla00001g00183.2
scaffold_1	ST/TD/KYJ	CDS	3613716	3613767	.	+	0	ID=cds.Sfla00001g00183.2.1;Parent=Sfla00001g00183.2
scaffold_1	ST/TD/KYJ	CDS	3613994	3614243	.	+	2	ID=cds.Sfla00001g00183.2.2;Parent=Sfla00001g00183.2
scaffold_1	ST/TD/KYJ	CDS	3614399	3614542	.	+	1	ID=cds.Sfla00001g00183.2.3;Parent=Sfla00001g00183.2
scaffold_1	ST/TD/KYJ	CDS	3614711	3614772	.	+	1	ID=cds.Sfla00001g00183.2.4;Parent=Sfla00001g00183.2
scaffold_1	ST/TD/KYJ	CDS	3615492	3615646	.	+	2	ID=cds.Sfla00001g00183.2.5;Parent=Sfla00001g00183.2
scaffold_1	ST/TD/KYJ	CDS	3618125	3618268	.	+	0	ID=cds.Sfla00001g00183.2.6;Parent=Sfla00001g00183.2
scaffold_1	ST/TD/KYJ	CDS	3621354	3621503	.	+	0	ID=cds.Sfla00001g00183.2.7;Parent=Sfla00001g00183.2
scaffold_1	ST/TD/KYJ	CDS	3623778	3624032	.	+	0	ID=cds.Sfla00001g00183.2.8;Parent=Sfla00001g00183.2
scaffold_1	ST/TD/KYJ	CDS	3624931	3625012	.	+	0	ID=cds.Sfla00001g00183.2.9;Parent=Sfla00001g00183.2
scaffold_1	ST/TD/KYJ	CDS	3625126	3625151	.	+	2	ID=cds.Sfla00001g00183.2.10;Parent=Sfla00001g00183.2
scaffold_1	ST/TD/KYJ	three_prime_UTR	3625152	3625748	.	+	.	ID=3utr.Sfla00001g00183.2.1;Parent=Sfla00001g00183.2
scaffold_1	AUGUSTUS	mRNA	3613716	3625151	.	+	.	ID=Sfla00001g00183.3;Parent=Sfla00001g00183
scaffold_1	AUGUSTUS	CDS	3613716	3613818	.	+	0	ID=cds.Sfla00001g00183.3.1;Parent=Sfla00001g00183.3
scaffold_1	AUGUSTUS	CDS	3613994	3614243	.	+	2	ID=cds.Sfla00001g00183.3.2;Parent=Sfla00001g00183.3
scaffold_1	AUGUSTUS	CDS	3614399	3614542	.	+	1	ID=cds.Sfla00001g00183.3.3;Parent=Sfla00001g00183.3
scaffold_1	AUGUSTUS	CDS	3614711	3614772	.	+	1	ID=cds.Sfla00001g00183.3.4;Parent=Sfla00001g00183.3
scaffold_1	AUGUSTUS	CDS	3615492	3615646	.	+	2	ID=cds.Sfla00001g00183.3.5;Parent=Sfla00001g00183.3
scaffold_1	AUGUSTUS	CDS	3618125	3618268	.	+	0	ID=cds.Sfla00001g00183.3.6;Parent=Sfla00001g00183.3
scaffold_1	AUGUSTUS	CDS	3623778	3624032	.	+	0	ID=cds.Sfla00001g00183.3.7;Parent=Sfla00001g00183.3
scaffold_1	AUGUSTUS	CDS	3624931	3625012	.	+	0	ID=cds.Sfla00001g00183.3.8;Parent=Sfla00001g00183.3
scaffold_1	AUGUSTUS	CDS	3625126	3625151	.	+	2	ID=cds.Sfla00001g00183.3.9;Parent=Sfla00001g00183.3
###
scaffold_1	AUGUSTUS	gene	3628724	3639257	.	-	.	ID=Sfla00001g00184
scaffold_1	AUGUSTUS	mRNA	3628724	3639257	.	-	.	ID=Sfla00001g00184.1;Parent=Sfla00001g00184
scaffold_1	AUGUSTUS	CDS	3628724	3628813	.	-	0	ID=cds.Sfla00001g00184.1.1;Parent=Sfla00001g00184.1
scaffold_1	AUGUSTUS	CDS	3633093	3633330	.	-	1	ID=cds.Sfla00001g00184.1.2;Parent=Sfla00001g00184.1
scaffold_1	AUGUSTUS	CDS	3633890	3633971	.	-	2	ID=cds.Sfla00001g00184.1.3;Parent=Sfla00001g00184.1
scaffold_1	AUGUSTUS	CDS	3639164	3639257	.	-	0	ID=cds.Sfla00001g00184.1.4;Parent=Sfla00001g00184.1
###
scaffold_1	AUGUSTUS	gene	3640657	3641527	.	-	.	ID=Sfla00001g00185
scaffold_1	AUGUSTUS	mRNA	3640657	3641527	.	-	.	ID=Sfla00001g00185.1;Parent=Sfla00001g00185
scaffold_1	AUGUSTUS	CDS	3640657	3640705	.	-	1	ID=cds.Sfla00001g00185.1.1;Parent=Sfla00001g00185.1
scaffold_1	AUGUSTUS	CDS	3641310	3641527	.	-	0	ID=cds.Sfla00001g00185.1.2;Parent=Sfla00001g00185.1
###
scaffold_1	AUGUSTUS	gene	3648187	3652907	.	+	.	ID=Sfla00001g00186
scaffold_1	AUGUSTUS	mRNA	3648187	3652907	.	+	.	ID=Sfla00001g00186.1;Parent=Sfla00001g00186
scaffold_1	AUGUSTUS	CDS	3648187	3648297	.	+	0	ID=cds.Sfla00001g00186.1.1;Parent=Sfla00001g00186.1
scaffold_1	AUGUSTUS	CDS	3648382	3648622	.	+	0	ID=cds.Sfla00001g00186.1.2;Parent=Sfla00001g00186.1
scaffold_1	AUGUSTUS	CDS	3648701	3648890	.	+	2	ID=cds.Sfla00001g00186.1.3;Parent=Sfla00001g00186.1
scaffold_1	AUGUSTUS	CDS	3652284	3652465	.	+	1	ID=cds.Sfla00001g00186.1.4;Parent=Sfla00001g00186.1
scaffold_1	AUGUSTUS	CDS	3652572	3652677	.	+	2	ID=cds.Sfla00001g00186.1.5;Parent=Sfla00001g00186.1
scaffold_1	AUGUSTUS	CDS	3652838	3652907	.	+	1	ID=cds.Sfla00001g00186.1.6;Parent=Sfla00001g00186.1
###
scaffold_1	AUGUSTUS	gene	3658893	3664520	.	-	.	ID=Sfla00001g00187
scaffold_1	ST/TD/KYJ	mRNA	3626853	3686957	.	-	.	ID=Sfla00001g00187.1;Parent=Sfla00001g00187
scaffold_1	ST/TD/KYJ	three_prime_UTR	3626853	3627051	.	-	.	ID=3utr.Sfla00001g00187.1.1;Parent=Sfla00001g00187.1
scaffold_1	ST/TD/KYJ	CDS	3627052	3627290	.	-	2	ID=cds.Sfla00001g00187.1.1;Parent=Sfla00001g00187.1
scaffold_1	ST/TD/KYJ	CDS	3627374	3627452	.	-	0	ID=cds.Sfla00001g00187.1.2;Parent=Sfla00001g00187.1
scaffold_1	ST/TD/KYJ	CDS	3633093	3633330	.	-	1	ID=cds.Sfla00001g00187.1.3;Parent=Sfla00001g00187.1
scaffold_1	ST/TD/KYJ	CDS	3641310	3641551	.	-	0	ID=cds.Sfla00001g00187.1.4;Parent=Sfla00001g00187.1
scaffold_1	ST/TD/KYJ	CDS	3643110	3643220	.	-	0	ID=cds.Sfla00001g00187.1.5;Parent=Sfla00001g00187.1
scaffold_1	ST/TD/KYJ	CDS	3658902	3659000	.	-	0	ID=cds.Sfla00001g00187.1.6;Parent=Sfla00001g00187.1
scaffold_1	ST/TD/KYJ	CDS	3659373	3659475	.	-	1	ID=cds.Sfla00001g00187.1.7;Parent=Sfla00001g00187.1
scaffold_1	ST/TD/KYJ	CDS	3659563	3659672	.	-	0	ID=cds.Sfla00001g00187.1.8;Parent=Sfla00001g00187.1
scaffold_1	ST/TD/KYJ	CDS	3666634	3666684	.	-	0	ID=cds.Sfla00001g00187.1.9;Parent=Sfla00001g00187.1
scaffold_1	ST/TD/KYJ	CDS	3667735	3667852	.	-	1	ID=cds.Sfla00001g00187.1.10;Parent=Sfla00001g00187.1
scaffold_1	ST/TD/KYJ	CDS	3668118	3668148	.	-	2	ID=cds.Sfla00001g00187.1.11;Parent=Sfla00001g00187.1
scaffold_1	ST/TD/KYJ	CDS	3668312	3668418	.	-	1	ID=cds.Sfla00001g00187.1.12;Parent=Sfla00001g00187.1
scaffold_1	ST/TD/KYJ	CDS	3674811	3674892	.	-	2	ID=cds.Sfla00001g00187.1.13;Parent=Sfla00001g00187.1
scaffold_1	ST/TD/KYJ	CDS	3675098	3675192	.	-	1	ID=cds.Sfla00001g00187.1.14;Parent=Sfla00001g00187.1
scaffold_1	ST/TD/KYJ	CDS	3682779	3682864	.	-	0	ID=cds.Sfla00001g00187.1.15;Parent=Sfla00001g00187.1
scaffold_1	ST/TD/KYJ	CDS	3683340	3683461	.	-	2	ID=cds.Sfla00001g00187.1.16;Parent=Sfla00001g00187.1
scaffold_1	ST/TD/KYJ	CDS	3684230	3684441	.	-	1	ID=cds.Sfla00001g00187.1.17;Parent=Sfla00001g00187.1
scaffold_1	ST/TD/KYJ	CDS	3685698	3685771	.	-	0	ID=cds.Sfla00001g00187.1.18;Parent=Sfla00001g00187.1
scaffold_1	ST/TD/KYJ	CDS	3686575	3686784	.	-	0	ID=cds.Sfla00001g00187.1.19;Parent=Sfla00001g00187.1
scaffold_1	ST/TD/KYJ	five_prime_UTR	3686785	3686957	.	-	.	ID=5utr.Sfla00001g00187.1.1;Parent=Sfla00001g00187.1
scaffold_1	AUGUSTUS	mRNA	3658893	3664520	.	-	.	ID=Sfla00001g00187.2;Parent=Sfla00001g00187
scaffold_1	AUGUSTUS	CDS	3658893	3659000	.	-	0	ID=cds.Sfla00001g00187.2.1;Parent=Sfla00001g00187.2
scaffold_1	AUGUSTUS	CDS	3659373	3659475	.	-	1	ID=cds.Sfla00001g00187.2.2;Parent=Sfla00001g00187.2
scaffold_1	AUGUSTUS	CDS	3659563	3659672	.	-	0	ID=cds.Sfla00001g00187.2.3;Parent=Sfla00001g00187.2
scaffold_1	AUGUSTUS	CDS	3660126	3660690	.	-	1	ID=cds.Sfla00001g00187.2.4;Parent=Sfla00001g00187.2
scaffold_1	AUGUSTUS	CDS	3661117	3661462	.	-	2	ID=cds.Sfla00001g00187.2.5;Parent=Sfla00001g00187.2
scaffold_1	AUGUSTUS	CDS	3661879	3662041	.	-	0	ID=cds.Sfla00001g00187.2.6;Parent=Sfla00001g00187.2
scaffold_1	AUGUSTUS	CDS	3662971	3663096	.	-	0	ID=cds.Sfla00001g00187.2.7;Parent=Sfla00001g00187.2
scaffold_1	AUGUSTUS	CDS	3663448	3663668	.	-	2	ID=cds.Sfla00001g00187.2.8;Parent=Sfla00001g00187.2
scaffold_1	AUGUSTUS	CDS	3663749	3664520	.	-	0	ID=cds.Sfla00001g00187.2.9;Parent=Sfla00001g00187.2
###
scaffold_1	AUGUSTUS	gene	3669411	3669797	.	+	.	ID=Sfla00001g00188
scaffold_1	AUGUSTUS	mRNA	3669411	3669797	.	+	.	ID=Sfla00001g00188.1;Parent=Sfla00001g00188
scaffold_1	AUGUSTUS	CDS	3669411	3669797	.	+	0	ID=cds.Sfla00001g00188.1.1;Parent=Sfla00001g00188.1
###
scaffold_1	AUGUSTUS	gene	3676283	3701668	.	-	.	ID=Sfla00001g00189
scaffold_1	AUGUSTUS	mRNA	3676283	3701668	.	-	.	ID=Sfla00001g00189.1;Parent=Sfla00001g00189
scaffold_1	AUGUSTUS	CDS	3676283	3676397	.	-	1	ID=cds.Sfla00001g00189.1.1;Parent=Sfla00001g00189.1
scaffold_1	AUGUSTUS	CDS	3682779	3682864	.	-	0	ID=cds.Sfla00001g00189.1.2;Parent=Sfla00001g00189.1
scaffold_1	AUGUSTUS	CDS	3683340	3683461	.	-	2	ID=cds.Sfla00001g00189.1.3;Parent=Sfla00001g00189.1
scaffold_1	AUGUSTUS	CDS	3684230	3684441	.	-	1	ID=cds.Sfla00001g00189.1.4;Parent=Sfla00001g00189.1
scaffold_1	AUGUSTUS	CDS	3685698	3685771	.	-	0	ID=cds.Sfla00001g00189.1.5;Parent=Sfla00001g00189.1
scaffold_1	AUGUSTUS	CDS	3686575	3686735	.	-	2	ID=cds.Sfla00001g00189.1.6;Parent=Sfla00001g00189.1
scaffold_1	AUGUSTUS	CDS	3701327	3701539	.	-	2	ID=cds.Sfla00001g00189.1.7;Parent=Sfla00001g00189.1
scaffold_1	AUGUSTUS	CDS	3701650	3701668	.	-	0	ID=cds.Sfla00001g00189.1.8;Parent=Sfla00001g00189.1
###
scaffold_1	AUGUSTUS	gene	3965193	3965605	.	+	.	ID=Sfla00001g00190
scaffold_1	AUGUSTUS	mRNA	3965193	3965605	.	+	.	ID=Sfla00001g00190.1;Parent=Sfla00001g00190
scaffold_1	AUGUSTUS	CDS	3965193	3965419	.	+	0	ID=cds.Sfla00001g00190.1.1;Parent=Sfla00001g00190.1
scaffold_1	AUGUSTUS	CDS	3965548	3965605	.	+	1	ID=cds.Sfla00001g00190.1.2;Parent=Sfla00001g00190.1
###
scaffold_1	AUGUSTUS	gene	4000443	4001205	.	-	.	ID=Sfla00001g00191
scaffold_1	AUGUSTUS	mRNA	4000443	4001205	.	-	.	ID=Sfla00001g00191.1;Parent=Sfla00001g00191
scaffold_1	AUGUSTUS	CDS	4000443	4000722	.	-	1	ID=cds.Sfla00001g00191.1.1;Parent=Sfla00001g00191.1
scaffold_1	AUGUSTUS	CDS	4001132	4001205	.	-	0	ID=cds.Sfla00001g00191.1.2;Parent=Sfla00001g00191.1
###
scaffold_1	ST/ALL/KYJ	gene	4022925	4034114	.	+	.	ID=Sfla00001g00192
scaffold_1	ST/TD/KYJ	mRNA	4022925	4034114	.	+	.	ID=Sfla00001g00192.1;Parent=Sfla00001g00192
scaffold_1	ST/TD/KYJ	five_prime_UTR	4022925	4023313	.	+	.	ID=5utr.Sfla00001g00192.1.1;Parent=Sfla00001g00192.1
scaffold_1	ST/TD/KYJ	five_prime_UTR	4024983	4025058	.	+	.	ID=5utr.Sfla00001g00192.1.2;Parent=Sfla00001g00192.1
scaffold_1	ST/TD/KYJ	five_prime_UTR	4025320	4025393	.	+	.	ID=5utr.Sfla00001g00192.1.3;Parent=Sfla00001g00192.1
scaffold_1	ST/TD/KYJ	CDS	4025394	4025421	.	+	0	ID=cds.Sfla00001g00192.1.1;Parent=Sfla00001g00192.1
scaffold_1	ST/TD/KYJ	CDS	4025981	4026123	.	+	2	ID=cds.Sfla00001g00192.1.2;Parent=Sfla00001g00192.1
scaffold_1	ST/TD/KYJ	CDS	4033648	4033857	.	+	0	ID=cds.Sfla00001g00192.1.3;Parent=Sfla00001g00192.1
scaffold_1	ST/TD/KYJ	three_prime_UTR	4033858	4034114	.	+	.	ID=3utr.Sfla00001g00192.1.1;Parent=Sfla00001g00192.1
###
scaffold_1	AUGUSTUS	gene	4035386	4037780	.	-	.	ID=Sfla00001g00193
scaffold_1	AUGUSTUS	mRNA	4035386	4037780	.	-	.	ID=Sfla00001g00193.1;Parent=Sfla00001g00193
scaffold_1	AUGUSTUS	CDS	4035386	4035483	.	-	2	ID=cds.Sfla00001g00193.1.1;Parent=Sfla00001g00193.1
scaffold_1	AUGUSTUS	CDS	4036699	4036786	.	-	0	ID=cds.Sfla00001g00193.1.2;Parent=Sfla00001g00193.1
scaffold_1	AUGUSTUS	CDS	4037035	4037130	.	-	0	ID=cds.Sfla00001g00193.1.3;Parent=Sfla00001g00193.1
scaffold_1	AUGUSTUS	CDS	4037391	4037780	.	-	0	ID=cds.Sfla00001g00193.1.4;Parent=Sfla00001g00193.1
###
scaffold_1	AUGUSTUS	gene	4106149	4106738	.	-	.	ID=Sfla00001g00194
scaffold_1	AUGUSTUS	mRNA	4106149	4106738	.	-	.	ID=Sfla00001g00194.1;Parent=Sfla00001g00194
scaffold_1	AUGUSTUS	CDS	4106149	4106153	.	-	2	ID=cds.Sfla00001g00194.1.1;Parent=Sfla00001g00194.1
scaffold_1	AUGUSTUS	CDS	4106237	4106738	.	-	0	ID=cds.Sfla00001g00194.1.2;Parent=Sfla00001g00194.1
###
scaffold_1	AUGUSTUS	gene	4238114	4238374	.	-	.	ID=Sfla00001g00195
scaffold_1	AUGUSTUS	mRNA	4238114	4238374	.	-	.	ID=Sfla00001g00195.1;Parent=Sfla00001g00195
scaffold_1	AUGUSTUS	CDS	4238114	4238374	.	-	0	ID=cds.Sfla00001g00195.1.1;Parent=Sfla00001g00195.1
###
scaffold_1	AUGUSTUS	gene	4249948	4253834	.	-	.	ID=Sfla00001g00196
scaffold_1	AUGUSTUS	mRNA	4249948	4253834	.	-	.	ID=Sfla00001g00196.1;Parent=Sfla00001g00196
scaffold_1	AUGUSTUS	CDS	4249948	4250106	.	-	0	ID=cds.Sfla00001g00196.1.1;Parent=Sfla00001g00196.1
scaffold_1	AUGUSTUS	CDS	4250559	4250717	.	-	0	ID=cds.Sfla00001g00196.1.2;Parent=Sfla00001g00196.1
scaffold_1	AUGUSTUS	CDS	4250819	4251060	.	-	2	ID=cds.Sfla00001g00196.1.3;Parent=Sfla00001g00196.1
scaffold_1	AUGUSTUS	CDS	4251894	4252335	.	-	0	ID=cds.Sfla00001g00196.1.4;Parent=Sfla00001g00196.1
scaffold_1	AUGUSTUS	CDS	4252771	4252781	.	-	2	ID=cds.Sfla00001g00196.1.5;Parent=Sfla00001g00196.1
scaffold_1	AUGUSTUS	CDS	4253061	4253131	.	-	1	ID=cds.Sfla00001g00196.1.6;Parent=Sfla00001g00196.1
scaffold_1	AUGUSTUS	CDS	4253217	4253391	.	-	2	ID=cds.Sfla00001g00196.1.7;Parent=Sfla00001g00196.1
scaffold_1	AUGUSTUS	CDS	4253526	4253596	.	-	1	ID=cds.Sfla00001g00196.1.8;Parent=Sfla00001g00196.1
scaffold_1	AUGUSTUS	CDS	4253761	4253834	.	-	0	ID=cds.Sfla00001g00196.1.9;Parent=Sfla00001g00196.1
###
scaffold_1	AUGUSTUS	gene	4264026	4264831	.	+	.	ID=Sfla00001g00197
scaffold_1	AUGUSTUS	mRNA	4264026	4264831	.	+	.	ID=Sfla00001g00197.1;Parent=Sfla00001g00197
scaffold_1	AUGUSTUS	CDS	4264026	4264297	.	+	0	ID=cds.Sfla00001g00197.1.1;Parent=Sfla00001g00197.1
scaffold_1	AUGUSTUS	CDS	4264711	4264831	.	+	1	ID=cds.Sfla00001g00197.1.2;Parent=Sfla00001g00197.1
###
scaffold_1	AUGUSTUS	gene	4299467	4301806	.	-	.	ID=Sfla00001g00198
scaffold_1	AUGUSTUS	mRNA	4299467	4301806	.	-	.	ID=Sfla00001g00198.1;Parent=Sfla00001g00198
scaffold_1	AUGUSTUS	CDS	4299467	4299684	.	-	2	ID=cds.Sfla00001g00198.1.1;Parent=Sfla00001g00198.1
scaffold_1	AUGUSTUS	CDS	4301761	4301806	.	-	0	ID=cds.Sfla00001g00198.1.2;Parent=Sfla00001g00198.1
###
scaffold_1	AUGUSTUS	gene	4343145	4346734	.	-	.	ID=Sfla00001g00199
scaffold_1	AUGUSTUS	mRNA	4343145	4346734	.	-	.	ID=Sfla00001g00199.1;Parent=Sfla00001g00199
scaffold_1	AUGUSTUS	CDS	4343145	4343423	.	-	0	ID=cds.Sfla00001g00199.1.1;Parent=Sfla00001g00199.1
scaffold_1	AUGUSTUS	CDS	4344337	4344537	.	-	0	ID=cds.Sfla00001g00199.1.2;Parent=Sfla00001g00199.1
scaffold_1	AUGUSTUS	CDS	4345181	4345321	.	-	0	ID=cds.Sfla00001g00199.1.3;Parent=Sfla00001g00199.1
scaffold_1	AUGUSTUS	CDS	4345394	4345615	.	-	0	ID=cds.Sfla00001g00199.1.4;Parent=Sfla00001g00199.1
scaffold_1	AUGUSTUS	CDS	4346246	4346734	.	-	0	ID=cds.Sfla00001g00199.1.5;Parent=Sfla00001g00199.1
###
scaffold_1	AUGUSTUS	gene	4349388	4350062	.	+	.	ID=Sfla00001g00200
scaffold_1	AUGUSTUS	mRNA	4349388	4350062	.	+	.	ID=Sfla00001g00200.1;Parent=Sfla00001g00200
scaffold_1	AUGUSTUS	CDS	4349388	4349453	.	+	0	ID=cds.Sfla00001g00200.1.1;Parent=Sfla00001g00200.1
scaffold_1	AUGUSTUS	CDS	4349529	4349981	.	+	0	ID=cds.Sfla00001g00200.1.2;Parent=Sfla00001g00200.1
scaffold_1	AUGUSTUS	CDS	4350042	4350062	.	+	0	ID=cds.Sfla00001g00200.1.3;Parent=Sfla00001g00200.1
###
scaffold_1	AUGUSTUS	gene	4458204	4458686	.	+	.	ID=Sfla00001g00201
scaffold_1	AUGUSTUS	mRNA	4458204	4458686	.	+	.	ID=Sfla00001g00201.1;Parent=Sfla00001g00201
scaffold_1	AUGUSTUS	CDS	4458204	4458296	.	+	0	ID=cds.Sfla00001g00201.1.1;Parent=Sfla00001g00201.1
scaffold_1	AUGUSTUS	CDS	4458357	4458686	.	+	0	ID=cds.Sfla00001g00201.1.2;Parent=Sfla00001g00201.1
###
scaffold_1	AUGUSTUS	gene	4478256	4482047	.	-	.	ID=Sfla00001g00202
scaffold_1	AUGUSTUS	mRNA	4478256	4482047	.	-	.	ID=Sfla00001g00202.1;Parent=Sfla00001g00202
scaffold_1	AUGUSTUS	CDS	4478256	4478412	.	-	1	ID=cds.Sfla00001g00202.1.1;Parent=Sfla00001g00202.1
scaffold_1	AUGUSTUS	CDS	4478473	4478688	.	-	1	ID=cds.Sfla00001g00202.1.2;Parent=Sfla00001g00202.1
scaffold_1	AUGUSTUS	CDS	4479803	4480247	.	-	2	ID=cds.Sfla00001g00202.1.3;Parent=Sfla00001g00202.1
scaffold_1	AUGUSTUS	CDS	4480329	4480372	.	-	1	ID=cds.Sfla00001g00202.1.4;Parent=Sfla00001g00202.1
scaffold_1	AUGUSTUS	CDS	4481044	4481141	.	-	0	ID=cds.Sfla00001g00202.1.5;Parent=Sfla00001g00202.1
scaffold_1	AUGUSTUS	CDS	4481697	4482047	.	-	0	ID=cds.Sfla00001g00202.1.6;Parent=Sfla00001g00202.1
###
scaffold_1	AUGUSTUS	gene	4492633	4495436	.	-	.	ID=Sfla00001g00203
scaffold_1	AUGUSTUS	mRNA	4492633	4495436	.	-	.	ID=Sfla00001g00203.1;Parent=Sfla00001g00203
scaffold_1	AUGUSTUS	CDS	4492633	4493065	.	-	1	ID=cds.Sfla00001g00203.1.1;Parent=Sfla00001g00203.1
scaffold_1	AUGUSTUS	CDS	4493247	4493572	.	-	0	ID=cds.Sfla00001g00203.1.2;Parent=Sfla00001g00203.1
scaffold_1	AUGUSTUS	CDS	4495062	4495436	.	-	0	ID=cds.Sfla00001g00203.1.3;Parent=Sfla00001g00203.1
###
scaffold_1	AUGUSTUS	gene	4541171	4555146	.	+	.	ID=Sfla00001g00204
scaffold_1	ST/TD/KYJ	mRNA	4540963	4614742	.	+	.	ID=Sfla00001g00204.1;Parent=Sfla00001g00204
scaffold_1	ST/TD/KYJ	five_prime_UTR	4540963	4541170	.	+	.	ID=5utr.Sfla00001g00204.1.1;Parent=Sfla00001g00204.1
scaffold_1	ST/TD/KYJ	CDS	4541171	4541211	.	+	0	ID=cds.Sfla00001g00204.1.1;Parent=Sfla00001g00204.1
scaffold_1	ST/TD/KYJ	CDS	4542149	4542326	.	+	1	ID=cds.Sfla00001g00204.1.2;Parent=Sfla00001g00204.1
scaffold_1	ST/TD/KYJ	CDS	4542416	4542569	.	+	0	ID=cds.Sfla00001g00204.1.3;Parent=Sfla00001g00204.1
scaffold_1	ST/TD/KYJ	CDS	4543888	4543961	.	+	2	ID=cds.Sfla00001g00204.1.4;Parent=Sfla00001g00204.1
scaffold_1	ST/TD/KYJ	CDS	4545359	4545508	.	+	0	ID=cds.Sfla00001g00204.1.5;Parent=Sfla00001g00204.1
scaffold_1	ST/TD/KYJ	CDS	4545602	4545706	.	+	0	ID=cds.Sfla00001g00204.1.6;Parent=Sfla00001g00204.1
scaffold_1	ST/TD/KYJ	CDS	4546300	4546445	.	+	0	ID=cds.Sfla00001g00204.1.7;Parent=Sfla00001g00204.1
scaffold_1	ST/TD/KYJ	CDS	4550794	4550905	.	+	1	ID=cds.Sfla00001g00204.1.8;Parent=Sfla00001g00204.1
scaffold_1	ST/TD/KYJ	CDS	4551410	4551565	.	+	0	ID=cds.Sfla00001g00204.1.9;Parent=Sfla00001g00204.1
scaffold_1	ST/TD/KYJ	CDS	4554750	4554871	.	+	0	ID=cds.Sfla00001g00204.1.10;Parent=Sfla00001g00204.1
scaffold_1	ST/TD/KYJ	CDS	4554963	4555107	.	+	1	ID=cds.Sfla00001g00204.1.11;Parent=Sfla00001g00204.1
scaffold_1	ST/TD/KYJ	CDS	4555187	4555252	.	+	0	ID=cds.Sfla00001g00204.1.12;Parent=Sfla00001g00204.1
scaffold_1	ST/TD/KYJ	CDS	4575773	4575901	.	+	0	ID=cds.Sfla00001g00204.1.13;Parent=Sfla00001g00204.1
scaffold_1	ST/TD/KYJ	CDS	4576023	4576121	.	+	0	ID=cds.Sfla00001g00204.1.14;Parent=Sfla00001g00204.1
scaffold_1	ST/TD/KYJ	CDS	4576265	4576430	.	+	0	ID=cds.Sfla00001g00204.1.15;Parent=Sfla00001g00204.1
scaffold_1	ST/TD/KYJ	CDS	4576546	4576691	.	+	2	ID=cds.Sfla00001g00204.1.16;Parent=Sfla00001g00204.1
scaffold_1	ST/TD/KYJ	CDS	4576876	4576939	.	+	0	ID=cds.Sfla00001g00204.1.17;Parent=Sfla00001g00204.1
scaffold_1	ST/TD/KYJ	CDS	4578733	4578857	.	+	2	ID=cds.Sfla00001g00204.1.18;Parent=Sfla00001g00204.1
scaffold_1	ST/TD/KYJ	CDS	4579164	4579241	.	+	0	ID=cds.Sfla00001g00204.1.19;Parent=Sfla00001g00204.1
scaffold_1	ST/TD/KYJ	CDS	4584284	4584356	.	+	0	ID=cds.Sfla00001g00204.1.20;Parent=Sfla00001g00204.1
scaffold_1	ST/TD/KYJ	CDS	4584442	4584545	.	+	2	ID=cds.Sfla00001g00204.1.21;Parent=Sfla00001g00204.1
scaffold_1	ST/TD/KYJ	CDS	4604033	4604149	.	+	0	ID=cds.Sfla00001g00204.1.22;Parent=Sfla00001g00204.1
scaffold_1	ST/TD/KYJ	CDS	4604222	4604299	.	+	0	ID=cds.Sfla00001g00204.1.23;Parent=Sfla00001g00204.1
scaffold_1	ST/TD/KYJ	CDS	4605852	4605951	.	+	0	ID=cds.Sfla00001g00204.1.24;Parent=Sfla00001g00204.1
scaffold_1	ST/TD/KYJ	CDS	4606033	4606087	.	+	2	ID=cds.Sfla00001g00204.1.25;Parent=Sfla00001g00204.1
scaffold_1	ST/TD/KYJ	CDS	4613248	4613296	.	+	1	ID=cds.Sfla00001g00204.1.26;Parent=Sfla00001g00204.1
scaffold_1	ST/TD/KYJ	CDS	4613380	4613467	.	+	0	ID=cds.Sfla00001g00204.1.27;Parent=Sfla00001g00204.1
scaffold_1	ST/TD/KYJ	CDS	4613549	4613621	.	+	2	ID=cds.Sfla00001g00204.1.28;Parent=Sfla00001g00204.1
scaffold_1	ST/TD/KYJ	CDS	4614050	4614113	.	+	1	ID=cds.Sfla00001g00204.1.29;Parent=Sfla00001g00204.1
scaffold_1	ST/TD/KYJ	three_prime_UTR	4614114	4614152	.	+	.	ID=3utr.Sfla00001g00204.1.1;Parent=Sfla00001g00204.1
scaffold_1	ST/TD/KYJ	three_prime_UTR	4614239	4614410	.	+	.	ID=3utr.Sfla00001g00204.1.2;Parent=Sfla00001g00204.1
scaffold_1	ST/TD/KYJ	three_prime_UTR	4614521	4614742	.	+	.	ID=3utr.Sfla00001g00204.1.3;Parent=Sfla00001g00204.1
scaffold_1	ST/TD/KYJ	mRNA	4540963	4614742	.	+	.	ID=Sfla00001g00204.2;Parent=Sfla00001g00204
scaffold_1	ST/TD/KYJ	five_prime_UTR	4540963	4541170	.	+	.	ID=5utr.Sfla00001g00204.2.1;Parent=Sfla00001g00204.2
scaffold_1	ST/TD/KYJ	CDS	4541171	4541211	.	+	0	ID=cds.Sfla00001g00204.2.1;Parent=Sfla00001g00204.2
scaffold_1	ST/TD/KYJ	CDS	4542149	4542326	.	+	1	ID=cds.Sfla00001g00204.2.2;Parent=Sfla00001g00204.2
scaffold_1	ST/TD/KYJ	CDS	4542416	4542569	.	+	0	ID=cds.Sfla00001g00204.2.3;Parent=Sfla00001g00204.2
scaffold_1	ST/TD/KYJ	CDS	4543888	4543961	.	+	2	ID=cds.Sfla00001g00204.2.4;Parent=Sfla00001g00204.2
scaffold_1	ST/TD/KYJ	CDS	4545359	4545508	.	+	0	ID=cds.Sfla00001g00204.2.5;Parent=Sfla00001g00204.2
scaffold_1	ST/TD/KYJ	CDS	4545602	4545706	.	+	0	ID=cds.Sfla00001g00204.2.6;Parent=Sfla00001g00204.2
scaffold_1	ST/TD/KYJ	CDS	4546300	4546445	.	+	0	ID=cds.Sfla00001g00204.2.7;Parent=Sfla00001g00204.2
scaffold_1	ST/TD/KYJ	CDS	4550794	4550905	.	+	1	ID=cds.Sfla00001g00204.2.8;Parent=Sfla00001g00204.2
scaffold_1	ST/TD/KYJ	CDS	4551410	4551565	.	+	0	ID=cds.Sfla00001g00204.2.9;Parent=Sfla00001g00204.2
scaffold_1	ST/TD/KYJ	CDS	4554750	4554871	.	+	0	ID=cds.Sfla00001g00204.2.10;Parent=Sfla00001g00204.2
scaffold_1	ST/TD/KYJ	CDS	4554963	4555107	.	+	1	ID=cds.Sfla00001g00204.2.11;Parent=Sfla00001g00204.2
scaffold_1	ST/TD/KYJ	CDS	4555187	4555252	.	+	0	ID=cds.Sfla00001g00204.2.12;Parent=Sfla00001g00204.2
scaffold_1	ST/TD/KYJ	CDS	4575773	4575901	.	+	0	ID=cds.Sfla00001g00204.2.13;Parent=Sfla00001g00204.2
scaffold_1	ST/TD/KYJ	CDS	4576023	4576121	.	+	0	ID=cds.Sfla00001g00204.2.14;Parent=Sfla00001g00204.2
scaffold_1	ST/TD/KYJ	CDS	4576265	4576430	.	+	0	ID=cds.Sfla00001g00204.2.15;Parent=Sfla00001g00204.2
scaffold_1	ST/TD/KYJ	CDS	4576546	4576691	.	+	2	ID=cds.Sfla00001g00204.2.16;Parent=Sfla00001g00204.2
scaffold_1	ST/TD/KYJ	CDS	4576876	4576939	.	+	0	ID=cds.Sfla00001g00204.2.17;Parent=Sfla00001g00204.2
scaffold_1	ST/TD/KYJ	CDS	4578733	4578857	.	+	2	ID=cds.Sfla00001g00204.2.18;Parent=Sfla00001g00204.2
scaffold_1	ST/TD/KYJ	CDS	4579164	4579241	.	+	0	ID=cds.Sfla00001g00204.2.19;Parent=Sfla00001g00204.2
scaffold_1	ST/TD/KYJ	CDS	4584284	4584356	.	+	0	ID=cds.Sfla00001g00204.2.20;Parent=Sfla00001g00204.2
scaffold_1	ST/TD/KYJ	CDS	4584442	4584545	.	+	2	ID=cds.Sfla00001g00204.2.21;Parent=Sfla00001g00204.2
scaffold_1	ST/TD/KYJ	CDS	4604033	4604149	.	+	0	ID=cds.Sfla00001g00204.2.22;Parent=Sfla00001g00204.2
scaffold_1	ST/TD/KYJ	CDS	4604222	4604299	.	+	0	ID=cds.Sfla00001g00204.2.23;Parent=Sfla00001g00204.2
scaffold_1	ST/TD/KYJ	CDS	4605852	4605951	.	+	0	ID=cds.Sfla00001g00204.2.24;Parent=Sfla00001g00204.2
scaffold_1	ST/TD/KYJ	CDS	4606033	4606087	.	+	2	ID=cds.Sfla00001g00204.2.25;Parent=Sfla00001g00204.2
scaffold_1	ST/TD/KYJ	CDS	4613248	4613296	.	+	1	ID=cds.Sfla00001g00204.2.26;Parent=Sfla00001g00204.2
scaffold_1	ST/TD/KYJ	CDS	4613380	4613467	.	+	0	ID=cds.Sfla00001g00204.2.27;Parent=Sfla00001g00204.2
scaffold_1	ST/TD/KYJ	CDS	4613549	4613621	.	+	2	ID=cds.Sfla00001g00204.2.28;Parent=Sfla00001g00204.2
scaffold_1	ST/TD/KYJ	CDS	4614050	4614113	.	+	1	ID=cds.Sfla00001g00204.2.29;Parent=Sfla00001g00204.2
scaffold_1	ST/TD/KYJ	three_prime_UTR	4614114	4614152	.	+	.	ID=3utr.Sfla00001g00204.2.1;Parent=Sfla00001g00204.2
scaffold_1	ST/TD/KYJ	three_prime_UTR	4614239	4614742	.	+	.	ID=3utr.Sfla00001g00204.2.2;Parent=Sfla00001g00204.2
scaffold_1	AUGUSTUS	mRNA	4541171	4555146	.	+	.	ID=Sfla00001g00204.3;Parent=Sfla00001g00204
scaffold_1	AUGUSTUS	CDS	4541171	4541211	.	+	0	ID=cds.Sfla00001g00204.3.1;Parent=Sfla00001g00204.3
scaffold_1	AUGUSTUS	CDS	4541940	4542032	.	+	1	ID=cds.Sfla00001g00204.3.2;Parent=Sfla00001g00204.3
scaffold_1	AUGUSTUS	CDS	4542149	4542326	.	+	1	ID=cds.Sfla00001g00204.3.3;Parent=Sfla00001g00204.3
scaffold_1	AUGUSTUS	CDS	4542416	4542527	.	+	0	ID=cds.Sfla00001g00204.3.4;Parent=Sfla00001g00204.3
scaffold_1	AUGUSTUS	CDS	4543888	4543961	.	+	2	ID=cds.Sfla00001g00204.3.5;Parent=Sfla00001g00204.3
scaffold_1	AUGUSTUS	CDS	4545359	4545508	.	+	0	ID=cds.Sfla00001g00204.3.6;Parent=Sfla00001g00204.3
scaffold_1	AUGUSTUS	CDS	4545602	4545706	.	+	0	ID=cds.Sfla00001g00204.3.7;Parent=Sfla00001g00204.3
scaffold_1	AUGUSTUS	CDS	4546300	4546445	.	+	0	ID=cds.Sfla00001g00204.3.8;Parent=Sfla00001g00204.3
scaffold_1	AUGUSTUS	CDS	4550794	4550905	.	+	1	ID=cds.Sfla00001g00204.3.9;Parent=Sfla00001g00204.3
scaffold_1	AUGUSTUS	CDS	4551410	4551565	.	+	0	ID=cds.Sfla00001g00204.3.10;Parent=Sfla00001g00204.3
scaffold_1	AUGUSTUS	CDS	4554750	4554871	.	+	0	ID=cds.Sfla00001g00204.3.11;Parent=Sfla00001g00204.3
scaffold_1	AUGUSTUS	CDS	4554963	4555146	.	+	1	ID=cds.Sfla00001g00204.3.12;Parent=Sfla00001g00204.3
###
scaffold_1	AUGUSTUS	gene	4569956	4571359	.	-	.	ID=Sfla00001g00205
scaffold_1	AUGUSTUS	mRNA	4569956	4571359	.	-	.	ID=Sfla00001g00205.1;Parent=Sfla00001g00205
scaffold_1	AUGUSTUS	CDS	4569956	4570191	.	-	2	ID=cds.Sfla00001g00205.1.1;Parent=Sfla00001g00205.1
scaffold_1	AUGUSTUS	CDS	4571287	4571359	.	-	0	ID=cds.Sfla00001g00205.1.2;Parent=Sfla00001g00205.1
###
scaffold_1	AUGUSTUS	gene	4571550	4594347	.	+	.	ID=Sfla00001g00206
scaffold_1	AUGUSTUS	mRNA	4571550	4594347	.	+	.	ID=Sfla00001g00206.1;Parent=Sfla00001g00206
scaffold_1	AUGUSTUS	CDS	4571550	4571689	.	+	0	ID=cds.Sfla00001g00206.1.1;Parent=Sfla00001g00206.1
scaffold_1	AUGUSTUS	CDS	4574707	4574791	.	+	1	ID=cds.Sfla00001g00206.1.2;Parent=Sfla00001g00206.1
scaffold_1	AUGUSTUS	CDS	4575773	4575901	.	+	0	ID=cds.Sfla00001g00206.1.3;Parent=Sfla00001g00206.1
scaffold_1	AUGUSTUS	CDS	4576023	4576121	.	+	0	ID=cds.Sfla00001g00206.1.4;Parent=Sfla00001g00206.1
scaffold_1	AUGUSTUS	CDS	4576265	4576430	.	+	0	ID=cds.Sfla00001g00206.1.5;Parent=Sfla00001g00206.1
scaffold_1	AUGUSTUS	CDS	4576546	4576691	.	+	2	ID=cds.Sfla00001g00206.1.6;Parent=Sfla00001g00206.1
scaffold_1	AUGUSTUS	CDS	4576876	4576939	.	+	0	ID=cds.Sfla00001g00206.1.7;Parent=Sfla00001g00206.1
scaffold_1	AUGUSTUS	CDS	4578733	4578857	.	+	2	ID=cds.Sfla00001g00206.1.8;Parent=Sfla00001g00206.1
scaffold_1	AUGUSTUS	CDS	4579164	4579241	.	+	0	ID=cds.Sfla00001g00206.1.9;Parent=Sfla00001g00206.1
scaffold_1	AUGUSTUS	CDS	4584284	4584356	.	+	0	ID=cds.Sfla00001g00206.1.10;Parent=Sfla00001g00206.1
scaffold_1	AUGUSTUS	CDS	4584442	4584545	.	+	2	ID=cds.Sfla00001g00206.1.11;Parent=Sfla00001g00206.1
scaffold_1	AUGUSTUS	CDS	4594180	4594347	.	+	0	ID=cds.Sfla00001g00206.1.12;Parent=Sfla00001g00206.1
###
scaffold_1	AUGUSTUS	gene	4604033	4612284	.	+	.	ID=Sfla00001g00207
scaffold_1	ST/TD/KYJ	mRNA	4603255	4614742	.	+	.	ID=Sfla00001g00207.1;Parent=Sfla00001g00207
scaffold_1	ST/TD/KYJ	five_prime_UTR	4603255	4603448	.	+	.	ID=5utr.Sfla00001g00207.1.1;Parent=Sfla00001g00207.1
scaffold_1	ST/TD/KYJ	CDS	4604033	4604149	.	+	0	ID=cds.Sfla00001g00207.1.1;Parent=Sfla00001g00207.1
scaffold_1	ST/TD/KYJ	CDS	4604222	4604299	.	+	0	ID=cds.Sfla00001g00207.1.2;Parent=Sfla00001g00207.1
scaffold_1	ST/TD/KYJ	CDS	4605852	4605951	.	+	0	ID=cds.Sfla00001g00207.1.3;Parent=Sfla00001g00207.1
scaffold_1	ST/TD/KYJ	CDS	4606033	4606087	.	+	2	ID=cds.Sfla00001g00207.1.4;Parent=Sfla00001g00207.1
scaffold_1	ST/TD/KYJ	CDS	4613248	4613296	.	+	1	ID=cds.Sfla00001g00207.1.5;Parent=Sfla00001g00207.1
scaffold_1	ST/TD/KYJ	CDS	4613380	4613467	.	+	0	ID=cds.Sfla00001g00207.1.6;Parent=Sfla00001g00207.1
scaffold_1	ST/TD/KYJ	CDS	4613549	4613621	.	+	2	ID=cds.Sfla00001g00207.1.7;Parent=Sfla00001g00207.1
scaffold_1	ST/TD/KYJ	CDS	4614050	4614113	.	+	1	ID=cds.Sfla00001g00207.1.8;Parent=Sfla00001g00207.1
scaffold_1	ST/TD/KYJ	three_prime_UTR	4614114	4614152	.	+	.	ID=3utr.Sfla00001g00207.1.1;Parent=Sfla00001g00207.1
scaffold_1	ST/TD/KYJ	three_prime_UTR	4614239	4614742	.	+	.	ID=3utr.Sfla00001g00207.1.2;Parent=Sfla00001g00207.1
scaffold_1	AUGUSTUS	mRNA	4604033	4612284	.	+	.	ID=Sfla00001g00207.2;Parent=Sfla00001g00207
scaffold_1	AUGUSTUS	CDS	4604033	4604149	.	+	0	ID=cds.Sfla00001g00207.2.1;Parent=Sfla00001g00207.2
scaffold_1	AUGUSTUS	CDS	4604222	4604299	.	+	0	ID=cds.Sfla00001g00207.2.2;Parent=Sfla00001g00207.2
scaffold_1	AUGUSTUS	CDS	4605852	4605951	.	+	0	ID=cds.Sfla00001g00207.2.3;Parent=Sfla00001g00207.2
scaffold_1	AUGUSTUS	CDS	4606033	4606087	.	+	2	ID=cds.Sfla00001g00207.2.4;Parent=Sfla00001g00207.2
scaffold_1	AUGUSTUS	CDS	4612122	4612284	.	+	1	ID=cds.Sfla00001g00207.2.5;Parent=Sfla00001g00207.2
###
scaffold_1	AUGUSTUS	gene	4673526	4694370	.	-	.	ID=Sfla00001g00208
scaffold_1	ST/TD/KYJ	mRNA	4673166	4693372	.	-	.	ID=Sfla00001g00208.1;Parent=Sfla00001g00208
scaffold_1	ST/TD/KYJ	three_prime_UTR	4673166	4673525	.	-	.	ID=3utr.Sfla00001g00208.1.1;Parent=Sfla00001g00208.1
scaffold_1	ST/TD/KYJ	CDS	4673526	4673663	.	-	0	ID=cds.Sfla00001g00208.1.1;Parent=Sfla00001g00208.1
scaffold_1	ST/TD/KYJ	CDS	4673747	4673872	.	-	0	ID=cds.Sfla00001g00208.1.2;Parent=Sfla00001g00208.1
scaffold_1	ST/TD/KYJ	CDS	4688670	4688753	.	-	0	ID=cds.Sfla00001g00208.1.3;Parent=Sfla00001g00208.1
scaffold_1	ST/TD/KYJ	CDS	4689379	4689506	.	-	2	ID=cds.Sfla00001g00208.1.4;Parent=Sfla00001g00208.1
scaffold_1	ST/TD/KYJ	CDS	4691439	4691493	.	-	0	ID=cds.Sfla00001g00208.1.5;Parent=Sfla00001g00208.1
scaffold_1	ST/TD/KYJ	CDS	4691607	4691789	.	-	0	ID=cds.Sfla00001g00208.1.6;Parent=Sfla00001g00208.1
scaffold_1	ST/TD/KYJ	CDS	4692682	4692739	.	-	1	ID=cds.Sfla00001g00208.1.7;Parent=Sfla00001g00208.1
scaffold_1	ST/TD/KYJ	CDS	4692842	4693218	.	-	0	ID=cds.Sfla00001g00208.1.8;Parent=Sfla00001g00208.1
scaffold_1	ST/TD/KYJ	five_prime_UTR	4693219	4693372	.	-	.	ID=5utr.Sfla00001g00208.1.1;Parent=Sfla00001g00208.1
scaffold_1	AUGUSTUS	mRNA	4673526	4694370	.	-	.	ID=Sfla00001g00208.2;Parent=Sfla00001g00208
scaffold_1	AUGUSTUS	CDS	4673526	4673663	.	-	0	ID=cds.Sfla00001g00208.2.1;Parent=Sfla00001g00208.2
scaffold_1	AUGUSTUS	CDS	4673747	4673872	.	-	0	ID=cds.Sfla00001g00208.2.2;Parent=Sfla00001g00208.2
scaffold_1	AUGUSTUS	CDS	4688670	4688753	.	-	0	ID=cds.Sfla00001g00208.2.3;Parent=Sfla00001g00208.2
scaffold_1	AUGUSTUS	CDS	4689379	4689506	.	-	2	ID=cds.Sfla00001g00208.2.4;Parent=Sfla00001g00208.2
scaffold_1	AUGUSTUS	CDS	4691439	4691493	.	-	0	ID=cds.Sfla00001g00208.2.5;Parent=Sfla00001g00208.2
scaffold_1	AUGUSTUS	CDS	4691607	4691789	.	-	0	ID=cds.Sfla00001g00208.2.6;Parent=Sfla00001g00208.2
scaffold_1	AUGUSTUS	CDS	4692844	4693305	.	-	0	ID=cds.Sfla00001g00208.2.7;Parent=Sfla00001g00208.2
scaffold_1	AUGUSTUS	CDS	4694227	4694370	.	-	0	ID=cds.Sfla00001g00208.2.8;Parent=Sfla00001g00208.2
###
scaffold_1	AUGUSTUS	gene	4727561	4735792	.	+	.	ID=Sfla00001g00209
scaffold_1	ST/TD/KYJ	mRNA	4727498	4736526	.	+	.	ID=Sfla00001g00209.1;Parent=Sfla00001g00209
scaffold_1	ST/TD/KYJ	CDS	4727498	4728118	.	+	0	ID=cds.Sfla00001g00209.1.1;Parent=Sfla00001g00209.1
scaffold_1	ST/TD/KYJ	CDS	4728728	4728796	.	+	0	ID=cds.Sfla00001g00209.1.2;Parent=Sfla00001g00209.1
scaffold_1	ST/TD/KYJ	CDS	4729386	4729517	.	+	0	ID=cds.Sfla00001g00209.1.3;Parent=Sfla00001g00209.1
scaffold_1	ST/TD/KYJ	CDS	4729653	4729706	.	+	0	ID=cds.Sfla00001g00209.1.4;Parent=Sfla00001g00209.1
scaffold_1	ST/TD/KYJ	CDS	4729783	4729827	.	+	0	ID=cds.Sfla00001g00209.1.5;Parent=Sfla00001g00209.1
scaffold_1	ST/TD/KYJ	CDS	4733058	4733197	.	+	0	ID=cds.Sfla00001g00209.1.6;Parent=Sfla00001g00209.1
scaffold_1	ST/TD/KYJ	CDS	4735753	4735792	.	+	1	ID=cds.Sfla00001g00209.1.7;Parent=Sfla00001g00209.1
scaffold_1	ST/TD/KYJ	three_prime_UTR	4735793	4735877	.	+	.	ID=3utr.Sfla00001g00209.1.1;Parent=Sfla00001g00209.1
scaffold_1	ST/TD/KYJ	three_prime_UTR	4735968	4736526	.	+	.	ID=3utr.Sfla00001g00209.1.2;Parent=Sfla00001g00209.1
scaffold_1	AUGUSTUS	mRNA	4727561	4735792	.	+	.	ID=Sfla00001g00209.2;Parent=Sfla00001g00209
scaffold_1	AUGUSTUS	CDS	4727561	4728118	.	+	0	ID=cds.Sfla00001g00209.2.1;Parent=Sfla00001g00209.2
scaffold_1	AUGUSTUS	CDS	4728728	4728796	.	+	0	ID=cds.Sfla00001g00209.2.2;Parent=Sfla00001g00209.2
scaffold_1	AUGUSTUS	CDS	4729386	4729517	.	+	0	ID=cds.Sfla00001g00209.2.3;Parent=Sfla00001g00209.2
scaffold_1	AUGUSTUS	CDS	4729653	4729706	.	+	0	ID=cds.Sfla00001g00209.2.4;Parent=Sfla00001g00209.2
scaffold_1	AUGUSTUS	CDS	4729783	4729816	.	+	0	ID=cds.Sfla00001g00209.2.5;Parent=Sfla00001g00209.2
scaffold_1	AUGUSTUS	CDS	4733068	4733197	.	+	2	ID=cds.Sfla00001g00209.2.6;Parent=Sfla00001g00209.2
scaffold_1	AUGUSTUS	CDS	4735753	4735792	.	+	1	ID=cds.Sfla00001g00209.2.7;Parent=Sfla00001g00209.2
###
scaffold_1	AUGUSTUS	gene	4737028	4737660	.	+	.	ID=Sfla00001g00210
scaffold_1	AUGUSTUS	mRNA	4737028	4737660	.	+	.	ID=Sfla00001g00210.1;Parent=Sfla00001g00210
scaffold_1	AUGUSTUS	CDS	4737028	4737660	.	+	0	ID=cds.Sfla00001g00210.1.1;Parent=Sfla00001g00210.1
###
scaffold_1	AUGUSTUS	gene	4737729	4739532	.	-	.	ID=Sfla00001g00211
scaffold_1	AUGUSTUS	mRNA	4737729	4739532	.	-	.	ID=Sfla00001g00211.1;Parent=Sfla00001g00211
scaffold_1	AUGUSTUS	CDS	4737729	4737995	.	-	0	ID=cds.Sfla00001g00211.1.1;Parent=Sfla00001g00211.1
scaffold_1	AUGUSTUS	CDS	4739206	4739532	.	-	0	ID=cds.Sfla00001g00211.1.2;Parent=Sfla00001g00211.1
###
scaffold_1	AUGUSTUS	gene	4835729	4838785	.	-	.	ID=Sfla00001g00212
scaffold_1	AUGUSTUS	mRNA	4835729	4838785	.	-	.	ID=Sfla00001g00212.1;Parent=Sfla00001g00212
scaffold_1	AUGUSTUS	CDS	4835729	4835877	.	-	2	ID=cds.Sfla00001g00212.1.1;Parent=Sfla00001g00212.1
scaffold_1	AUGUSTUS	CDS	4838641	4838785	.	-	0	ID=cds.Sfla00001g00212.1.2;Parent=Sfla00001g00212.1
###
scaffold_1	AUGUSTUS	gene	4844131	4845366	.	-	.	ID=Sfla00001g00213
scaffold_1	AUGUSTUS	mRNA	4844131	4845366	.	-	.	ID=Sfla00001g00213.1;Parent=Sfla00001g00213
scaffold_1	AUGUSTUS	CDS	4844131	4845366	.	-	0	ID=cds.Sfla00001g00213.1.1;Parent=Sfla00001g00213.1
###
scaffold_1	AUGUSTUS	gene	4851205	4852776	.	-	.	ID=Sfla00001g00214
scaffold_1	AUGUSTUS	mRNA	4851205	4852776	.	-	.	ID=Sfla00001g00214.1;Parent=Sfla00001g00214
scaffold_1	AUGUSTUS	CDS	4851205	4852776	.	-	0	ID=cds.Sfla00001g00214.1.1;Parent=Sfla00001g00214.1
###
scaffold_1	AUGUSTUS	gene	4897730	4898921	.	-	.	ID=Sfla00001g00215
scaffold_1	AUGUSTUS	mRNA	4897730	4898921	.	-	.	ID=Sfla00001g00215.1;Parent=Sfla00001g00215
scaffold_1	AUGUSTUS	CDS	4897730	4898008	.	-	0	ID=cds.Sfla00001g00215.1.1;Parent=Sfla00001g00215.1
scaffold_1	AUGUSTUS	CDS	4898763	4898921	.	-	0	ID=cds.Sfla00001g00215.1.2;Parent=Sfla00001g00215.1
###
scaffold_1	AUGUSTUS	gene	4900531	4907646	.	-	.	ID=Sfla00001g00216
scaffold_1	AUGUSTUS	mRNA	4900531	4907646	.	-	.	ID=Sfla00001g00216.1;Parent=Sfla00001g00216
scaffold_1	AUGUSTUS	CDS	4900531	4900694	.	-	2	ID=cds.Sfla00001g00216.1.1;Parent=Sfla00001g00216.1
scaffold_1	AUGUSTUS	CDS	4900790	4900861	.	-	2	ID=cds.Sfla00001g00216.1.2;Parent=Sfla00001g00216.1
scaffold_1	AUGUSTUS	CDS	4906860	4907105	.	-	2	ID=cds.Sfla00001g00216.1.3;Parent=Sfla00001g00216.1
scaffold_1	AUGUSTUS	CDS	4907592	4907646	.	-	0	ID=cds.Sfla00001g00216.1.4;Parent=Sfla00001g00216.1
###
scaffold_1	AUGUSTUS	gene	5013877	5014987	.	+	.	ID=Sfla00001g00217
scaffold_1	AUGUSTUS	mRNA	5013877	5014987	.	+	.	ID=Sfla00001g00217.1;Parent=Sfla00001g00217
scaffold_1	AUGUSTUS	CDS	5013877	5014224	.	+	0	ID=cds.Sfla00001g00217.1.1;Parent=Sfla00001g00217.1
scaffold_1	AUGUSTUS	CDS	5014628	5014987	.	+	0	ID=cds.Sfla00001g00217.1.2;Parent=Sfla00001g00217.1
###
scaffold_1	AUGUSTUS	gene	5044276	5045816	.	+	.	ID=Sfla00001g00218
scaffold_1	ST/TD/KYJ	mRNA	5044202	5046364	.	+	.	ID=Sfla00001g00218.1;Parent=Sfla00001g00218
scaffold_1	ST/TD/KYJ	five_prime_UTR	5044202	5044202	.	+	.	ID=5utr.Sfla00001g00218.1.1;Parent=Sfla00001g00218.1
scaffold_1	ST/TD/KYJ	CDS	5044203	5044356	.	+	0	ID=cds.Sfla00001g00218.1.1;Parent=Sfla00001g00218.1
scaffold_1	ST/TD/KYJ	CDS	5044442	5044494	.	+	2	ID=cds.Sfla00001g00218.1.2;Parent=Sfla00001g00218.1
scaffold_1	ST/TD/KYJ	CDS	5045694	5045816	.	+	0	ID=cds.Sfla00001g00218.1.3;Parent=Sfla00001g00218.1
scaffold_1	ST/TD/KYJ	three_prime_UTR	5045817	5046364	.	+	.	ID=3utr.Sfla00001g00218.1.1;Parent=Sfla00001g00218.1
scaffold_1	AUGUSTUS	mRNA	5044276	5045816	.	+	.	ID=Sfla00001g00218.2;Parent=Sfla00001g00218
scaffold_1	AUGUSTUS	CDS	5044276	5044366	.	+	0	ID=cds.Sfla00001g00218.2.1;Parent=Sfla00001g00218.2
scaffold_1	AUGUSTUS	CDS	5044442	5044494	.	+	2	ID=cds.Sfla00001g00218.2.2;Parent=Sfla00001g00218.2
scaffold_1	AUGUSTUS	CDS	5045694	5045816	.	+	0	ID=cds.Sfla00001g00218.2.3;Parent=Sfla00001g00218.2
###
scaffold_1	AUGUSTUS	gene	5075987	5103003	.	+	.	ID=Sfla00001g00219
scaffold_1	AUGUSTUS	mRNA	5075987	5103003	.	+	.	ID=Sfla00001g00219.1;Parent=Sfla00001g00219
scaffold_1	AUGUSTUS	CDS	5075987	5076034	.	+	0	ID=cds.Sfla00001g00219.1.1;Parent=Sfla00001g00219.1
scaffold_1	AUGUSTUS	CDS	5078738	5078837	.	+	0	ID=cds.Sfla00001g00219.1.2;Parent=Sfla00001g00219.1
scaffold_1	AUGUSTUS	CDS	5079498	5079883	.	+	2	ID=cds.Sfla00001g00219.1.3;Parent=Sfla00001g00219.1
scaffold_1	AUGUSTUS	CDS	5089322	5089328	.	+	0	ID=cds.Sfla00001g00219.1.4;Parent=Sfla00001g00219.1
scaffold_1	AUGUSTUS	CDS	5089690	5089821	.	+	2	ID=cds.Sfla00001g00219.1.5;Parent=Sfla00001g00219.1
scaffold_1	AUGUSTUS	CDS	5089951	5090066	.	+	2	ID=cds.Sfla00001g00219.1.6;Parent=Sfla00001g00219.1
scaffold_1	AUGUSTUS	CDS	5090876	5090964	.	+	0	ID=cds.Sfla00001g00219.1.7;Parent=Sfla00001g00219.1
scaffold_1	AUGUSTUS	CDS	5091222	5091267	.	+	1	ID=cds.Sfla00001g00219.1.8;Parent=Sfla00001g00219.1
scaffold_1	AUGUSTUS	CDS	5091584	5092121	.	+	0	ID=cds.Sfla00001g00219.1.9;Parent=Sfla00001g00219.1
scaffold_1	AUGUSTUS	CDS	5098736	5098887	.	+	2	ID=cds.Sfla00001g00219.1.10;Parent=Sfla00001g00219.1
scaffold_1	AUGUSTUS	CDS	5099075	5099165	.	+	0	ID=cds.Sfla00001g00219.1.11;Parent=Sfla00001g00219.1
scaffold_1	AUGUSTUS	CDS	5099267	5099487	.	+	2	ID=cds.Sfla00001g00219.1.12;Parent=Sfla00001g00219.1
scaffold_1	AUGUSTUS	CDS	5099860	5100539	.	+	0	ID=cds.Sfla00001g00219.1.13;Parent=Sfla00001g00219.1
scaffold_1	AUGUSTUS	CDS	5101504	5102140	.	+	1	ID=cds.Sfla00001g00219.1.14;Parent=Sfla00001g00219.1
scaffold_1	AUGUSTUS	CDS	5102355	5102648	.	+	0	ID=cds.Sfla00001g00219.1.15;Parent=Sfla00001g00219.1
scaffold_1	AUGUSTUS	CDS	5102896	5103003	.	+	0	ID=cds.Sfla00001g00219.1.16;Parent=Sfla00001g00219.1
scaffold_1	ST/TD/KYJ	mRNA	5088062	5104088	.	+	.	ID=Sfla00001g00219.2;Parent=Sfla00001g00219
scaffold_1	ST/TD/KYJ	five_prime_UTR	5088062	5088408	.	+	.	ID=5utr.Sfla00001g00219.2.1;Parent=Sfla00001g00219.2
scaffold_1	ST/TD/KYJ	CDS	5088409	5088418	.	+	0	ID=cds.Sfla00001g00219.2.1;Parent=Sfla00001g00219.2
scaffold_1	ST/TD/KYJ	CDS	5089690	5089821	.	+	2	ID=cds.Sfla00001g00219.2.2;Parent=Sfla00001g00219.2
scaffold_1	ST/TD/KYJ	CDS	5089951	5090066	.	+	2	ID=cds.Sfla00001g00219.2.3;Parent=Sfla00001g00219.2
scaffold_1	ST/TD/KYJ	CDS	5090876	5090964	.	+	0	ID=cds.Sfla00001g00219.2.4;Parent=Sfla00001g00219.2
scaffold_1	ST/TD/KYJ	CDS	5091222	5091267	.	+	1	ID=cds.Sfla00001g00219.2.5;Parent=Sfla00001g00219.2
scaffold_1	ST/TD/KYJ	CDS	5091695	5092121	.	+	0	ID=cds.Sfla00001g00219.2.6;Parent=Sfla00001g00219.2
scaffold_1	ST/TD/KYJ	CDS	5098736	5098887	.	+	2	ID=cds.Sfla00001g00219.2.7;Parent=Sfla00001g00219.2
scaffold_1	ST/TD/KYJ	CDS	5099075	5099165	.	+	0	ID=cds.Sfla00001g00219.2.8;Parent=Sfla00001g00219.2
scaffold_1	ST/TD/KYJ	CDS	5099267	5099487	.	+	2	ID=cds.Sfla00001g00219.2.9;Parent=Sfla00001g00219.2
scaffold_1	ST/TD/KYJ	CDS	5099860	5100539	.	+	0	ID=cds.Sfla00001g00219.2.10;Parent=Sfla00001g00219.2
scaffold_1	ST/TD/KYJ	CDS	5101558	5102140	.	+	1	ID=cds.Sfla00001g00219.2.11;Parent=Sfla00001g00219.2
scaffold_1	ST/TD/KYJ	CDS	5102355	5102648	.	+	0	ID=cds.Sfla00001g00219.2.12;Parent=Sfla00001g00219.2
scaffold_1	ST/TD/KYJ	CDS	5102896	5103003	.	+	0	ID=cds.Sfla00001g00219.2.13;Parent=Sfla00001g00219.2
scaffold_1	ST/TD/KYJ	three_prime_UTR	5103004	5104088	.	+	.	ID=3utr.Sfla00001g00219.2.1;Parent=Sfla00001g00219.2
###
scaffold_1	AUGUSTUS	gene	5108427	5108990	.	+	.	ID=Sfla00001g00220
scaffold_1	AUGUSTUS	mRNA	5108427	5108990	.	+	.	ID=Sfla00001g00220.1;Parent=Sfla00001g00220
scaffold_1	AUGUSTUS	CDS	5108427	5108511	.	+	0	ID=cds.Sfla00001g00220.1.1;Parent=Sfla00001g00220.1
scaffold_1	AUGUSTUS	CDS	5108839	5108990	.	+	2	ID=cds.Sfla00001g00220.1.2;Parent=Sfla00001g00220.1
###
scaffold_10	AUGUSTUS	gene	52491	55998	.	-	.	ID=Sfla00010g00221
scaffold_10	AUGUSTUS	mRNA	52491	55998	.	-	.	ID=Sfla00010g00221.1;Parent=Sfla00010g00221
scaffold_10	AUGUSTUS	CDS	52491	52782	.	-	1	ID=cds.Sfla00010g00221.1.1;Parent=Sfla00010g00221.1
scaffold_10	AUGUSTUS	CDS	55724	55998	.	-	0	ID=cds.Sfla00010g00221.1.2;Parent=Sfla00010g00221.1
###
scaffold_10	AUGUSTUS	gene	64840	65361	.	+	.	ID=Sfla00010g00222
scaffold_10	AUGUSTUS	mRNA	64840	65361	.	+	.	ID=Sfla00010g00222.1;Parent=Sfla00010g00222
scaffold_10	AUGUSTUS	CDS	64840	65168	.	+	0	ID=cds.Sfla00010g00222.1.1;Parent=Sfla00010g00222.1
scaffold_10	AUGUSTUS	CDS	65262	65361	.	+	1	ID=cds.Sfla00010g00222.1.2;Parent=Sfla00010g00222.1
###
scaffold_10	AUGUSTUS	gene	68915	69976	.	-	.	ID=Sfla00010g00223
scaffold_10	AUGUSTUS	mRNA	68915	69976	.	-	.	ID=Sfla00010g00223.1;Parent=Sfla00010g00223
scaffold_10	AUGUSTUS	CDS	68915	69070	.	-	0	ID=cds.Sfla00010g00223.1.1;Parent=Sfla00010g00223.1
scaffold_10	AUGUSTUS	CDS	69701	69818	.	-	1	ID=cds.Sfla00010g00223.1.2;Parent=Sfla00010g00223.1
scaffold_10	AUGUSTUS	CDS	69921	69976	.	-	0	ID=cds.Sfla00010g00223.1.3;Parent=Sfla00010g00223.1
###
scaffold_10	AUGUSTUS	gene	334099	346259	.	+	.	ID=Sfla00010g00224
scaffold_10	AUGUSTUS	mRNA	334099	346259	.	+	.	ID=Sfla00010g00224.1;Parent=Sfla00010g00224
scaffold_10	AUGUSTUS	CDS	334099	334464	.	+	0	ID=cds.Sfla00010g00224.1.1;Parent=Sfla00010g00224.1
scaffold_10	AUGUSTUS	CDS	345855	346259	.	+	0	ID=cds.Sfla00010g00224.1.2;Parent=Sfla00010g00224.1
###
scaffold_10	AUGUSTUS	gene	428175	428497	.	+	.	ID=Sfla00010g00225
scaffold_10	AUGUSTUS	mRNA	428175	428497	.	+	.	ID=Sfla00010g00225.1;Parent=Sfla00010g00225
scaffold_10	AUGUSTUS	CDS	428175	428192	.	+	0	ID=cds.Sfla00010g00225.1.1;Parent=Sfla00010g00225.1
scaffold_10	AUGUSTUS	CDS	428282	428497	.	+	0	ID=cds.Sfla00010g00225.1.2;Parent=Sfla00010g00225.1
###
scaffold_10	AUGUSTUS	gene	474152	474436	.	+	.	ID=Sfla00010g00226
scaffold_10	AUGUSTUS	mRNA	474152	474436	.	+	.	ID=Sfla00010g00226.1;Parent=Sfla00010g00226
scaffold_10	AUGUSTUS	CDS	474152	474436	.	+	0	ID=cds.Sfla00010g00226.1.1;Parent=Sfla00010g00226.1
###
scaffold_10	AUGUSTUS	gene	480095	484527	.	-	.	ID=Sfla00010g00227
scaffold_10	AUGUSTUS	mRNA	480095	484527	.	-	.	ID=Sfla00010g00227.1;Parent=Sfla00010g00227
scaffold_10	AUGUSTUS	CDS	480095	480409	.	-	0	ID=cds.Sfla00010g00227.1.1;Parent=Sfla00010g00227.1
scaffold_10	AUGUSTUS	CDS	484456	484527	.	-	0	ID=cds.Sfla00010g00227.1.2;Parent=Sfla00010g00227.1
###
scaffold_10	AUGUSTUS	gene	501162	501648	.	-	.	ID=Sfla00010g00228
scaffold_10	AUGUSTUS	mRNA	501162	501648	.	-	.	ID=Sfla00010g00228.1;Parent=Sfla00010g00228
scaffold_10	AUGUSTUS	CDS	501162	501298	.	-	2	ID=cds.Sfla00010g00228.1.1;Parent=Sfla00010g00228.1
scaffold_10	AUGUSTUS	CDS	501390	501648	.	-	0	ID=cds.Sfla00010g00228.1.2;Parent=Sfla00010g00228.1
###
scaffold_10	AUGUSTUS	gene	585765	586377	.	+	.	ID=Sfla00010g00229
scaffold_10	AUGUSTUS	mRNA	585765	586377	.	+	.	ID=Sfla00010g00229.1;Parent=Sfla00010g00229
scaffold_10	AUGUSTUS	CDS	585765	585906	.	+	0	ID=cds.Sfla00010g00229.1.1;Parent=Sfla00010g00229.1
scaffold_10	AUGUSTUS	CDS	586238	586377	.	+	2	ID=cds.Sfla00010g00229.1.2;Parent=Sfla00010g00229.1
###
scaffold_10	AUGUSTUS	gene	592839	593705	.	-	.	ID=Sfla00010g00230
scaffold_10	AUGUSTUS	mRNA	592839	593705	.	-	.	ID=Sfla00010g00230.1;Parent=Sfla00010g00230
scaffold_10	AUGUSTUS	CDS	592839	593246	.	-	0	ID=cds.Sfla00010g00230.1.1;Parent=Sfla00010g00230.1
scaffold_10	AUGUSTUS	CDS	593397	593705	.	-	0	ID=cds.Sfla00010g00230.1.2;Parent=Sfla00010g00230.1
###
scaffold_10	AUGUSTUS	gene	656452	660139	.	+	.	ID=Sfla00010g00231
scaffold_10	AUGUSTUS	mRNA	656452	660139	.	+	.	ID=Sfla00010g00231.1;Parent=Sfla00010g00231
scaffold_10	AUGUSTUS	CDS	656452	656520	.	+	0	ID=cds.Sfla00010g00231.1.1;Parent=Sfla00010g00231.1
scaffold_10	AUGUSTUS	CDS	656600	656656	.	+	0	ID=cds.Sfla00010g00231.1.2;Parent=Sfla00010g00231.1
scaffold_10	AUGUSTUS	CDS	657518	657616	.	+	0	ID=cds.Sfla00010g00231.1.3;Parent=Sfla00010g00231.1
scaffold_10	AUGUSTUS	CDS	657734	657806	.	+	0	ID=cds.Sfla00010g00231.1.4;Parent=Sfla00010g00231.1
scaffold_10	AUGUSTUS	CDS	658511	658596	.	+	2	ID=cds.Sfla00010g00231.1.5;Parent=Sfla00010g00231.1
scaffold_10	AUGUSTUS	CDS	659761	659820	.	+	0	ID=cds.Sfla00010g00231.1.6;Parent=Sfla00010g00231.1
scaffold_10	AUGUSTUS	CDS	659951	660139	.	+	0	ID=cds.Sfla00010g00231.1.7;Parent=Sfla00010g00231.1
scaffold_10	ST/TD/KYJ	mRNA	657515	660395	.	+	.	ID=Sfla00010g00231.2;Parent=Sfla00010g00231
scaffold_10	ST/TD/KYJ	five_prime_UTR	657515	657550	.	+	.	ID=5utr.Sfla00010g00231.2.1;Parent=Sfla00010g00231.2
scaffold_10	ST/TD/KYJ	CDS	657551	657616	.	+	0	ID=cds.Sfla00010g00231.2.1;Parent=Sfla00010g00231.2
scaffold_10	ST/TD/KYJ	CDS	657734	657806	.	+	0	ID=cds.Sfla00010g00231.2.2;Parent=Sfla00010g00231.2
scaffold_10	ST/TD/KYJ	CDS	658511	658596	.	+	2	ID=cds.Sfla00010g00231.2.3;Parent=Sfla00010g00231.2
scaffold_10	ST/TD/KYJ	CDS	659070	659153	.	+	0	ID=cds.Sfla00010g00231.2.4;Parent=Sfla00010g00231.2
scaffold_10	ST/TD/KYJ	CDS	659761	659820	.	+	0	ID=cds.Sfla00010g00231.2.5;Parent=Sfla00010g00231.2
scaffold_10	ST/TD/KYJ	CDS	659951	660139	.	+	0	ID=cds.Sfla00010g00231.2.6;Parent=Sfla00010g00231.2
scaffold_10	ST/TD/KYJ	three_prime_UTR	660140	660395	.	+	.	ID=3utr.Sfla00010g00231.2.1;Parent=Sfla00010g00231.2
###
scaffold_10	AUGUSTUS	gene	688975	692686	.	+	.	ID=Sfla00010g00232
scaffold_10	AUGUSTUS	mRNA	688975	692686	.	+	.	ID=Sfla00010g00232.1;Parent=Sfla00010g00232
scaffold_10	AUGUSTUS	CDS	688975	689066	.	+	0	ID=cds.Sfla00010g00232.1.1;Parent=Sfla00010g00232.1
scaffold_10	AUGUSTUS	CDS	692449	692686	.	+	1	ID=cds.Sfla00010g00232.1.2;Parent=Sfla00010g00232.1
###
scaffold_10	AUGUSTUS	gene	694142	696391	.	+	.	ID=Sfla00010g00233
scaffold_10	AUGUSTUS	mRNA	694142	696391	.	+	.	ID=Sfla00010g00233.1;Parent=Sfla00010g00233
scaffold_10	AUGUSTUS	CDS	694142	696391	.	+	0	ID=cds.Sfla00010g00233.1.1;Parent=Sfla00010g00233.1
###
scaffold_10	AUGUSTUS	gene	700604	701869	.	+	.	ID=Sfla00010g00234
scaffold_10	AUGUSTUS	mRNA	700604	701869	.	+	.	ID=Sfla00010g00234.1;Parent=Sfla00010g00234
scaffold_10	AUGUSTUS	CDS	700604	700679	.	+	0	ID=cds.Sfla00010g00234.1.1;Parent=Sfla00010g00234.1
scaffold_10	AUGUSTUS	CDS	701096	701242	.	+	2	ID=cds.Sfla00010g00234.1.2;Parent=Sfla00010g00234.1
scaffold_10	AUGUSTUS	CDS	701574	701869	.	+	2	ID=cds.Sfla00010g00234.1.3;Parent=Sfla00010g00234.1
###
scaffold_10	AUGUSTUS	gene	708889	710965	.	-	.	ID=Sfla00010g00235
scaffold_10	AUGUSTUS	mRNA	708889	710965	.	-	.	ID=Sfla00010g00235.1;Parent=Sfla00010g00235
scaffold_10	AUGUSTUS	CDS	708889	709264	.	-	1	ID=cds.Sfla00010g00235.1.1;Parent=Sfla00010g00235.1
scaffold_10	AUGUSTUS	CDS	710814	710965	.	-	0	ID=cds.Sfla00010g00235.1.2;Parent=Sfla00010g00235.1
###
scaffold_10	ST/ALL/KYJ	gene	713346	716346	.	+	.	ID=Sfla00010g00236
scaffold_10	ST/TD/KYJ	mRNA	713346	716346	.	+	.	ID=Sfla00010g00236.1;Parent=Sfla00010g00236
scaffold_10	ST/TD/KYJ	five_prime_UTR	713346	713650	.	+	.	ID=5utr.Sfla00010g00236.1.1;Parent=Sfla00010g00236.1
scaffold_10	ST/TD/KYJ	CDS	713651	713811	.	+	0	ID=cds.Sfla00010g00236.1.1;Parent=Sfla00010g00236.1
scaffold_10	ST/TD/KYJ	CDS	714318	714411	.	+	1	ID=cds.Sfla00010g00236.1.2;Parent=Sfla00010g00236.1
scaffold_10	ST/TD/KYJ	CDS	714951	715008	.	+	0	ID=cds.Sfla00010g00236.1.3;Parent=Sfla00010g00236.1
scaffold_10	ST/TD/KYJ	CDS	715091	715134	.	+	2	ID=cds.Sfla00010g00236.1.4;Parent=Sfla00010g00236.1
scaffold_10	ST/TD/KYJ	CDS	716001	716258	.	+	0	ID=cds.Sfla00010g00236.1.5;Parent=Sfla00010g00236.1
scaffold_10	ST/TD/KYJ	three_prime_UTR	716259	716346	.	+	.	ID=3utr.Sfla00010g00236.1.1;Parent=Sfla00010g00236.1
###
scaffold_10	AUGUSTUS	gene	718208	718579	.	-	.	ID=Sfla00010g00237
scaffold_10	AUGUSTUS	mRNA	718208	718579	.	-	.	ID=Sfla00010g00237.1;Parent=Sfla00010g00237
scaffold_10	AUGUSTUS	CDS	718208	718579	.	-	0	ID=cds.Sfla00010g00237.1.1;Parent=Sfla00010g00237.1
###
scaffold_10	AUGUSTUS	gene	750647	753679	.	+	.	ID=Sfla00010g00238
scaffold_10	AUGUSTUS	mRNA	750647	753679	.	+	.	ID=Sfla00010g00238.1;Parent=Sfla00010g00238
scaffold_10	AUGUSTUS	CDS	750647	750834	.	+	0	ID=cds.Sfla00010g00238.1.1;Parent=Sfla00010g00238.1
scaffold_10	AUGUSTUS	CDS	753547	753679	.	+	1	ID=cds.Sfla00010g00238.1.2;Parent=Sfla00010g00238.1
###
scaffold_10	AUGUSTUS	gene	766052	766369	.	+	.	ID=Sfla00010g00239
scaffold_10	AUGUSTUS	mRNA	766052	766369	.	+	.	ID=Sfla00010g00239.1;Parent=Sfla00010g00239
scaffold_10	AUGUSTUS	CDS	766052	766369	.	+	0	ID=cds.Sfla00010g00239.1.1;Parent=Sfla00010g00239.1
###
scaffold_10	AUGUSTUS	gene	770126	774214	.	-	.	ID=Sfla00010g00240
scaffold_10	AUGUSTUS	mRNA	770126	774214	.	-	.	ID=Sfla00010g00240.1;Parent=Sfla00010g00240
scaffold_10	AUGUSTUS	CDS	770126	770564	.	-	1	ID=cds.Sfla00010g00240.1.1;Parent=Sfla00010g00240.1
scaffold_10	AUGUSTUS	CDS	770829	770915	.	-	1	ID=cds.Sfla00010g00240.1.2;Parent=Sfla00010g00240.1
scaffold_10	AUGUSTUS	CDS	771438	771596	.	-	1	ID=cds.Sfla00010g00240.1.3;Parent=Sfla00010g00240.1
scaffold_10	AUGUSTUS	CDS	771816	772135	.	-	0	ID=cds.Sfla00010g00240.1.4;Parent=Sfla00010g00240.1
scaffold_10	AUGUSTUS	CDS	772244	772555	.	-	0	ID=cds.Sfla00010g00240.1.5;Parent=Sfla00010g00240.1
scaffold_10	AUGUSTUS	CDS	773639	773833	.	-	0	ID=cds.Sfla00010g00240.1.6;Parent=Sfla00010g00240.1
scaffold_10	AUGUSTUS	CDS	773987	774214	.	-	0	ID=cds.Sfla00010g00240.1.7;Parent=Sfla00010g00240.1
###
scaffold_10	AUGUSTUS	gene	808641	813076	.	-	.	ID=Sfla00010g00241
scaffold_10	ST/TD/KYJ	mRNA	808423	813340	.	-	.	ID=Sfla00010g00241.1;Parent=Sfla00010g00241
scaffold_10	ST/TD/KYJ	three_prime_UTR	808423	808640	.	-	.	ID=3utr.Sfla00010g00241.1.1;Parent=Sfla00010g00241.1
scaffold_10	ST/TD/KYJ	CDS	808641	809336	.	-	0	ID=cds.Sfla00010g00241.1.1;Parent=Sfla00010g00241.1
scaffold_10	ST/TD/KYJ	CDS	812657	813015	.	-	2	ID=cds.Sfla00010g00241.1.2;Parent=Sfla00010g00241.1
scaffold_10	ST/TD/KYJ	CDS	813230	813338	.	-	0	ID=cds.Sfla00010g00241.1.3;Parent=Sfla00010g00241.1
scaffold_10	ST/TD/KYJ	five_prime_UTR	813339	813340	.	-	.	ID=5utr.Sfla00010g00241.1.1;Parent=Sfla00010g00241.1
scaffold_10	AUGUSTUS	mRNA	808641	813076	.	-	.	ID=Sfla00010g00241.2;Parent=Sfla00010g00241
scaffold_10	AUGUSTUS	CDS	808641	808944	.	-	1	ID=cds.Sfla00010g00241.2.1;Parent=Sfla00010g00241.2
scaffold_10	AUGUSTUS	CDS	809044	809336	.	-	0	ID=cds.Sfla00010g00241.2.2;Parent=Sfla00010g00241.2
scaffold_10	AUGUSTUS	CDS	812657	813076	.	-	0	ID=cds.Sfla00010g00241.2.3;Parent=Sfla00010g00241.2
###
scaffold_10	AUGUSTUS	gene	821726	822016	.	+	.	ID=Sfla00010g00242
scaffold_10	AUGUSTUS	mRNA	821726	822016	.	+	.	ID=Sfla00010g00242.1;Parent=Sfla00010g00242
scaffold_10	AUGUSTUS	CDS	821726	822016	.	+	0	ID=cds.Sfla00010g00242.1.1;Parent=Sfla00010g00242.1
###
scaffold_10	AUGUSTUS	gene	971200	984854	.	-	.	ID=Sfla00010g00243
scaffold_10	AUGUSTUS	mRNA	971200	984854	.	-	.	ID=Sfla00010g00243.1;Parent=Sfla00010g00243
scaffold_10	AUGUSTUS	CDS	971200	971259	.	-	0	ID=cds.Sfla00010g00243.1.1;Parent=Sfla00010g00243.1
scaffold_10	AUGUSTUS	CDS	984474	984854	.	-	0	ID=cds.Sfla00010g00243.1.2;Parent=Sfla00010g00243.1
###
scaffold_10	AUGUSTUS	gene	1032079	1033885	.	+	.	ID=Sfla00010g00244
scaffold_10	AUGUSTUS	mRNA	1032079	1033885	.	+	.	ID=Sfla00010g00244.1;Parent=Sfla00010g00244
scaffold_10	AUGUSTUS	CDS	1032079	1032241	.	+	0	ID=cds.Sfla00010g00244.1.1;Parent=Sfla00010g00244.1
scaffold_10	AUGUSTUS	CDS	1033644	1033885	.	+	2	ID=cds.Sfla00010g00244.1.2;Parent=Sfla00010g00244.1
###
scaffold_10	AUGUSTUS	gene	1041337	1044143	.	-	.	ID=Sfla00010g00245
scaffold_10	ST/TD/KYJ	mRNA	1039971	1042093	.	-	.	ID=Sfla00010g00245.1;Parent=Sfla00010g00245
scaffold_10	ST/TD/KYJ	three_prime_UTR	1039971	1040265	.	-	.	ID=3utr.Sfla00010g00245.1.1;Parent=Sfla00010g00245.1
scaffold_10	ST/TD/KYJ	CDS	1040266	1040327	.	-	2	ID=cds.Sfla00010g00245.1.1;Parent=Sfla00010g00245.1
scaffold_10	ST/TD/KYJ	CDS	1041317	1041371	.	-	0	ID=cds.Sfla00010g00245.1.2;Parent=Sfla00010g00245.1
scaffold_10	ST/TD/KYJ	CDS	1041615	1041911	.	-	0	ID=cds.Sfla00010g00245.1.3;Parent=Sfla00010g00245.1
scaffold_10	ST/TD/KYJ	five_prime_UTR	1041912	1042093	.	-	.	ID=5utr.Sfla00010g00245.1.1;Parent=Sfla00010g00245.1
scaffold_10	ST/TD/KYJ	mRNA	1039971	1042093	.	-	.	ID=Sfla00010g00245.2;Parent=Sfla00010g00245
scaffold_10	ST/TD/KYJ	three_prime_UTR	1039971	1040318	.	-	.	ID=3utr.Sfla00010g00245.2.1;Parent=Sfla00010g00245.2
scaffold_10	ST/TD/KYJ	CDS	1040319	1040327	.	-	0	ID=cds.Sfla00010g00245.2.1;Parent=Sfla00010g00245.2
scaffold_10	ST/TD/KYJ	CDS	1041615	1041911	.	-	0	ID=cds.Sfla00010g00245.2.2;Parent=Sfla00010g00245.2
scaffold_10	ST/TD/KYJ	five_prime_UTR	1041912	1042093	.	-	.	ID=5utr.Sfla00010g00245.2.1;Parent=Sfla00010g00245.2
scaffold_10	AUGUSTUS	mRNA	1041337	1044143	.	-	.	ID=Sfla00010g00245.3;Parent=Sfla00010g00245
scaffold_10	AUGUSTUS	CDS	1041337	1041371	.	-	2	ID=cds.Sfla00010g00245.3.1;Parent=Sfla00010g00245.3
scaffold_10	AUGUSTUS	CDS	1041505	1041541	.	-	0	ID=cds.Sfla00010g00245.3.2;Parent=Sfla00010g00245.3
scaffold_10	AUGUSTUS	CDS	1041615	1041803	.	-	0	ID=cds.Sfla00010g00245.3.3;Parent=Sfla00010g00245.3
scaffold_10	AUGUSTUS	CDS	1042263	1042364	.	-	0	ID=cds.Sfla00010g00245.3.4;Parent=Sfla00010g00245.3
scaffold_10	AUGUSTUS	CDS	1042474	1042550	.	-	2	ID=cds.Sfla00010g00245.3.5;Parent=Sfla00010g00245.3
scaffold_10	AUGUSTUS	CDS	1042675	1042816	.	-	0	ID=cds.Sfla00010g00245.3.6;Parent=Sfla00010g00245.3
scaffold_10	AUGUSTUS	CDS	1043574	1043874	.	-	1	ID=cds.Sfla00010g00245.3.7;Parent=Sfla00010g00245.3
scaffold_10	AUGUSTUS	CDS	1043986	1044143	.	-	0	ID=cds.Sfla00010g00245.3.8;Parent=Sfla00010g00245.3
###
scaffold_10	AUGUSTUS	gene	1063374	1065518	.	-	.	ID=Sfla00010g00246
scaffold_10	AUGUSTUS	mRNA	1063374	1065518	.	-	.	ID=Sfla00010g00246.1;Parent=Sfla00010g00246
scaffold_10	AUGUSTUS	CDS	1063374	1065518	.	-	0	ID=cds.Sfla00010g00246.1.1;Parent=Sfla00010g00246.1
###
scaffold_10	AUGUSTUS	gene	1065570	1066124	.	-	.	ID=Sfla00010g00247
scaffold_10	AUGUSTUS	mRNA	1065570	1066124	.	-	.	ID=Sfla00010g00247.1;Parent=Sfla00010g00247
scaffold_10	AUGUSTUS	CDS	1065570	1066124	.	-	0	ID=cds.Sfla00010g00247.1.1;Parent=Sfla00010g00247.1
###
scaffold_10	AUGUSTUS	gene	1138742	1139244	.	-	.	ID=Sfla00010g00248
scaffold_10	AUGUSTUS	mRNA	1138742	1139244	.	-	.	ID=Sfla00010g00248.1;Parent=Sfla00010g00248
scaffold_10	AUGUSTUS	CDS	1138742	1138959	.	-	2	ID=cds.Sfla00010g00248.1.1;Parent=Sfla00010g00248.1
scaffold_10	AUGUSTUS	CDS	1139031	1139244	.	-	0	ID=cds.Sfla00010g00248.1.2;Parent=Sfla00010g00248.1
###
scaffold_10	AUGUSTUS	gene	1286213	1295834	.	-	.	ID=Sfla00010g00249
scaffold_10	AUGUSTUS	mRNA	1286213	1295834	.	-	.	ID=Sfla00010g00249.1;Parent=Sfla00010g00249
scaffold_10	AUGUSTUS	CDS	1286213	1286581	.	-	0	ID=cds.Sfla00010g00249.1.1;Parent=Sfla00010g00249.1
scaffold_10	AUGUSTUS	CDS	1291751	1291968	.	-	2	ID=cds.Sfla00010g00249.1.2;Parent=Sfla00010g00249.1
scaffold_10	AUGUSTUS	CDS	1292519	1292656	.	-	2	ID=cds.Sfla00010g00249.1.3;Parent=Sfla00010g00249.1
scaffold_10	AUGUSTUS	CDS	1292761	1292863	.	-	0	ID=cds.Sfla00010g00249.1.4;Parent=Sfla00010g00249.1
scaffold_10	AUGUSTUS	CDS	1293614	1293705	.	-	2	ID=cds.Sfla00010g00249.1.5;Parent=Sfla00010g00249.1
scaffold_10	AUGUSTUS	CDS	1294052	1294107	.	-	1	ID=cds.Sfla00010g00249.1.6;Parent=Sfla00010g00249.1
scaffold_10	AUGUSTUS	CDS	1295518	1295834	.	-	0	ID=cds.Sfla00010g00249.1.7;Parent=Sfla00010g00249.1
scaffold_10	ST/TD/KYJ	mRNA	1291500	1295937	.	-	.	ID=Sfla00010g00249.2;Parent=Sfla00010g00249
scaffold_10	ST/TD/KYJ	three_prime_UTR	1291500	1291714	.	-	.	ID=3utr.Sfla00010g00249.2.1;Parent=Sfla00010g00249.2
scaffold_10	ST/TD/KYJ	CDS	1291715	1291968	.	-	2	ID=cds.Sfla00010g00249.2.1;Parent=Sfla00010g00249.2
scaffold_10	ST/TD/KYJ	CDS	1292519	1292656	.	-	2	ID=cds.Sfla00010g00249.2.2;Parent=Sfla00010g00249.2
scaffold_10	ST/TD/KYJ	CDS	1292761	1292863	.	-	0	ID=cds.Sfla00010g00249.2.3;Parent=Sfla00010g00249.2
scaffold_10	ST/TD/KYJ	CDS	1293614	1293705	.	-	2	ID=cds.Sfla00010g00249.2.4;Parent=Sfla00010g00249.2
scaffold_10	ST/TD/KYJ	CDS	1294052	1294107	.	-	1	ID=cds.Sfla00010g00249.2.5;Parent=Sfla00010g00249.2
scaffold_10	ST/TD/KYJ	CDS	1295518	1295834	.	-	0	ID=cds.Sfla00010g00249.2.6;Parent=Sfla00010g00249.2
scaffold_10	ST/TD/KYJ	five_prime_UTR	1295835	1295937	.	-	.	ID=5utr.Sfla00010g00249.2.1;Parent=Sfla00010g00249.2
###
scaffold_10	AUGUSTUS	gene	1333669	1340539	.	+	.	ID=Sfla00010g00250
scaffold_10	AUGUSTUS	mRNA	1333669	1340539	.	+	.	ID=Sfla00010g00250.1;Parent=Sfla00010g00250
scaffold_10	AUGUSTUS	CDS	1333669	1334035	.	+	0	ID=cds.Sfla00010g00250.1.1;Parent=Sfla00010g00250.1
scaffold_10	AUGUSTUS	CDS	1335193	1335474	.	+	2	ID=cds.Sfla00010g00250.1.2;Parent=Sfla00010g00250.1
scaffold_10	AUGUSTUS	CDS	1340490	1340539	.	+	2	ID=cds.Sfla00010g00250.1.3;Parent=Sfla00010g00250.1
###
scaffold_10	ST/ALL/KYJ	gene	1373833	1374328	.	+	.	ID=Sfla00010g00251
scaffold_10	ST/TD/KYJ	mRNA	1373833	1374328	.	+	.	ID=Sfla00010g00251.1;Parent=Sfla00010g00251
scaffold_10	ST/TD/KYJ	five_prime_UTR	1373833	1374010	.	+	.	ID=5utr.Sfla00010g00251.1.1;Parent=Sfla00010g00251.1
scaffold_10	ST/TD/KYJ	CDS	1374011	1374328	.	+	0	ID=cds.Sfla00010g00251.1.1;Parent=Sfla00010g00251.1
###
scaffold_10	AUGUSTUS	gene	1450706	1451236	.	+	.	ID=Sfla00010g00252
scaffold_10	AUGUSTUS	mRNA	1450706	1451236	.	+	.	ID=Sfla00010g00252.1;Parent=Sfla00010g00252
scaffold_10	AUGUSTUS	CDS	1450706	1450834	.	+	0	ID=cds.Sfla00010g00252.1.1;Parent=Sfla00010g00252.1
scaffold_10	AUGUSTUS	CDS	1450915	1451083	.	+	0	ID=cds.Sfla00010g00252.1.2;Parent=Sfla00010g00252.1
scaffold_10	AUGUSTUS	CDS	1451190	1451236	.	+	2	ID=cds.Sfla00010g00252.1.3;Parent=Sfla00010g00252.1
###
scaffold_10	AUGUSTUS	gene	1459635	1481518	.	-	.	ID=Sfla00010g00253
scaffold_10	AUGUSTUS	mRNA	1459635	1481518	.	-	.	ID=Sfla00010g00253.1;Parent=Sfla00010g00253
scaffold_10	AUGUSTUS	CDS	1459635	1460092	.	-	2	ID=cds.Sfla00010g00253.1.1;Parent=Sfla00010g00253.1
scaffold_10	AUGUSTUS	CDS	1465373	1465704	.	-	1	ID=cds.Sfla00010g00253.1.2;Parent=Sfla00010g00253.1
scaffold_10	AUGUSTUS	CDS	1481205	1481518	.	-	0	ID=cds.Sfla00010g00253.1.3;Parent=Sfla00010g00253.1
###
scaffold_10	AUGUSTUS	gene	1484415	1484762	.	+	.	ID=Sfla00010g00254
scaffold_10	AUGUSTUS	mRNA	1484415	1484762	.	+	.	ID=Sfla00010g00254.1;Parent=Sfla00010g00254
scaffold_10	AUGUSTUS	CDS	1484415	1484762	.	+	0	ID=cds.Sfla00010g00254.1.1;Parent=Sfla00010g00254.1
###
scaffold_10	AUGUSTUS	gene	1496433	1510428	.	+	.	ID=Sfla00010g00255
scaffold_10	AUGUSTUS	mRNA	1496433	1510428	.	+	.	ID=Sfla00010g00255.1;Parent=Sfla00010g00255
scaffold_10	AUGUSTUS	CDS	1496433	1496704	.	+	0	ID=cds.Sfla00010g00255.1.1;Parent=Sfla00010g00255.1
scaffold_10	AUGUSTUS	CDS	1506330	1506353	.	+	1	ID=cds.Sfla00010g00255.1.2;Parent=Sfla00010g00255.1
scaffold_10	AUGUSTUS	CDS	1506798	1506903	.	+	1	ID=cds.Sfla00010g00255.1.3;Parent=Sfla00010g00255.1
scaffold_10	AUGUSTUS	CDS	1507015	1507083	.	+	0	ID=cds.Sfla00010g00255.1.4;Parent=Sfla00010g00255.1
scaffold_10	AUGUSTUS	CDS	1507647	1508140	.	+	0	ID=cds.Sfla00010g00255.1.5;Parent=Sfla00010g00255.1
scaffold_10	AUGUSTUS	CDS	1509262	1509523	.	+	1	ID=cds.Sfla00010g00255.1.6;Parent=Sfla00010g00255.1
scaffold_10	AUGUSTUS	CDS	1510043	1510251	.	+	0	ID=cds.Sfla00010g00255.1.7;Parent=Sfla00010g00255.1
scaffold_10	AUGUSTUS	CDS	1510362	1510428	.	+	1	ID=cds.Sfla00010g00255.1.8;Parent=Sfla00010g00255.1
scaffold_10	ST/TD/KYJ	mRNA	1505347	1510655	.	+	.	ID=Sfla00010g00255.2;Parent=Sfla00010g00255
scaffold_10	ST/TD/KYJ	five_prime_UTR	1505347	1505502	.	+	.	ID=5utr.Sfla00010g00255.2.1;Parent=Sfla00010g00255.2
scaffold_10	ST/TD/KYJ	CDS	1505503	1505507	.	+	0	ID=cds.Sfla00010g00255.2.1;Parent=Sfla00010g00255.2
scaffold_10	ST/TD/KYJ	CDS	1506330	1506353	.	+	1	ID=cds.Sfla00010g00255.2.2;Parent=Sfla00010g00255.2
scaffold_10	ST/TD/KYJ	CDS	1506798	1506903	.	+	1	ID=cds.Sfla00010g00255.2.3;Parent=Sfla00010g00255.2
scaffold_10	ST/TD/KYJ	CDS	1507015	1507083	.	+	0	ID=cds.Sfla00010g00255.2.4;Parent=Sfla00010g00255.2
scaffold_10	ST/TD/KYJ	CDS	1507647	1508140	.	+	0	ID=cds.Sfla00010g00255.2.5;Parent=Sfla00010g00255.2
scaffold_10	ST/TD/KYJ	CDS	1509262	1509523	.	+	1	ID=cds.Sfla00010g00255.2.6;Parent=Sfla00010g00255.2
scaffold_10	ST/TD/KYJ	CDS	1510043	1510251	.	+	0	ID=cds.Sfla00010g00255.2.7;Parent=Sfla00010g00255.2
scaffold_10	ST/TD/KYJ	CDS	1510362	1510428	.	+	1	ID=cds.Sfla00010g00255.2.8;Parent=Sfla00010g00255.2
scaffold_10	ST/TD/KYJ	three_prime_UTR	1510429	1510655	.	+	.	ID=3utr.Sfla00010g00255.2.1;Parent=Sfla00010g00255.2
###
scaffold_10	AUGUSTUS	gene	1527539	1529440	.	+	.	ID=Sfla00010g00256
scaffold_10	ST/TD/KYJ	mRNA	1527354	1543749	.	+	.	ID=Sfla00010g00256.1;Parent=Sfla00010g00256
scaffold_10	ST/TD/KYJ	five_prime_UTR	1527354	1527889	.	+	.	ID=5utr.Sfla00010g00256.1.1;Parent=Sfla00010g00256.1
scaffold_10	ST/TD/KYJ	five_prime_UTR	1528181	1528376	.	+	.	ID=5utr.Sfla00010g00256.1.2;Parent=Sfla00010g00256.1
scaffold_10	ST/TD/KYJ	five_prime_UTR	1528500	1528730	.	+	.	ID=5utr.Sfla00010g00256.1.3;Parent=Sfla00010g00256.1
scaffold_10	ST/TD/KYJ	CDS	1528731	1528743	.	+	0	ID=cds.Sfla00010g00256.1.1;Parent=Sfla00010g00256.1
scaffold_10	ST/TD/KYJ	CDS	1528872	1528997	.	+	2	ID=cds.Sfla00010g00256.1.2;Parent=Sfla00010g00256.1
scaffold_10	ST/TD/KYJ	CDS	1529076	1529389	.	+	2	ID=cds.Sfla00010g00256.1.3;Parent=Sfla00010g00256.1
scaffold_10	ST/TD/KYJ	CDS	1541487	1541606	.	+	0	ID=cds.Sfla00010g00256.1.4;Parent=Sfla00010g00256.1
scaffold_10	ST/TD/KYJ	CDS	1542336	1542581	.	+	0	ID=cds.Sfla00010g00256.1.5;Parent=Sfla00010g00256.1
scaffold_10	ST/TD/KYJ	CDS	1542660	1542785	.	+	0	ID=cds.Sfla00010g00256.1.6;Parent=Sfla00010g00256.1
scaffold_10	ST/TD/KYJ	CDS	1543294	1543557	.	+	0	ID=cds.Sfla00010g00256.1.7;Parent=Sfla00010g00256.1
scaffold_10	ST/TD/KYJ	three_prime_UTR	1543558	1543749	.	+	.	ID=3utr.Sfla00010g00256.1.1;Parent=Sfla00010g00256.1
scaffold_10	ST/TD/KYJ	mRNA	1527354	1543749	.	+	.	ID=Sfla00010g00256.2;Parent=Sfla00010g00256
scaffold_10	ST/TD/KYJ	five_prime_UTR	1527354	1527889	.	+	.	ID=5utr.Sfla00010g00256.2.1;Parent=Sfla00010g00256.2
scaffold_10	ST/TD/KYJ	five_prime_UTR	1528181	1528243	.	+	.	ID=5utr.Sfla00010g00256.2.2;Parent=Sfla00010g00256.2
scaffold_10	ST/TD/KYJ	CDS	1528244	1528351	.	+	0	ID=cds.Sfla00010g00256.2.1;Parent=Sfla00010g00256.2
scaffold_10	ST/TD/KYJ	CDS	1528644	1528743	.	+	0	ID=cds.Sfla00010g00256.2.2;Parent=Sfla00010g00256.2
scaffold_10	ST/TD/KYJ	CDS	1528872	1528997	.	+	2	ID=cds.Sfla00010g00256.2.3;Parent=Sfla00010g00256.2
scaffold_10	ST/TD/KYJ	CDS	1529076	1529389	.	+	2	ID=cds.Sfla00010g00256.2.4;Parent=Sfla00010g00256.2
scaffold_10	ST/TD/KYJ	CDS	1541487	1541606	.	+	0	ID=cds.Sfla00010g00256.2.5;Parent=Sfla00010g00256.2
scaffold_10	ST/TD/KYJ	CDS	1542336	1542581	.	+	0	ID=cds.Sfla00010g00256.2.6;Parent=Sfla00010g00256.2
scaffold_10	ST/TD/KYJ	CDS	1542660	1542785	.	+	0	ID=cds.Sfla00010g00256.2.7;Parent=Sfla00010g00256.2
scaffold_10	ST/TD/KYJ	CDS	1543294	1543557	.	+	0	ID=cds.Sfla00010g00256.2.8;Parent=Sfla00010g00256.2
scaffold_10	ST/TD/KYJ	three_prime_UTR	1543558	1543749	.	+	.	ID=3utr.Sfla00010g00256.2.1;Parent=Sfla00010g00256.2
scaffold_10	ST/TD/KYJ	mRNA	1527354	1543749	.	+	.	ID=Sfla00010g00256.3;Parent=Sfla00010g00256
scaffold_10	ST/TD/KYJ	five_prime_UTR	1527354	1527538	.	+	.	ID=5utr.Sfla00010g00256.3.1;Parent=Sfla00010g00256.3
scaffold_10	ST/TD/KYJ	CDS	1527539	1527889	.	+	0	ID=cds.Sfla00010g00256.3.1;Parent=Sfla00010g00256.3
scaffold_10	ST/TD/KYJ	CDS	1528217	1528351	.	+	0	ID=cds.Sfla00010g00256.3.2;Parent=Sfla00010g00256.3
scaffold_10	ST/TD/KYJ	CDS	1528644	1528743	.	+	0	ID=cds.Sfla00010g00256.3.3;Parent=Sfla00010g00256.3
scaffold_10	ST/TD/KYJ	CDS	1528872	1528997	.	+	2	ID=cds.Sfla00010g00256.3.4;Parent=Sfla00010g00256.3
scaffold_10	ST/TD/KYJ	CDS	1529076	1529389	.	+	2	ID=cds.Sfla00010g00256.3.5;Parent=Sfla00010g00256.3
scaffold_10	ST/TD/KYJ	CDS	1541487	1541606	.	+	0	ID=cds.Sfla00010g00256.3.6;Parent=Sfla00010g00256.3
scaffold_10	ST/TD/KYJ	CDS	1542336	1542581	.	+	0	ID=cds.Sfla00010g00256.3.7;Parent=Sfla00010g00256.3
scaffold_10	ST/TD/KYJ	CDS	1542660	1542785	.	+	0	ID=cds.Sfla00010g00256.3.8;Parent=Sfla00010g00256.3
scaffold_10	ST/TD/KYJ	CDS	1543294	1543557	.	+	0	ID=cds.Sfla00010g00256.3.9;Parent=Sfla00010g00256.3
scaffold_10	ST/TD/KYJ	three_prime_UTR	1543558	1543749	.	+	.	ID=3utr.Sfla00010g00256.3.1;Parent=Sfla00010g00256.3
scaffold_10	AUGUSTUS	mRNA	1527539	1529440	.	+	.	ID=Sfla00010g00256.4;Parent=Sfla00010g00256
scaffold_10	AUGUSTUS	CDS	1527539	1527903	.	+	0	ID=cds.Sfla00010g00256.4.1;Parent=Sfla00010g00256.4
scaffold_10	AUGUSTUS	CDS	1528294	1528351	.	+	1	ID=cds.Sfla00010g00256.4.2;Parent=Sfla00010g00256.4
scaffold_10	AUGUSTUS	CDS	1528644	1528743	.	+	0	ID=cds.Sfla00010g00256.4.3;Parent=Sfla00010g00256.4
scaffold_10	AUGUSTUS	CDS	1528872	1528997	.	+	2	ID=cds.Sfla00010g00256.4.4;Parent=Sfla00010g00256.4
scaffold_10	AUGUSTUS	CDS	1529076	1529440	.	+	2	ID=cds.Sfla00010g00256.4.5;Parent=Sfla00010g00256.4
###
scaffold_10	AUGUSTUS	gene	1535583	1543557	.	+	.	ID=Sfla00010g00257
scaffold_10	AUGUSTUS	mRNA	1535583	1543557	.	+	.	ID=Sfla00010g00257.1;Parent=Sfla00010g00257
scaffold_10	AUGUSTUS	CDS	1535583	1535792	.	+	0	ID=cds.Sfla00010g00257.1.1;Parent=Sfla00010g00257.1
scaffold_10	AUGUSTUS	CDS	1541487	1541606	.	+	0	ID=cds.Sfla00010g00257.1.2;Parent=Sfla00010g00257.1
scaffold_10	AUGUSTUS	CDS	1542336	1542581	.	+	0	ID=cds.Sfla00010g00257.1.3;Parent=Sfla00010g00257.1
scaffold_10	AUGUSTUS	CDS	1542660	1542785	.	+	0	ID=cds.Sfla00010g00257.1.4;Parent=Sfla00010g00257.1
scaffold_10	AUGUSTUS	CDS	1543294	1543557	.	+	0	ID=cds.Sfla00010g00257.1.5;Parent=Sfla00010g00257.1
###
scaffold_10	AUGUSTUS	gene	1576819	1578020	.	+	.	ID=Sfla00010g00258
scaffold_10	AUGUSTUS	mRNA	1576819	1578020	.	+	.	ID=Sfla00010g00258.1;Parent=Sfla00010g00258
scaffold_10	AUGUSTUS	CDS	1576819	1577070	.	+	0	ID=cds.Sfla00010g00258.1.1;Parent=Sfla00010g00258.1
scaffold_10	AUGUSTUS	CDS	1577805	1578020	.	+	0	ID=cds.Sfla00010g00258.1.2;Parent=Sfla00010g00258.1
###
scaffold_10	AUGUSTUS	gene	1578044	1580144	.	+	.	ID=Sfla00010g00259
scaffold_10	AUGUSTUS	mRNA	1578044	1580144	.	+	.	ID=Sfla00010g00259.1;Parent=Sfla00010g00259
scaffold_10	AUGUSTUS	CDS	1578044	1578196	.	+	0	ID=cds.Sfla00010g00259.1.1;Parent=Sfla00010g00259.1
scaffold_10	AUGUSTUS	CDS	1578310	1578427	.	+	0	ID=cds.Sfla00010g00259.1.2;Parent=Sfla00010g00259.1
scaffold_10	AUGUSTUS	CDS	1579334	1579557	.	+	2	ID=cds.Sfla00010g00259.1.3;Parent=Sfla00010g00259.1
scaffold_10	AUGUSTUS	CDS	1579656	1580144	.	+	0	ID=cds.Sfla00010g00259.1.4;Parent=Sfla00010g00259.1
###
scaffold_10	AUGUSTUS	gene	1584776	1586635	.	+	.	ID=Sfla00010g00260
scaffold_10	AUGUSTUS	mRNA	1584776	1586635	.	+	.	ID=Sfla00010g00260.1;Parent=Sfla00010g00260
scaffold_10	AUGUSTUS	CDS	1584776	1585107	.	+	0	ID=cds.Sfla00010g00260.1.1;Parent=Sfla00010g00260.1
scaffold_10	AUGUSTUS	CDS	1586611	1586635	.	+	1	ID=cds.Sfla00010g00260.1.2;Parent=Sfla00010g00260.1
###
scaffold_10	AUGUSTUS	gene	1618067	1618510	.	+	.	ID=Sfla00010g00261
scaffold_10	AUGUSTUS	mRNA	1618067	1618510	.	+	.	ID=Sfla00010g00261.1;Parent=Sfla00010g00261
scaffold_10	AUGUSTUS	CDS	1618067	1618510	.	+	0	ID=cds.Sfla00010g00261.1.1;Parent=Sfla00010g00261.1
###
scaffold_10	AUGUSTUS	gene	1694028	1705089	.	+	.	ID=Sfla00010g00262
scaffold_10	AUGUSTUS	mRNA	1694028	1705089	.	+	.	ID=Sfla00010g00262.1;Parent=Sfla00010g00262
scaffold_10	AUGUSTUS	CDS	1694028	1694704	.	+	0	ID=cds.Sfla00010g00262.1.1;Parent=Sfla00010g00262.1
scaffold_10	AUGUSTUS	CDS	1704777	1705089	.	+	1	ID=cds.Sfla00010g00262.1.2;Parent=Sfla00010g00262.1
###
scaffold_10	AUGUSTUS	gene	1726066	1729437	.	+	.	ID=Sfla00010g00263
scaffold_10	ST/TD/KYJ	mRNA	1722832	1729232	.	+	.	ID=Sfla00010g00263.1;Parent=Sfla00010g00263
scaffold_10	ST/TD/KYJ	five_prime_UTR	1722832	1722832	.	+	.	ID=5utr.Sfla00010g00263.1.1;Parent=Sfla00010g00263.1
scaffold_10	ST/TD/KYJ	CDS	1722833	1723141	.	+	0	ID=cds.Sfla00010g00263.1.1;Parent=Sfla00010g00263.1
scaffold_10	ST/TD/KYJ	CDS	1726051	1726130	.	+	0	ID=cds.Sfla00010g00263.1.2;Parent=Sfla00010g00263.1
scaffold_10	ST/TD/KYJ	CDS	1726250	1726399	.	+	1	ID=cds.Sfla00010g00263.1.3;Parent=Sfla00010g00263.1
scaffold_10	ST/TD/KYJ	CDS	1726495	1726572	.	+	1	ID=cds.Sfla00010g00263.1.4;Parent=Sfla00010g00263.1
scaffold_10	ST/TD/KYJ	CDS	1726772	1727054	.	+	1	ID=cds.Sfla00010g00263.1.5;Parent=Sfla00010g00263.1
scaffold_10	ST/TD/KYJ	CDS	1727148	1727503	.	+	0	ID=cds.Sfla00010g00263.1.6;Parent=Sfla00010g00263.1
scaffold_10	ST/TD/KYJ	CDS	1728694	1728823	.	+	1	ID=cds.Sfla00010g00263.1.7;Parent=Sfla00010g00263.1
scaffold_10	ST/TD/KYJ	three_prime_UTR	1728824	1729232	.	+	.	ID=3utr.Sfla00010g00263.1.1;Parent=Sfla00010g00263.1
scaffold_10	AUGUSTUS	mRNA	1726066	1729437	.	+	.	ID=Sfla00010g00263.2;Parent=Sfla00010g00263
scaffold_10	AUGUSTUS	CDS	1726066	1726130	.	+	0	ID=cds.Sfla00010g00263.2.1;Parent=Sfla00010g00263.2
scaffold_10	AUGUSTUS	CDS	1726250	1726399	.	+	1	ID=cds.Sfla00010g00263.2.2;Parent=Sfla00010g00263.2
scaffold_10	AUGUSTUS	CDS	1726495	1726572	.	+	1	ID=cds.Sfla00010g00263.2.3;Parent=Sfla00010g00263.2
scaffold_10	AUGUSTUS	CDS	1726772	1727054	.	+	1	ID=cds.Sfla00010g00263.2.4;Parent=Sfla00010g00263.2
scaffold_10	AUGUSTUS	CDS	1727148	1727503	.	+	0	ID=cds.Sfla00010g00263.2.5;Parent=Sfla00010g00263.2
scaffold_10	AUGUSTUS	CDS	1728694	1728815	.	+	1	ID=cds.Sfla00010g00263.2.6;Parent=Sfla00010g00263.2
scaffold_10	AUGUSTUS	CDS	1729349	1729437	.	+	2	ID=cds.Sfla00010g00263.2.7;Parent=Sfla00010g00263.2
###
scaffold_10	AUGUSTUS	gene	1730507	1732724	.	-	.	ID=Sfla00010g00264
scaffold_10	AUGUSTUS	mRNA	1730507	1732724	.	-	.	ID=Sfla00010g00264.1;Parent=Sfla00010g00264
scaffold_10	AUGUSTUS	CDS	1730507	1730568	.	-	2	ID=cds.Sfla00010g00264.1.1;Parent=Sfla00010g00264.1
scaffold_10	AUGUSTUS	CDS	1730845	1730898	.	-	2	ID=cds.Sfla00010g00264.1.2;Parent=Sfla00010g00264.1
scaffold_10	AUGUSTUS	CDS	1732109	1732724	.	-	0	ID=cds.Sfla00010g00264.1.3;Parent=Sfla00010g00264.1
###
scaffold_10	AUGUSTUS	gene	1746818	1747099	.	-	.	ID=Sfla00010g00265
scaffold_10	AUGUSTUS	mRNA	1746818	1747099	.	-	.	ID=Sfla00010g00265.1;Parent=Sfla00010g00265
scaffold_10	AUGUSTUS	CDS	1746818	1747099	.	-	0	ID=cds.Sfla00010g00265.1.1;Parent=Sfla00010g00265.1
###
scaffold_10	AUGUSTUS	gene	1755984	1756275	.	-	.	ID=Sfla00010g00266
scaffold_10	AUGUSTUS	mRNA	1755984	1756275	.	-	.	ID=Sfla00010g00266.1;Parent=Sfla00010g00266
scaffold_10	AUGUSTUS	CDS	1755984	1756168	.	-	2	ID=cds.Sfla00010g00266.1.1;Parent=Sfla00010g00266.1
scaffold_10	AUGUSTUS	CDS	1756248	1756275	.	-	0	ID=cds.Sfla00010g00266.1.2;Parent=Sfla00010g00266.1
###
scaffold_10	AUGUSTUS	gene	1761179	1766664	.	+	.	ID=Sfla00010g00267
scaffold_10	AUGUSTUS	mRNA	1761179	1766664	.	+	.	ID=Sfla00010g00267.1;Parent=Sfla00010g00267
scaffold_10	AUGUSTUS	CDS	1761179	1761326	.	+	0	ID=cds.Sfla00010g00267.1.1;Parent=Sfla00010g00267.1
scaffold_10	AUGUSTUS	CDS	1761928	1762160	.	+	2	ID=cds.Sfla00010g00267.1.2;Parent=Sfla00010g00267.1
scaffold_10	AUGUSTUS	CDS	1763072	1763152	.	+	0	ID=cds.Sfla00010g00267.1.3;Parent=Sfla00010g00267.1
scaffold_10	AUGUSTUS	CDS	1765731	1766081	.	+	0	ID=cds.Sfla00010g00267.1.4;Parent=Sfla00010g00267.1
scaffold_10	AUGUSTUS	CDS	1766590	1766664	.	+	0	ID=cds.Sfla00010g00267.1.5;Parent=Sfla00010g00267.1
###
scaffold_10	AUGUSTUS	gene	1768646	1775757	.	-	.	ID=Sfla00010g00268
scaffold_10	ST/TD/KYJ	mRNA	1768193	1775959	.	-	.	ID=Sfla00010g00268.1;Parent=Sfla00010g00268
scaffold_10	ST/TD/KYJ	three_prime_UTR	1768193	1768645	.	-	.	ID=3utr.Sfla00010g00268.1.1;Parent=Sfla00010g00268.1
scaffold_10	ST/TD/KYJ	CDS	1768646	1768797	.	-	2	ID=cds.Sfla00010g00268.1.1;Parent=Sfla00010g00268.1
scaffold_10	ST/TD/KYJ	CDS	1769381	1769452	.	-	2	ID=cds.Sfla00010g00268.1.2;Parent=Sfla00010g00268.1
scaffold_10	ST/TD/KYJ	CDS	1769863	1769938	.	-	0	ID=cds.Sfla00010g00268.1.3;Parent=Sfla00010g00268.1
scaffold_10	ST/TD/KYJ	CDS	1770346	1770433	.	-	1	ID=cds.Sfla00010g00268.1.4;Parent=Sfla00010g00268.1
scaffold_10	ST/TD/KYJ	CDS	1771337	1771410	.	-	0	ID=cds.Sfla00010g00268.1.5;Parent=Sfla00010g00268.1
scaffold_10	ST/TD/KYJ	CDS	1771482	1771644	.	-	1	ID=cds.Sfla00010g00268.1.6;Parent=Sfla00010g00268.1
scaffold_10	ST/TD/KYJ	CDS	1772730	1772957	.	-	1	ID=cds.Sfla00010g00268.1.7;Parent=Sfla00010g00268.1
scaffold_10	ST/TD/KYJ	CDS	1773507	1773754	.	-	0	ID=cds.Sfla00010g00268.1.8;Parent=Sfla00010g00268.1
scaffold_10	ST/TD/KYJ	CDS	1774246	1774375	.	-	1	ID=cds.Sfla00010g00268.1.9;Parent=Sfla00010g00268.1
scaffold_10	ST/TD/KYJ	CDS	1775537	1775757	.	-	0	ID=cds.Sfla00010g00268.1.10;Parent=Sfla00010g00268.1
scaffold_10	ST/TD/KYJ	five_prime_UTR	1775758	1775959	.	-	.	ID=5utr.Sfla00010g00268.1.1;Parent=Sfla00010g00268.1
scaffold_10	AUGUSTUS	mRNA	1768646	1775757	.	-	.	ID=Sfla00010g00268.2;Parent=Sfla00010g00268
scaffold_10	AUGUSTUS	CDS	1768646	1768797	.	-	2	ID=cds.Sfla00010g00268.2.1;Parent=Sfla00010g00268.2
scaffold_10	AUGUSTUS	CDS	1769381	1769452	.	-	2	ID=cds.Sfla00010g00268.2.2;Parent=Sfla00010g00268.2
scaffold_10	AUGUSTUS	CDS	1769863	1769938	.	-	0	ID=cds.Sfla00010g00268.2.3;Parent=Sfla00010g00268.2
scaffold_10	AUGUSTUS	CDS	1770346	1770433	.	-	1	ID=cds.Sfla00010g00268.2.4;Parent=Sfla00010g00268.2
scaffold_10	AUGUSTUS	CDS	1771337	1771410	.	-	0	ID=cds.Sfla00010g00268.2.5;Parent=Sfla00010g00268.2
scaffold_10	AUGUSTUS	CDS	1771482	1771644	.	-	1	ID=cds.Sfla00010g00268.2.6;Parent=Sfla00010g00268.2
scaffold_10	AUGUSTUS	CDS	1772730	1772957	.	-	1	ID=cds.Sfla00010g00268.2.7;Parent=Sfla00010g00268.2
scaffold_10	AUGUSTUS	CDS	1773507	1773754	.	-	0	ID=cds.Sfla00010g00268.2.8;Parent=Sfla00010g00268.2
scaffold_10	AUGUSTUS	CDS	1774294	1774375	.	-	1	ID=cds.Sfla00010g00268.2.9;Parent=Sfla00010g00268.2
scaffold_10	AUGUSTUS	CDS	1775537	1775757	.	-	0	ID=cds.Sfla00010g00268.2.10;Parent=Sfla00010g00268.2
###
scaffold_10	AUGUSTUS	gene	1820516	1824352	.	+	.	ID=Sfla00010g00269
scaffold_10	ST/TD/KYJ	mRNA	1820486	1824590	.	+	.	ID=Sfla00010g00269.1;Parent=Sfla00010g00269
scaffold_10	ST/TD/KYJ	CDS	1820486	1820862	.	+	0	ID=cds.Sfla00010g00269.1.1;Parent=Sfla00010g00269.1
scaffold_10	ST/TD/KYJ	CDS	1823745	1823844	.	+	1	ID=cds.Sfla00010g00269.1.2;Parent=Sfla00010g00269.1
scaffold_10	ST/TD/KYJ	CDS	1824218	1824352	.	+	0	ID=cds.Sfla00010g00269.1.3;Parent=Sfla00010g00269.1
scaffold_10	ST/TD/KYJ	three_prime_UTR	1824353	1824590	.	+	.	ID=3utr.Sfla00010g00269.1.1;Parent=Sfla00010g00269.1
scaffold_10	AUGUSTUS	mRNA	1820516	1824352	.	+	.	ID=Sfla00010g00269.2;Parent=Sfla00010g00269
scaffold_10	AUGUSTUS	CDS	1820516	1820862	.	+	0	ID=cds.Sfla00010g00269.2.1;Parent=Sfla00010g00269.2
scaffold_10	AUGUSTUS	CDS	1823616	1823633	.	+	1	ID=cds.Sfla00010g00269.2.2;Parent=Sfla00010g00269.2
scaffold_10	AUGUSTUS	CDS	1823745	1823844	.	+	1	ID=cds.Sfla00010g00269.2.3;Parent=Sfla00010g00269.2
scaffold_10	AUGUSTUS	CDS	1824218	1824352	.	+	0	ID=cds.Sfla00010g00269.2.4;Parent=Sfla00010g00269.2
###
scaffold_10	AUGUSTUS	gene	1914582	1920852	.	+	.	ID=Sfla00010g00270
scaffold_10	AUGUSTUS	mRNA	1914582	1920852	.	+	.	ID=Sfla00010g00270.1;Parent=Sfla00010g00270
scaffold_10	AUGUSTUS	CDS	1914582	1914790	.	+	0	ID=cds.Sfla00010g00270.1.1;Parent=Sfla00010g00270.1
scaffold_10	AUGUSTUS	CDS	1915407	1915512	.	+	1	ID=cds.Sfla00010g00270.1.2;Parent=Sfla00010g00270.1
scaffold_10	AUGUSTUS	CDS	1915821	1915932	.	+	0	ID=cds.Sfla00010g00270.1.3;Parent=Sfla00010g00270.1
scaffold_10	AUGUSTUS	CDS	1916818	1916963	.	+	2	ID=cds.Sfla00010g00270.1.4;Parent=Sfla00010g00270.1
scaffold_10	AUGUSTUS	CDS	1917182	1917346	.	+	0	ID=cds.Sfla00010g00270.1.5;Parent=Sfla00010g00270.1
scaffold_10	AUGUSTUS	CDS	1917698	1918070	.	+	0	ID=cds.Sfla00010g00270.1.6;Parent=Sfla00010g00270.1
scaffold_10	AUGUSTUS	CDS	1918152	1918402	.	+	2	ID=cds.Sfla00010g00270.1.7;Parent=Sfla00010g00270.1
scaffold_10	AUGUSTUS	CDS	1918504	1918618	.	+	0	ID=cds.Sfla00010g00270.1.8;Parent=Sfla00010g00270.1
scaffold_10	AUGUSTUS	CDS	1919684	1919939	.	+	2	ID=cds.Sfla00010g00270.1.9;Parent=Sfla00010g00270.1
scaffold_10	AUGUSTUS	CDS	1920020	1920188	.	+	1	ID=cds.Sfla00010g00270.1.10;Parent=Sfla00010g00270.1
scaffold_10	AUGUSTUS	CDS	1920769	1920852	.	+	0	ID=cds.Sfla00010g00270.1.11;Parent=Sfla00010g00270.1
###
scaffold_10	AUGUSTUS	gene	1924203	1926360	.	-	.	ID=Sfla00010g00271
scaffold_10	AUGUSTUS	mRNA	1924203	1926360	.	-	.	ID=Sfla00010g00271.1;Parent=Sfla00010g00271
scaffold_10	AUGUSTUS	CDS	1924203	1924244	.	-	0	ID=cds.Sfla00010g00271.1.1;Parent=Sfla00010g00271.1
scaffold_10	AUGUSTUS	CDS	1925890	1926360	.	-	0	ID=cds.Sfla00010g00271.1.2;Parent=Sfla00010g00271.1
###
scaffold_10	AUGUSTUS	gene	1928925	1940506	.	-	.	ID=Sfla00010g00272
scaffold_10	ST/TD/KYJ	mRNA	1928704	1940810	.	-	.	ID=Sfla00010g00272.1;Parent=Sfla00010g00272
scaffold_10	ST/TD/KYJ	three_prime_UTR	1928704	1928924	.	-	.	ID=3utr.Sfla00010g00272.1.1;Parent=Sfla00010g00272.1
scaffold_10	ST/TD/KYJ	CDS	1928925	1928948	.	-	0	ID=cds.Sfla00010g00272.1.1;Parent=Sfla00010g00272.1
scaffold_10	ST/TD/KYJ	CDS	1929039	1929104	.	-	0	ID=cds.Sfla00010g00272.1.2;Parent=Sfla00010g00272.1
scaffold_10	ST/TD/KYJ	CDS	1938003	1938074	.	-	0	ID=cds.Sfla00010g00272.1.3;Parent=Sfla00010g00272.1
scaffold_10	ST/TD/KYJ	CDS	1938185	1938500	.	-	1	ID=cds.Sfla00010g00272.1.4;Parent=Sfla00010g00272.1
scaffold_10	ST/TD/KYJ	CDS	1938593	1938918	.	-	0	ID=cds.Sfla00010g00272.1.5;Parent=Sfla00010g00272.1
scaffold_10	ST/TD/KYJ	CDS	1940366	1940506	.	-	0	ID=cds.Sfla00010g00272.1.6;Parent=Sfla00010g00272.1
scaffold_10	ST/TD/KYJ	five_prime_UTR	1940507	1940810	.	-	.	ID=5utr.Sfla00010g00272.1.1;Parent=Sfla00010g00272.1
scaffold_10	AUGUSTUS	mRNA	1928925	1940506	.	-	.	ID=Sfla00010g00272.2;Parent=Sfla00010g00272
scaffold_10	AUGUSTUS	CDS	1928925	1928948	.	-	0	ID=cds.Sfla00010g00272.2.1;Parent=Sfla00010g00272.2
scaffold_10	AUGUSTUS	CDS	1929039	1929104	.	-	0	ID=cds.Sfla00010g00272.2.2;Parent=Sfla00010g00272.2
scaffold_10	AUGUSTUS	CDS	1938003	1938074	.	-	0	ID=cds.Sfla00010g00272.2.3;Parent=Sfla00010g00272.2
scaffold_10	AUGUSTUS	CDS	1938185	1938500	.	-	1	ID=cds.Sfla00010g00272.2.4;Parent=Sfla00010g00272.2
scaffold_10	AUGUSTUS	CDS	1938593	1938759	.	-	0	ID=cds.Sfla00010g00272.2.5;Parent=Sfla00010g00272.2
scaffold_10	AUGUSTUS	CDS	1938865	1938918	.	-	0	ID=cds.Sfla00010g00272.2.6;Parent=Sfla00010g00272.2
scaffold_10	AUGUSTUS	CDS	1940366	1940506	.	-	0	ID=cds.Sfla00010g00272.2.7;Parent=Sfla00010g00272.2
###
scaffold_10	AUGUSTUS	gene	1942749	1943129	.	+	.	ID=Sfla00010g00273
scaffold_10	AUGUSTUS	mRNA	1942749	1943129	.	+	.	ID=Sfla00010g00273.1;Parent=Sfla00010g00273
scaffold_10	AUGUSTUS	CDS	1942749	1943129	.	+	0	ID=cds.Sfla00010g00273.1.1;Parent=Sfla00010g00273.1
###
scaffold_10	AUGUSTUS	gene	1953984	1954905	.	+	.	ID=Sfla00010g00274
scaffold_10	AUGUSTUS	mRNA	1953984	1954905	.	+	.	ID=Sfla00010g00274.1;Parent=Sfla00010g00274
scaffold_10	AUGUSTUS	CDS	1953984	1954278	.	+	0	ID=cds.Sfla00010g00274.1.1;Parent=Sfla00010g00274.1
scaffold_10	AUGUSTUS	CDS	1954457	1954576	.	+	2	ID=cds.Sfla00010g00274.1.2;Parent=Sfla00010g00274.1
scaffold_10	AUGUSTUS	CDS	1954661	1954905	.	+	2	ID=cds.Sfla00010g00274.1.3;Parent=Sfla00010g00274.1
###
scaffold_10	AUGUSTUS	gene	1966360	1975601	.	+	.	ID=Sfla00010g00275
scaffold_10	ST/TD/KYJ	mRNA	1966158	1975962	.	+	.	ID=Sfla00010g00275.1;Parent=Sfla00010g00275
scaffold_10	ST/TD/KYJ	five_prime_UTR	1966158	1966359	.	+	.	ID=5utr.Sfla00010g00275.1.1;Parent=Sfla00010g00275.1
scaffold_10	ST/TD/KYJ	CDS	1966360	1966468	.	+	0	ID=cds.Sfla00010g00275.1.1;Parent=Sfla00010g00275.1
scaffold_10	ST/TD/KYJ	CDS	1967749	1967873	.	+	2	ID=cds.Sfla00010g00275.1.2;Parent=Sfla00010g00275.1
scaffold_10	ST/TD/KYJ	CDS	1968008	1968118	.	+	0	ID=cds.Sfla00010g00275.1.3;Parent=Sfla00010g00275.1
scaffold_10	ST/TD/KYJ	CDS	1968317	1968381	.	+	0	ID=cds.Sfla00010g00275.1.4;Parent=Sfla00010g00275.1
scaffold_10	ST/TD/KYJ	CDS	1968484	1968565	.	+	1	ID=cds.Sfla00010g00275.1.5;Parent=Sfla00010g00275.1
scaffold_10	ST/TD/KYJ	CDS	1969732	1969806	.	+	0	ID=cds.Sfla00010g00275.1.6;Parent=Sfla00010g00275.1
scaffold_10	ST/TD/KYJ	CDS	1973285	1973355	.	+	0	ID=cds.Sfla00010g00275.1.7;Parent=Sfla00010g00275.1
scaffold_10	ST/TD/KYJ	CDS	1973449	1973531	.	+	1	ID=cds.Sfla00010g00275.1.8;Parent=Sfla00010g00275.1
scaffold_10	ST/TD/KYJ	CDS	1973709	1973773	.	+	2	ID=cds.Sfla00010g00275.1.9;Parent=Sfla00010g00275.1
scaffold_10	ST/TD/KYJ	CDS	1974443	1974517	.	+	0	ID=cds.Sfla00010g00275.1.10;Parent=Sfla00010g00275.1
scaffold_10	ST/TD/KYJ	CDS	1975488	1975601	.	+	0	ID=cds.Sfla00010g00275.1.11;Parent=Sfla00010g00275.1
scaffold_10	ST/TD/KYJ	three_prime_UTR	1975602	1975962	.	+	.	ID=3utr.Sfla00010g00275.1.1;Parent=Sfla00010g00275.1
scaffold_10	AUGUSTUS	mRNA	1966360	1975601	.	+	.	ID=Sfla00010g00275.2;Parent=Sfla00010g00275
scaffold_10	AUGUSTUS	CDS	1966360	1966468	.	+	0	ID=cds.Sfla00010g00275.2.1;Parent=Sfla00010g00275.2
scaffold_10	AUGUSTUS	CDS	1967752	1967873	.	+	2	ID=cds.Sfla00010g00275.2.2;Parent=Sfla00010g00275.2
scaffold_10	AUGUSTUS	CDS	1968008	1968118	.	+	0	ID=cds.Sfla00010g00275.2.3;Parent=Sfla00010g00275.2
scaffold_10	AUGUSTUS	CDS	1968317	1968381	.	+	0	ID=cds.Sfla00010g00275.2.4;Parent=Sfla00010g00275.2
scaffold_10	AUGUSTUS	CDS	1968484	1968565	.	+	1	ID=cds.Sfla00010g00275.2.5;Parent=Sfla00010g00275.2
scaffold_10	AUGUSTUS	CDS	1969732	1969806	.	+	0	ID=cds.Sfla00010g00275.2.6;Parent=Sfla00010g00275.2
scaffold_10	AUGUSTUS	CDS	1973285	1973355	.	+	0	ID=cds.Sfla00010g00275.2.7;Parent=Sfla00010g00275.2
scaffold_10	AUGUSTUS	CDS	1973449	1973531	.	+	1	ID=cds.Sfla00010g00275.2.8;Parent=Sfla00010g00275.2
scaffold_10	AUGUSTUS	CDS	1973709	1973773	.	+	2	ID=cds.Sfla00010g00275.2.9;Parent=Sfla00010g00275.2
scaffold_10	AUGUSTUS	CDS	1974443	1974517	.	+	0	ID=cds.Sfla00010g00275.2.10;Parent=Sfla00010g00275.2
scaffold_10	AUGUSTUS	CDS	1975000	1975059	.	+	0	ID=cds.Sfla00010g00275.2.11;Parent=Sfla00010g00275.2
scaffold_10	AUGUSTUS	CDS	1975488	1975601	.	+	0	ID=cds.Sfla00010g00275.2.12;Parent=Sfla00010g00275.2
###
scaffold_10	AUGUSTUS	gene	1976493	1978978	.	-	.	ID=Sfla00010g00276
scaffold_10	AUGUSTUS	mRNA	1976493	1978978	.	-	.	ID=Sfla00010g00276.1;Parent=Sfla00010g00276
scaffold_10	AUGUSTUS	CDS	1976493	1976602	.	-	2	ID=cds.Sfla00010g00276.1.1;Parent=Sfla00010g00276.1
scaffold_10	AUGUSTUS	CDS	1976762	1976884	.	-	2	ID=cds.Sfla00010g00276.1.2;Parent=Sfla00010g00276.1
scaffold_10	AUGUSTUS	CDS	1978105	1978261	.	-	0	ID=cds.Sfla00010g00276.1.3;Parent=Sfla00010g00276.1
scaffold_10	AUGUSTUS	CDS	1978967	1978978	.	-	0	ID=cds.Sfla00010g00276.1.4;Parent=Sfla00010g00276.1
###
scaffold_10	AUGUSTUS	gene	2006124	2006789	.	+	.	ID=Sfla00010g00277
scaffold_10	AUGUSTUS	mRNA	2006124	2006789	.	+	.	ID=Sfla00010g00277.1;Parent=Sfla00010g00277
scaffold_10	AUGUSTUS	CDS	2006124	2006644	.	+	0	ID=cds.Sfla00010g00277.1.1;Parent=Sfla00010g00277.1
scaffold_10	AUGUSTUS	CDS	2006717	2006789	.	+	1	ID=cds.Sfla00010g00277.1.2;Parent=Sfla00010g00277.1
###
scaffold_10	AUGUSTUS	gene	2007769	2008149	.	-	.	ID=Sfla00010g00278
scaffold_10	AUGUSTUS	mRNA	2007769	2008149	.	-	.	ID=Sfla00010g00278.1;Parent=Sfla00010g00278
scaffold_10	AUGUSTUS	CDS	2007769	2008149	.	-	0	ID=cds.Sfla00010g00278.1.1;Parent=Sfla00010g00278.1
###
scaffold_10	AUGUSTUS	gene	2019310	2019790	.	-	.	ID=Sfla00010g00279
scaffold_10	AUGUSTUS	mRNA	2019310	2019790	.	-	.	ID=Sfla00010g00279.1;Parent=Sfla00010g00279
scaffold_10	AUGUSTUS	CDS	2019310	2019477	.	-	0	ID=cds.Sfla00010g00279.1.1;Parent=Sfla00010g00279.1
scaffold_10	AUGUSTUS	CDS	2019629	2019790	.	-	0	ID=cds.Sfla00010g00279.1.2;Parent=Sfla00010g00279.1
###
scaffold_10	AUGUSTUS	gene	2019969	2028333	.	-	.	ID=Sfla00010g00280
scaffold_10	AUGUSTUS	mRNA	2019969	2028333	.	-	.	ID=Sfla00010g00280.1;Parent=Sfla00010g00280
scaffold_10	AUGUSTUS	CDS	2019969	2020145	.	-	0	ID=cds.Sfla00010g00280.1.1;Parent=Sfla00010g00280.1
scaffold_10	AUGUSTUS	CDS	2020337	2020461	.	-	2	ID=cds.Sfla00010g00280.1.2;Parent=Sfla00010g00280.1
scaffold_10	AUGUSTUS	CDS	2021282	2021344	.	-	2	ID=cds.Sfla00010g00280.1.3;Parent=Sfla00010g00280.1
scaffold_10	AUGUSTUS	CDS	2021917	2021976	.	-	2	ID=cds.Sfla00010g00280.1.4;Parent=Sfla00010g00280.1
scaffold_10	AUGUSTUS	CDS	2022074	2022156	.	-	1	ID=cds.Sfla00010g00280.1.5;Parent=Sfla00010g00280.1
scaffold_10	AUGUSTUS	CDS	2022250	2022296	.	-	0	ID=cds.Sfla00010g00280.1.6;Parent=Sfla00010g00280.1
scaffold_10	AUGUSTUS	CDS	2023417	2023498	.	-	1	ID=cds.Sfla00010g00280.1.7;Parent=Sfla00010g00280.1
scaffold_10	AUGUSTUS	CDS	2023822	2023880	.	-	0	ID=cds.Sfla00010g00280.1.8;Parent=Sfla00010g00280.1
scaffold_10	AUGUSTUS	CDS	2024418	2024525	.	-	0	ID=cds.Sfla00010g00280.1.9;Parent=Sfla00010g00280.1
scaffold_10	AUGUSTUS	CDS	2024660	2024721	.	-	2	ID=cds.Sfla00010g00280.1.10;Parent=Sfla00010g00280.1
scaffold_10	AUGUSTUS	CDS	2025862	2026014	.	-	2	ID=cds.Sfla00010g00280.1.11;Parent=Sfla00010g00280.1
scaffold_10	AUGUSTUS	CDS	2026180	2026263	.	-	2	ID=cds.Sfla00010g00280.1.12;Parent=Sfla00010g00280.1
scaffold_10	AUGUSTUS	CDS	2027066	2027129	.	-	0	ID=cds.Sfla00010g00280.1.13;Parent=Sfla00010g00280.1
scaffold_10	AUGUSTUS	CDS	2027211	2027379	.	-	1	ID=cds.Sfla00010g00280.1.14;Parent=Sfla00010g00280.1
scaffold_10	AUGUSTUS	CDS	2028074	2028126	.	-	0	ID=cds.Sfla00010g00280.1.15;Parent=Sfla00010g00280.1
scaffold_10	AUGUSTUS	CDS	2028241	2028333	.	-	0	ID=cds.Sfla00010g00280.1.16;Parent=Sfla00010g00280.1
scaffold_10	ST/TD/KYJ	mRNA	2020961	2028503	.	-	.	ID=Sfla00010g00280.2;Parent=Sfla00010g00280
scaffold_10	ST/TD/KYJ	three_prime_UTR	2020961	2021325	.	-	.	ID=3utr.Sfla00010g00280.2.1;Parent=Sfla00010g00280.2
scaffold_10	ST/TD/KYJ	CDS	2021326	2021344	.	-	1	ID=cds.Sfla00010g00280.2.1;Parent=Sfla00010g00280.2
scaffold_10	ST/TD/KYJ	CDS	2021917	2022156	.	-	1	ID=cds.Sfla00010g00280.2.2;Parent=Sfla00010g00280.2
scaffold_10	ST/TD/KYJ	CDS	2022250	2022296	.	-	0	ID=cds.Sfla00010g00280.2.3;Parent=Sfla00010g00280.2
scaffold_10	ST/TD/KYJ	CDS	2023417	2023498	.	-	1	ID=cds.Sfla00010g00280.2.4;Parent=Sfla00010g00280.2
scaffold_10	ST/TD/KYJ	CDS	2023822	2023880	.	-	0	ID=cds.Sfla00010g00280.2.5;Parent=Sfla00010g00280.2
scaffold_10	ST/TD/KYJ	CDS	2024418	2024480	.	-	0	ID=cds.Sfla00010g00280.2.6;Parent=Sfla00010g00280.2
scaffold_10	ST/TD/KYJ	CDS	2024660	2024721	.	-	2	ID=cds.Sfla00010g00280.2.7;Parent=Sfla00010g00280.2
scaffold_10	ST/TD/KYJ	CDS	2025862	2025898	.	-	0	ID=cds.Sfla00010g00280.2.8;Parent=Sfla00010g00280.2
scaffold_10	ST/TD/KYJ	five_prime_UTR	2025899	2026014	.	-	.	ID=5utr.Sfla00010g00280.2.1;Parent=Sfla00010g00280.2
scaffold_10	ST/TD/KYJ	five_prime_UTR	2026184	2026263	.	-	.	ID=5utr.Sfla00010g00280.2.2;Parent=Sfla00010g00280.2
scaffold_10	ST/TD/KYJ	five_prime_UTR	2027066	2027129	.	-	.	ID=5utr.Sfla00010g00280.2.3;Parent=Sfla00010g00280.2
scaffold_10	ST/TD/KYJ	five_prime_UTR	2027211	2027379	.	-	.	ID=5utr.Sfla00010g00280.2.4;Parent=Sfla00010g00280.2
scaffold_10	ST/TD/KYJ	five_prime_UTR	2028074	2028126	.	-	.	ID=5utr.Sfla00010g00280.2.5;Parent=Sfla00010g00280.2
scaffold_10	ST/TD/KYJ	five_prime_UTR	2028241	2028503	.	-	.	ID=5utr.Sfla00010g00280.2.6;Parent=Sfla00010g00280.2
###
scaffold_10	AUGUSTUS	gene	2050420	2053812	.	-	.	ID=Sfla00010g00281
scaffold_10	AUGUSTUS	mRNA	2050420	2053812	.	-	.	ID=Sfla00010g00281.1;Parent=Sfla00010g00281
scaffold_10	AUGUSTUS	CDS	2050420	2050465	.	-	1	ID=cds.Sfla00010g00281.1.1;Parent=Sfla00010g00281.1
scaffold_10	AUGUSTUS	CDS	2050590	2050604	.	-	1	ID=cds.Sfla00010g00281.1.2;Parent=Sfla00010g00281.1
scaffold_10	AUGUSTUS	CDS	2052484	2053166	.	-	0	ID=cds.Sfla00010g00281.1.3;Parent=Sfla00010g00281.1
scaffold_10	AUGUSTUS	CDS	2053445	2053628	.	-	1	ID=cds.Sfla00010g00281.1.4;Parent=Sfla00010g00281.1
scaffold_10	AUGUSTUS	CDS	2053697	2053812	.	-	0	ID=cds.Sfla00010g00281.1.5;Parent=Sfla00010g00281.1
###
scaffold_10	AUGUSTUS	gene	2211016	2212001	.	-	.	ID=Sfla00010g00282
scaffold_10	AUGUSTUS	mRNA	2211016	2212001	.	-	.	ID=Sfla00010g00282.1;Parent=Sfla00010g00282
scaffold_10	AUGUSTUS	CDS	2211016	2211076	.	-	1	ID=cds.Sfla00010g00282.1.1;Parent=Sfla00010g00282.1
scaffold_10	AUGUSTUS	CDS	2211700	2212001	.	-	0	ID=cds.Sfla00010g00282.1.2;Parent=Sfla00010g00282.1
###
scaffold_10	AUGUSTUS	gene	2213181	2213651	.	+	.	ID=Sfla00010g00283
scaffold_10	AUGUSTUS	mRNA	2213181	2213651	.	+	.	ID=Sfla00010g00283.1;Parent=Sfla00010g00283
scaffold_10	AUGUSTUS	CDS	2213181	2213651	.	+	0	ID=cds.Sfla00010g00283.1.1;Parent=Sfla00010g00283.1
###
scaffold_10	AUGUSTUS	gene	2351011	2355223	.	+	.	ID=Sfla00010g00284
scaffold_10	ST/TD/KYJ	mRNA	2350841	2361631	.	+	.	ID=Sfla00010g00284.1;Parent=Sfla00010g00284
scaffold_10	ST/TD/KYJ	five_prime_UTR	2350841	2351010	.	+	.	ID=5utr.Sfla00010g00284.1.1;Parent=Sfla00010g00284.1
scaffold_10	ST/TD/KYJ	CDS	2351011	2351349	.	+	0	ID=cds.Sfla00010g00284.1.1;Parent=Sfla00010g00284.1
scaffold_10	ST/TD/KYJ	CDS	2352240	2352302	.	+	0	ID=cds.Sfla00010g00284.1.2;Parent=Sfla00010g00284.1
scaffold_10	ST/TD/KYJ	CDS	2352403	2352498	.	+	0	ID=cds.Sfla00010g00284.1.3;Parent=Sfla00010g00284.1
scaffold_10	ST/TD/KYJ	CDS	2353020	2353067	.	+	0	ID=cds.Sfla00010g00284.1.4;Parent=Sfla00010g00284.1
scaffold_10	ST/TD/KYJ	CDS	2354521	2354592	.	+	0	ID=cds.Sfla00010g00284.1.5;Parent=Sfla00010g00284.1
scaffold_10	ST/TD/KYJ	CDS	2357452	2357510	.	+	0	ID=cds.Sfla00010g00284.1.6;Parent=Sfla00010g00284.1
scaffold_10	ST/TD/KYJ	CDS	2360887	2360974	.	+	1	ID=cds.Sfla00010g00284.1.7;Parent=Sfla00010g00284.1
scaffold_10	ST/TD/KYJ	CDS	2361125	2361286	.	+	0	ID=cds.Sfla00010g00284.1.8;Parent=Sfla00010g00284.1
scaffold_10	ST/TD/KYJ	three_prime_UTR	2361287	2361631	.	+	.	ID=3utr.Sfla00010g00284.1.1;Parent=Sfla00010g00284.1
scaffold_10	AUGUSTUS	mRNA	2351011	2355223	.	+	.	ID=Sfla00010g00284.2;Parent=Sfla00010g00284
scaffold_10	AUGUSTUS	CDS	2351011	2351349	.	+	0	ID=cds.Sfla00010g00284.2.1;Parent=Sfla00010g00284.2
scaffold_10	AUGUSTUS	CDS	2352240	2352302	.	+	0	ID=cds.Sfla00010g00284.2.2;Parent=Sfla00010g00284.2
scaffold_10	AUGUSTUS	CDS	2352403	2352498	.	+	0	ID=cds.Sfla00010g00284.2.3;Parent=Sfla00010g00284.2
scaffold_10	AUGUSTUS	CDS	2352573	2352644	.	+	0	ID=cds.Sfla00010g00284.2.4;Parent=Sfla00010g00284.2
scaffold_10	AUGUSTUS	CDS	2354491	2354592	.	+	0	ID=cds.Sfla00010g00284.2.5;Parent=Sfla00010g00284.2
scaffold_10	AUGUSTUS	CDS	2355110	2355223	.	+	0	ID=cds.Sfla00010g00284.2.6;Parent=Sfla00010g00284.2
###
scaffold_10	AUGUSTUS	gene	2359361	2366387	.	+	.	ID=Sfla00010g00285
scaffold_10	AUGUSTUS	mRNA	2359361	2366387	.	+	.	ID=Sfla00010g00285.1;Parent=Sfla00010g00285
scaffold_10	AUGUSTUS	CDS	2359361	2359733	.	+	0	ID=cds.Sfla00010g00285.1.1;Parent=Sfla00010g00285.1
scaffold_10	AUGUSTUS	CDS	2361177	2361282	.	+	2	ID=cds.Sfla00010g00285.1.2;Parent=Sfla00010g00285.1
scaffold_10	AUGUSTUS	CDS	2366059	2366292	.	+	1	ID=cds.Sfla00010g00285.1.3;Parent=Sfla00010g00285.1
scaffold_10	AUGUSTUS	CDS	2366363	2366387	.	+	1	ID=cds.Sfla00010g00285.1.4;Parent=Sfla00010g00285.1
###
scaffold_10	AUGUSTUS	gene	2369408	2376512	.	-	.	ID=Sfla00010g00286
scaffold_10	ST/TD/KYJ	mRNA	2369067	2376555	.	-	.	ID=Sfla00010g00286.1;Parent=Sfla00010g00286
scaffold_10	ST/TD/KYJ	three_prime_UTR	2369067	2369441	.	-	.	ID=3utr.Sfla00010g00286.1.1;Parent=Sfla00010g00286.1
scaffold_10	ST/TD/KYJ	CDS	2369442	2369453	.	-	0	ID=cds.Sfla00010g00286.1.1;Parent=Sfla00010g00286.1
scaffold_10	ST/TD/KYJ	CDS	2369829	2369852	.	-	0	ID=cds.Sfla00010g00286.1.2;Parent=Sfla00010g00286.1
scaffold_10	ST/TD/KYJ	CDS	2370537	2370620	.	-	0	ID=cds.Sfla00010g00286.1.3;Parent=Sfla00010g00286.1
scaffold_10	ST/TD/KYJ	CDS	2370707	2370763	.	-	0	ID=cds.Sfla00010g00286.1.4;Parent=Sfla00010g00286.1
scaffold_10	ST/TD/KYJ	CDS	2371471	2371563	.	-	0	ID=cds.Sfla00010g00286.1.5;Parent=Sfla00010g00286.1
scaffold_10	ST/TD/KYJ	CDS	2371717	2371784	.	-	2	ID=cds.Sfla00010g00286.1.6;Parent=Sfla00010g00286.1
scaffold_10	ST/TD/KYJ	CDS	2371894	2371951	.	-	0	ID=cds.Sfla00010g00286.1.7;Parent=Sfla00010g00286.1
scaffold_10	ST/TD/KYJ	CDS	2372077	2372163	.	-	0	ID=cds.Sfla00010g00286.1.8;Parent=Sfla00010g00286.1
scaffold_10	ST/TD/KYJ	CDS	2372446	2372493	.	-	0	ID=cds.Sfla00010g00286.1.9;Parent=Sfla00010g00286.1
scaffold_10	ST/TD/KYJ	CDS	2372596	2372652	.	-	0	ID=cds.Sfla00010g00286.1.10;Parent=Sfla00010g00286.1
scaffold_10	ST/TD/KYJ	CDS	2372889	2373147	.	-	1	ID=cds.Sfla00010g00286.1.11;Parent=Sfla00010g00286.1
scaffold_10	ST/TD/KYJ	CDS	2374165	2374357	.	-	2	ID=cds.Sfla00010g00286.1.12;Parent=Sfla00010g00286.1
scaffold_10	ST/TD/KYJ	CDS	2375595	2375702	.	-	2	ID=cds.Sfla00010g00286.1.13;Parent=Sfla00010g00286.1
scaffold_10	ST/TD/KYJ	CDS	2376395	2376512	.	-	0	ID=cds.Sfla00010g00286.1.14;Parent=Sfla00010g00286.1
scaffold_10	ST/TD/KYJ	five_prime_UTR	2376513	2376555	.	-	.	ID=5utr.Sfla00010g00286.1.1;Parent=Sfla00010g00286.1
scaffold_10	AUGUSTUS	mRNA	2369408	2376512	.	-	.	ID=Sfla00010g00286.2;Parent=Sfla00010g00286
scaffold_10	AUGUSTUS	CDS	2369408	2369453	.	-	1	ID=cds.Sfla00010g00286.2.1;Parent=Sfla00010g00286.2
scaffold_10	AUGUSTUS	CDS	2370537	2370763	.	-	0	ID=cds.Sfla00010g00286.2.2;Parent=Sfla00010g00286.2
scaffold_10	AUGUSTUS	CDS	2371471	2371627	.	-	1	ID=cds.Sfla00010g00286.2.3;Parent=Sfla00010g00286.2
scaffold_10	AUGUSTUS	CDS	2371742	2371784	.	-	2	ID=cds.Sfla00010g00286.2.4;Parent=Sfla00010g00286.2
scaffold_10	AUGUSTUS	CDS	2371894	2371951	.	-	0	ID=cds.Sfla00010g00286.2.5;Parent=Sfla00010g00286.2
scaffold_10	AUGUSTUS	CDS	2372077	2372163	.	-	0	ID=cds.Sfla00010g00286.2.6;Parent=Sfla00010g00286.2
scaffold_10	AUGUSTUS	CDS	2372446	2372493	.	-	0	ID=cds.Sfla00010g00286.2.7;Parent=Sfla00010g00286.2
scaffold_10	AUGUSTUS	CDS	2372596	2372652	.	-	0	ID=cds.Sfla00010g00286.2.8;Parent=Sfla00010g00286.2
scaffold_10	AUGUSTUS	CDS	2372889	2373003	.	-	1	ID=cds.Sfla00010g00286.2.9;Parent=Sfla00010g00286.2
scaffold_10	AUGUSTUS	CDS	2374165	2374357	.	-	2	ID=cds.Sfla00010g00286.2.10;Parent=Sfla00010g00286.2
scaffold_10	AUGUSTUS	CDS	2375595	2375702	.	-	2	ID=cds.Sfla00010g00286.2.11;Parent=Sfla00010g00286.2
scaffold_10	AUGUSTUS	CDS	2376395	2376512	.	-	0	ID=cds.Sfla00010g00286.2.12;Parent=Sfla00010g00286.2
###
scaffold_10	AUGUSTUS	gene	2407603	2429340	.	-	.	ID=Sfla00010g00287
scaffold_10	AUGUSTUS	mRNA	2407603	2429340	.	-	.	ID=Sfla00010g00287.1;Parent=Sfla00010g00287
scaffold_10	AUGUSTUS	CDS	2407603	2407892	.	-	2	ID=cds.Sfla00010g00287.1.1;Parent=Sfla00010g00287.1
scaffold_10	AUGUSTUS	CDS	2425428	2425525	.	-	1	ID=cds.Sfla00010g00287.1.2;Parent=Sfla00010g00287.1
scaffold_10	AUGUSTUS	CDS	2425607	2425830	.	-	0	ID=cds.Sfla00010g00287.1.3;Parent=Sfla00010g00287.1
scaffold_10	AUGUSTUS	CDS	2425931	2426012	.	-	1	ID=cds.Sfla00010g00287.1.4;Parent=Sfla00010g00287.1
scaffold_10	AUGUSTUS	CDS	2429159	2429340	.	-	0	ID=cds.Sfla00010g00287.1.5;Parent=Sfla00010g00287.1
###
scaffold_10	AUGUSTUS	gene	2439903	2440292	.	-	.	ID=Sfla00010g00288
scaffold_10	AUGUSTUS	mRNA	2439903	2440292	.	-	.	ID=Sfla00010g00288.1;Parent=Sfla00010g00288
scaffold_10	AUGUSTUS	CDS	2439903	2440292	.	-	0	ID=cds.Sfla00010g00288.1.1;Parent=Sfla00010g00288.1
###
scaffold_10	AUGUSTUS	gene	2443575	2445126	.	-	.	ID=Sfla00010g00289
scaffold_10	AUGUSTUS	mRNA	2443575	2445126	.	-	.	ID=Sfla00010g00289.1;Parent=Sfla00010g00289
scaffold_10	AUGUSTUS	CDS	2443575	2443778	.	-	0	ID=cds.Sfla00010g00289.1.1;Parent=Sfla00010g00289.1
scaffold_10	AUGUSTUS	CDS	2444914	2445126	.	-	0	ID=cds.Sfla00010g00289.1.2;Parent=Sfla00010g00289.1
###
scaffold_10	AUGUSTUS	gene	2491198	2497972	.	+	.	ID=Sfla00010g00290
scaffold_10	ST/TD/KYJ	mRNA	2491045	2498116	.	+	.	ID=Sfla00010g00290.1;Parent=Sfla00010g00290
scaffold_10	ST/TD/KYJ	five_prime_UTR	2491045	2491197	.	+	.	ID=5utr.Sfla00010g00290.1.1;Parent=Sfla00010g00290.1
scaffold_10	ST/TD/KYJ	CDS	2491198	2491270	.	+	0	ID=cds.Sfla00010g00290.1.1;Parent=Sfla00010g00290.1
scaffold_10	ST/TD/KYJ	CDS	2491374	2491429	.	+	2	ID=cds.Sfla00010g00290.1.2;Parent=Sfla00010g00290.1
scaffold_10	ST/TD/KYJ	CDS	2491537	2491570	.	+	0	ID=cds.Sfla00010g00290.1.3;Parent=Sfla00010g00290.1
scaffold_10	ST/TD/KYJ	CDS	2492649	2492747	.	+	2	ID=cds.Sfla00010g00290.1.4;Parent=Sfla00010g00290.1
scaffold_10	ST/TD/KYJ	CDS	2492855	2493003	.	+	2	ID=cds.Sfla00010g00290.1.5;Parent=Sfla00010g00290.1
scaffold_10	ST/TD/KYJ	CDS	2493512	2493550	.	+	0	ID=cds.Sfla00010g00290.1.6;Parent=Sfla00010g00290.1
scaffold_10	ST/TD/KYJ	CDS	2493699	2493791	.	+	0	ID=cds.Sfla00010g00290.1.7;Parent=Sfla00010g00290.1
scaffold_10	ST/TD/KYJ	CDS	2494439	2494537	.	+	0	ID=cds.Sfla00010g00290.1.8;Parent=Sfla00010g00290.1
scaffold_10	ST/TD/KYJ	CDS	2494684	2494770	.	+	0	ID=cds.Sfla00010g00290.1.9;Parent=Sfla00010g00290.1
scaffold_10	ST/TD/KYJ	CDS	2496932	2497015	.	+	0	ID=cds.Sfla00010g00290.1.10;Parent=Sfla00010g00290.1
scaffold_10	ST/TD/KYJ	CDS	2497686	2497751	.	+	0	ID=cds.Sfla00010g00290.1.11;Parent=Sfla00010g00290.1
scaffold_10	ST/TD/KYJ	CDS	2497886	2497972	.	+	0	ID=cds.Sfla00010g00290.1.12;Parent=Sfla00010g00290.1
scaffold_10	ST/TD/KYJ	three_prime_UTR	2497973	2498116	.	+	.	ID=3utr.Sfla00010g00290.1.1;Parent=Sfla00010g00290.1
scaffold_10	AUGUSTUS	mRNA	2491198	2497972	.	+	.	ID=Sfla00010g00290.2;Parent=Sfla00010g00290
scaffold_10	AUGUSTUS	CDS	2491198	2491291	.	+	0	ID=cds.Sfla00010g00290.2.1;Parent=Sfla00010g00290.2
scaffold_10	AUGUSTUS	CDS	2491374	2491429	.	+	2	ID=cds.Sfla00010g00290.2.2;Parent=Sfla00010g00290.2
scaffold_10	AUGUSTUS	CDS	2491537	2491570	.	+	0	ID=cds.Sfla00010g00290.2.3;Parent=Sfla00010g00290.2
scaffold_10	AUGUSTUS	CDS	2492649	2492747	.	+	2	ID=cds.Sfla00010g00290.2.4;Parent=Sfla00010g00290.2
scaffold_10	AUGUSTUS	CDS	2492855	2493003	.	+	2	ID=cds.Sfla00010g00290.2.5;Parent=Sfla00010g00290.2
scaffold_10	AUGUSTUS	CDS	2493512	2493550	.	+	0	ID=cds.Sfla00010g00290.2.6;Parent=Sfla00010g00290.2
scaffold_10	AUGUSTUS	CDS	2493699	2493791	.	+	0	ID=cds.Sfla00010g00290.2.7;Parent=Sfla00010g00290.2
scaffold_10	AUGUSTUS	CDS	2494439	2494537	.	+	0	ID=cds.Sfla00010g00290.2.8;Parent=Sfla00010g00290.2
scaffold_10	AUGUSTUS	CDS	2494684	2494770	.	+	0	ID=cds.Sfla00010g00290.2.9;Parent=Sfla00010g00290.2
scaffold_10	AUGUSTUS	CDS	2496932	2497015	.	+	0	ID=cds.Sfla00010g00290.2.10;Parent=Sfla00010g00290.2
scaffold_10	AUGUSTUS	CDS	2497686	2497751	.	+	0	ID=cds.Sfla00010g00290.2.11;Parent=Sfla00010g00290.2
scaffold_10	AUGUSTUS	CDS	2497886	2497972	.	+	0	ID=cds.Sfla00010g00290.2.12;Parent=Sfla00010g00290.2
###
scaffold_10	AUGUSTUS	gene	2499435	2510302	.	-	.	ID=Sfla00010g00291
scaffold_10	ST/TD/KYJ	mRNA	2499164	2511607	.	-	.	ID=Sfla00010g00291.1;Parent=Sfla00010g00291
scaffold_10	ST/TD/KYJ	three_prime_UTR	2499164	2499434	.	-	.	ID=3utr.Sfla00010g00291.1.1;Parent=Sfla00010g00291.1
scaffold_10	ST/TD/KYJ	CDS	2499435	2499739	.	-	2	ID=cds.Sfla00010g00291.1.1;Parent=Sfla00010g00291.1
scaffold_10	ST/TD/KYJ	CDS	2506349	2506535	.	-	0	ID=cds.Sfla00010g00291.1.2;Parent=Sfla00010g00291.1
scaffold_10	ST/TD/KYJ	CDS	2506743	2506946	.	-	0	ID=cds.Sfla00010g00291.1.3;Parent=Sfla00010g00291.1
scaffold_10	ST/TD/KYJ	five_prime_UTR	2506947	2506963	.	-	.	ID=5utr.Sfla00010g00291.1.1;Parent=Sfla00010g00291.1
scaffold_10	ST/TD/KYJ	five_prime_UTR	2507766	2507969	.	-	.	ID=5utr.Sfla00010g00291.1.2;Parent=Sfla00010g00291.1
scaffold_10	ST/TD/KYJ	five_prime_UTR	2509194	2509414	.	-	.	ID=5utr.Sfla00010g00291.1.3;Parent=Sfla00010g00291.1
scaffold_10	ST/TD/KYJ	five_prime_UTR	2511036	2511107	.	-	.	ID=5utr.Sfla00010g00291.1.4;Parent=Sfla00010g00291.1
scaffold_10	ST/TD/KYJ	five_prime_UTR	2511236	2511607	.	-	.	ID=5utr.Sfla00010g00291.1.5;Parent=Sfla00010g00291.1
scaffold_10	ST/TD/KYJ	mRNA	2499164	2511607	.	-	.	ID=Sfla00010g00291.2;Parent=Sfla00010g00291
scaffold_10	ST/TD/KYJ	three_prime_UTR	2499164	2499434	.	-	.	ID=3utr.Sfla00010g00291.2.1;Parent=Sfla00010g00291.2
scaffold_10	ST/TD/KYJ	CDS	2499435	2499739	.	-	2	ID=cds.Sfla00010g00291.2.1;Parent=Sfla00010g00291.2
scaffold_10	ST/TD/KYJ	CDS	2506349	2506535	.	-	0	ID=cds.Sfla00010g00291.2.2;Parent=Sfla00010g00291.2
scaffold_10	ST/TD/KYJ	CDS	2506743	2506958	.	-	0	ID=cds.Sfla00010g00291.2.3;Parent=Sfla00010g00291.2
scaffold_10	ST/TD/KYJ	CDS	2507766	2507969	.	-	0	ID=cds.Sfla00010g00291.2.4;Parent=Sfla00010g00291.2
scaffold_10	ST/TD/KYJ	CDS	2509194	2509414	.	-	2	ID=cds.Sfla00010g00291.2.5;Parent=Sfla00010g00291.2
scaffold_10	ST/TD/KYJ	CDS	2511036	2511107	.	-	2	ID=cds.Sfla00010g00291.2.6;Parent=Sfla00010g00291.2
scaffold_10	ST/TD/KYJ	CDS	2511236	2511404	.	-	0	ID=cds.Sfla00010g00291.2.7;Parent=Sfla00010g00291.2
scaffold_10	ST/TD/KYJ	five_prime_UTR	2511405	2511607	.	-	.	ID=5utr.Sfla00010g00291.2.1;Parent=Sfla00010g00291.2
scaffold_10	AUGUSTUS	mRNA	2499435	2510302	.	-	.	ID=Sfla00010g00291.3;Parent=Sfla00010g00291
scaffold_10	AUGUSTUS	CDS	2499435	2499739	.	-	2	ID=cds.Sfla00010g00291.3.1;Parent=Sfla00010g00291.3
scaffold_10	AUGUSTUS	CDS	2506349	2506535	.	-	0	ID=cds.Sfla00010g00291.3.2;Parent=Sfla00010g00291.3
scaffold_10	AUGUSTUS	CDS	2506743	2506958	.	-	0	ID=cds.Sfla00010g00291.3.3;Parent=Sfla00010g00291.3
scaffold_10	AUGUSTUS	CDS	2507766	2507969	.	-	0	ID=cds.Sfla00010g00291.3.4;Parent=Sfla00010g00291.3
scaffold_10	AUGUSTUS	CDS	2509194	2509414	.	-	2	ID=cds.Sfla00010g00291.3.5;Parent=Sfla00010g00291.3
scaffold_10	AUGUSTUS	CDS	2510257	2510302	.	-	0	ID=cds.Sfla00010g00291.3.6;Parent=Sfla00010g00291.3
###
scaffold_10	AUGUSTUS	gene	2591115	2600771	.	+	.	ID=Sfla00010g00292
scaffold_10	ST/TD/KYJ	mRNA	2590622	2601064	.	+	.	ID=Sfla00010g00292.1;Parent=Sfla00010g00292
scaffold_10	ST/TD/KYJ	five_prime_UTR	2590622	2591114	.	+	.	ID=5utr.Sfla00010g00292.1.1;Parent=Sfla00010g00292.1
scaffold_10	ST/TD/KYJ	CDS	2591115	2591340	.	+	0	ID=cds.Sfla00010g00292.1.1;Parent=Sfla00010g00292.1
scaffold_10	ST/TD/KYJ	CDS	2591490	2591581	.	+	2	ID=cds.Sfla00010g00292.1.2;Parent=Sfla00010g00292.1
scaffold_10	ST/TD/KYJ	CDS	2592085	2592212	.	+	0	ID=cds.Sfla00010g00292.1.3;Parent=Sfla00010g00292.1
scaffold_10	ST/TD/KYJ	CDS	2592292	2592427	.	+	1	ID=cds.Sfla00010g00292.1.4;Parent=Sfla00010g00292.1
scaffold_10	ST/TD/KYJ	CDS	2592571	2592622	.	+	0	ID=cds.Sfla00010g00292.1.5;Parent=Sfla00010g00292.1
scaffold_10	ST/TD/KYJ	CDS	2593689	2593789	.	+	2	ID=cds.Sfla00010g00292.1.6;Parent=Sfla00010g00292.1
scaffold_10	ST/TD/KYJ	CDS	2594306	2594485	.	+	0	ID=cds.Sfla00010g00292.1.7;Parent=Sfla00010g00292.1
scaffold_10	ST/TD/KYJ	CDS	2597085	2597242	.	+	0	ID=cds.Sfla00010g00292.1.8;Parent=Sfla00010g00292.1
scaffold_10	ST/TD/KYJ	CDS	2597702	2597756	.	+	1	ID=cds.Sfla00010g00292.1.9;Parent=Sfla00010g00292.1
scaffold_10	ST/TD/KYJ	CDS	2599976	2600029	.	+	0	ID=cds.Sfla00010g00292.1.10;Parent=Sfla00010g00292.1
scaffold_10	ST/TD/KYJ	CDS	2600592	2600771	.	+	0	ID=cds.Sfla00010g00292.1.11;Parent=Sfla00010g00292.1
scaffold_10	ST/TD/KYJ	three_prime_UTR	2600772	2601064	.	+	.	ID=3utr.Sfla00010g00292.1.1;Parent=Sfla00010g00292.1
scaffold_10	AUGUSTUS	mRNA	2591115	2600771	.	+	.	ID=Sfla00010g00292.2;Parent=Sfla00010g00292
scaffold_10	AUGUSTUS	CDS	2591115	2591340	.	+	0	ID=cds.Sfla00010g00292.2.1;Parent=Sfla00010g00292.2
scaffold_10	AUGUSTUS	CDS	2591490	2591581	.	+	2	ID=cds.Sfla00010g00292.2.2;Parent=Sfla00010g00292.2
scaffold_10	AUGUSTUS	CDS	2592085	2592212	.	+	0	ID=cds.Sfla00010g00292.2.3;Parent=Sfla00010g00292.2
scaffold_10	AUGUSTUS	CDS	2592292	2592361	.	+	1	ID=cds.Sfla00010g00292.2.4;Parent=Sfla00010g00292.2
scaffold_10	AUGUSTUS	CDS	2594306	2594485	.	+	0	ID=cds.Sfla00010g00292.2.5;Parent=Sfla00010g00292.2
scaffold_10	AUGUSTUS	CDS	2597085	2597242	.	+	0	ID=cds.Sfla00010g00292.2.6;Parent=Sfla00010g00292.2
scaffold_10	AUGUSTUS	CDS	2597702	2597756	.	+	1	ID=cds.Sfla00010g00292.2.7;Parent=Sfla00010g00292.2
scaffold_10	AUGUSTUS	CDS	2600592	2600771	.	+	0	ID=cds.Sfla00010g00292.2.8;Parent=Sfla00010g00292.2
###
scaffold_10	AUGUSTUS	gene	2756514	2759279	.	+	.	ID=Sfla00010g00293
scaffold_10	AUGUSTUS	mRNA	2756514	2759279	.	+	.	ID=Sfla00010g00293.1;Parent=Sfla00010g00293
scaffold_10	AUGUSTUS	CDS	2756514	2756714	.	+	0	ID=cds.Sfla00010g00293.1.1;Parent=Sfla00010g00293.1
scaffold_10	AUGUSTUS	CDS	2756873	2757043	.	+	0	ID=cds.Sfla00010g00293.1.2;Parent=Sfla00010g00293.1
scaffold_10	AUGUSTUS	CDS	2758875	2759279	.	+	0	ID=cds.Sfla00010g00293.1.3;Parent=Sfla00010g00293.1
###
scaffold_10	AUGUSTUS	gene	2908551	2908880	.	+	.	ID=Sfla00010g00294
scaffold_10	AUGUSTUS	mRNA	2908551	2908880	.	+	.	ID=Sfla00010g00294.1;Parent=Sfla00010g00294
scaffold_10	AUGUSTUS	CDS	2908551	2908880	.	+	0	ID=cds.Sfla00010g00294.1.1;Parent=Sfla00010g00294.1
###
scaffold_10	AUGUSTUS	gene	2912931	2913429	.	+	.	ID=Sfla00010g00295
scaffold_10	AUGUSTUS	mRNA	2912931	2913429	.	+	.	ID=Sfla00010g00295.1;Parent=Sfla00010g00295
scaffold_10	AUGUSTUS	CDS	2912931	2913137	.	+	0	ID=cds.Sfla00010g00295.1.1;Parent=Sfla00010g00295.1
scaffold_10	AUGUSTUS	CDS	2913220	2913429	.	+	0	ID=cds.Sfla00010g00295.1.2;Parent=Sfla00010g00295.1
###
scaffold_10	AUGUSTUS	gene	2939333	2939845	.	+	.	ID=Sfla00010g00296
scaffold_10	AUGUSTUS	mRNA	2939333	2939845	.	+	.	ID=Sfla00010g00296.1;Parent=Sfla00010g00296
scaffold_10	AUGUSTUS	CDS	2939333	2939845	.	+	0	ID=cds.Sfla00010g00296.1.1;Parent=Sfla00010g00296.1
###
scaffold_10	AUGUSTUS	gene	2954699	2955251	.	+	.	ID=Sfla00010g00297
scaffold_10	AUGUSTUS	mRNA	2954699	2955251	.	+	.	ID=Sfla00010g00297.1;Parent=Sfla00010g00297
scaffold_10	AUGUSTUS	CDS	2954699	2954956	.	+	0	ID=cds.Sfla00010g00297.1.1;Parent=Sfla00010g00297.1
scaffold_10	AUGUSTUS	CDS	2955039	2955251	.	+	0	ID=cds.Sfla00010g00297.1.2;Parent=Sfla00010g00297.1
###
scaffold_10	AUGUSTUS	gene	2983987	2995109	.	-	.	ID=Sfla00010g00298
scaffold_10	AUGUSTUS	mRNA	2983987	2995109	.	-	.	ID=Sfla00010g00298.1;Parent=Sfla00010g00298
scaffold_10	AUGUSTUS	CDS	2983987	2984302	.	-	1	ID=cds.Sfla00010g00298.1.1;Parent=Sfla00010g00298.1
scaffold_10	AUGUSTUS	CDS	2994910	2995109	.	-	0	ID=cds.Sfla00010g00298.1.2;Parent=Sfla00010g00298.1
###
scaffold_10	AUGUSTUS	gene	3009659	3010178	.	+	.	ID=Sfla00010g00299
scaffold_10	AUGUSTUS	mRNA	3009659	3010178	.	+	.	ID=Sfla00010g00299.1;Parent=Sfla00010g00299
scaffold_10	AUGUSTUS	CDS	3009659	3009883	.	+	0	ID=cds.Sfla00010g00299.1.1;Parent=Sfla00010g00299.1
scaffold_10	AUGUSTUS	CDS	3009966	3010178	.	+	0	ID=cds.Sfla00010g00299.1.2;Parent=Sfla00010g00299.1
###
scaffold_10	AUGUSTUS	gene	3012990	3013196	.	-	.	ID=Sfla00010g00300
scaffold_10	AUGUSTUS	mRNA	3012990	3013196	.	-	.	ID=Sfla00010g00300.1;Parent=Sfla00010g00300
scaffold_10	AUGUSTUS	CDS	3012990	3013196	.	-	0	ID=cds.Sfla00010g00300.1.1;Parent=Sfla00010g00300.1
###
scaffold_10	AUGUSTUS	gene	3095935	3096330	.	+	.	ID=Sfla00010g00301
scaffold_10	AUGUSTUS	mRNA	3095935	3096330	.	+	.	ID=Sfla00010g00301.1;Parent=Sfla00010g00301
scaffold_10	AUGUSTUS	CDS	3095935	3096330	.	+	0	ID=cds.Sfla00010g00301.1.1;Parent=Sfla00010g00301.1
###
scaffold_10	AUGUSTUS	gene	3118704	3119024	.	+	.	ID=Sfla00010g00302
scaffold_10	AUGUSTUS	mRNA	3118704	3119024	.	+	.	ID=Sfla00010g00302.1;Parent=Sfla00010g00302
scaffold_10	AUGUSTUS	CDS	3118704	3119024	.	+	0	ID=cds.Sfla00010g00302.1.1;Parent=Sfla00010g00302.1
###
scaffold_10	AUGUSTUS	gene	3177893	3178561	.	-	.	ID=Sfla00010g00303
scaffold_10	AUGUSTUS	mRNA	3177893	3178561	.	-	.	ID=Sfla00010g00303.1;Parent=Sfla00010g00303
scaffold_10	AUGUSTUS	CDS	3177893	3178561	.	-	0	ID=cds.Sfla00010g00303.1.1;Parent=Sfla00010g00303.1
###
scaffold_100	AUGUSTUS	gene	14106	16299	.	-	.	ID=Sfla00100g00304
scaffold_100	AUGUSTUS	mRNA	14106	16299	.	-	.	ID=Sfla00100g00304.1;Parent=Sfla00100g00304
scaffold_100	AUGUSTUS	CDS	14106	14484	.	-	1	ID=cds.Sfla00100g00304.1.1;Parent=Sfla00100g00304.1
scaffold_100	AUGUSTUS	CDS	16148	16299	.	-	0	ID=cds.Sfla00100g00304.1.2;Parent=Sfla00100g00304.1
###
scaffold_100	AUGUSTUS	gene	17387	29108	.	+	.	ID=Sfla00100g00305
scaffold_100	ST/TD/KYJ	mRNA	17256	20474	.	+	.	ID=Sfla00100g00305.1;Parent=Sfla00100g00305
scaffold_100	ST/TD/KYJ	five_prime_UTR	17256	17493	.	+	.	ID=5utr.Sfla00100g00305.1.1;Parent=Sfla00100g00305.1
scaffold_100	ST/TD/KYJ	CDS	17494	17504	.	+	0	ID=cds.Sfla00100g00305.1.1;Parent=Sfla00100g00305.1
scaffold_100	ST/TD/KYJ	CDS	17941	18029	.	+	1	ID=cds.Sfla00100g00305.1.2;Parent=Sfla00100g00305.1
scaffold_100	ST/TD/KYJ	CDS	18119	18179	.	+	2	ID=cds.Sfla00100g00305.1.3;Parent=Sfla00100g00305.1
scaffold_100	ST/TD/KYJ	CDS	18280	18344	.	+	1	ID=cds.Sfla00100g00305.1.4;Parent=Sfla00100g00305.1
scaffold_100	ST/TD/KYJ	CDS	18462	18590	.	+	2	ID=cds.Sfla00100g00305.1.5;Parent=Sfla00100g00305.1
scaffold_100	ST/TD/KYJ	CDS	18668	18777	.	+	2	ID=cds.Sfla00100g00305.1.6;Parent=Sfla00100g00305.1
scaffold_100	ST/TD/KYJ	CDS	18873	19220	.	+	0	ID=cds.Sfla00100g00305.1.7;Parent=Sfla00100g00305.1
scaffold_100	ST/TD/KYJ	CDS	20050	20076	.	+	0	ID=cds.Sfla00100g00305.1.8;Parent=Sfla00100g00305.1
scaffold_100	ST/TD/KYJ	three_prime_UTR	20077	20474	.	+	.	ID=3utr.Sfla00100g00305.1.1;Parent=Sfla00100g00305.1
scaffold_100	AUGUSTUS	mRNA	17387	29108	.	+	.	ID=Sfla00100g00305.2;Parent=Sfla00100g00305
scaffold_100	AUGUSTUS	CDS	17387	17504	.	+	0	ID=cds.Sfla00100g00305.2.1;Parent=Sfla00100g00305.2
scaffold_100	AUGUSTUS	CDS	18119	18179	.	+	2	ID=cds.Sfla00100g00305.2.2;Parent=Sfla00100g00305.2
scaffold_100	AUGUSTUS	CDS	18280	18344	.	+	1	ID=cds.Sfla00100g00305.2.3;Parent=Sfla00100g00305.2
scaffold_100	AUGUSTUS	CDS	18462	18590	.	+	2	ID=cds.Sfla00100g00305.2.4;Parent=Sfla00100g00305.2
scaffold_100	AUGUSTUS	CDS	18668	18777	.	+	2	ID=cds.Sfla00100g00305.2.5;Parent=Sfla00100g00305.2
scaffold_100	AUGUSTUS	CDS	18873	19220	.	+	0	ID=cds.Sfla00100g00305.2.6;Parent=Sfla00100g00305.2
scaffold_100	AUGUSTUS	CDS	21625	21837	.	+	0	ID=cds.Sfla00100g00305.2.7;Parent=Sfla00100g00305.2
scaffold_100	AUGUSTUS	CDS	28826	28943	.	+	0	ID=cds.Sfla00100g00305.2.8;Parent=Sfla00100g00305.2
scaffold_100	AUGUSTUS	CDS	29026	29108	.	+	2	ID=cds.Sfla00100g00305.2.9;Parent=Sfla00100g00305.2
###
scaffold_100	AUGUSTUS	gene	60682	62547	.	+	.	ID=Sfla00100g00306
scaffold_100	AUGUSTUS	mRNA	60682	62547	.	+	.	ID=Sfla00100g00306.1;Parent=Sfla00100g00306
scaffold_100	AUGUSTUS	CDS	60682	60799	.	+	0	ID=cds.Sfla00100g00306.1.1;Parent=Sfla00100g00306.1
scaffold_100	AUGUSTUS	CDS	61411	61471	.	+	2	ID=cds.Sfla00100g00306.1.2;Parent=Sfla00100g00306.1
scaffold_100	AUGUSTUS	CDS	61572	61639	.	+	1	ID=cds.Sfla00100g00306.1.3;Parent=Sfla00100g00306.1
scaffold_100	AUGUSTUS	CDS	61757	61885	.	+	2	ID=cds.Sfla00100g00306.1.4;Parent=Sfla00100g00306.1
scaffold_100	AUGUSTUS	CDS	61963	62072	.	+	2	ID=cds.Sfla00100g00306.1.5;Parent=Sfla00100g00306.1
scaffold_100	AUGUSTUS	CDS	62168	62303	.	+	0	ID=cds.Sfla00100g00306.1.6;Parent=Sfla00100g00306.1
scaffold_100	AUGUSTUS	CDS	62399	62547	.	+	2	ID=cds.Sfla00100g00306.1.7;Parent=Sfla00100g00306.1
###
scaffold_100	AUGUSTUS	gene	64312	71406	.	-	.	ID=Sfla00100g00307
scaffold_100	AUGUSTUS	mRNA	64312	71406	.	-	.	ID=Sfla00100g00307.1;Parent=Sfla00100g00307
scaffold_100	AUGUSTUS	CDS	64312	64569	.	-	0	ID=cds.Sfla00100g00307.1.1;Parent=Sfla00100g00307.1
scaffold_100	AUGUSTUS	CDS	70994	71016	.	-	2	ID=cds.Sfla00100g00307.1.2;Parent=Sfla00100g00307.1
scaffold_100	AUGUSTUS	CDS	71103	71406	.	-	0	ID=cds.Sfla00100g00307.1.3;Parent=Sfla00100g00307.1
###
scaffold_100	AUGUSTUS	gene	72490	72849	.	-	.	ID=Sfla00100g00308
scaffold_100	AUGUSTUS	mRNA	72490	72849	.	-	.	ID=Sfla00100g00308.1;Parent=Sfla00100g00308
scaffold_100	AUGUSTUS	CDS	72490	72849	.	-	0	ID=cds.Sfla00100g00308.1.1;Parent=Sfla00100g00308.1
###
scaffold_100	AUGUSTUS	gene	73885	74274	.	-	.	ID=Sfla00100g00309
scaffold_100	AUGUSTUS	mRNA	73885	74274	.	-	.	ID=Sfla00100g00309.1;Parent=Sfla00100g00309
scaffold_100	AUGUSTUS	CDS	73885	74274	.	-	0	ID=cds.Sfla00100g00309.1.1;Parent=Sfla00100g00309.1
###
scaffold_100	AUGUSTUS	gene	75361	75750	.	-	.	ID=Sfla00100g00310
scaffold_100	AUGUSTUS	mRNA	75361	75750	.	-	.	ID=Sfla00100g00310.1;Parent=Sfla00100g00310
scaffold_100	AUGUSTUS	CDS	75361	75750	.	-	0	ID=cds.Sfla00100g00310.1.1;Parent=Sfla00100g00310.1
###
scaffold_100	AUGUSTUS	gene	76820	77209	.	-	.	ID=Sfla00100g00311
scaffold_100	AUGUSTUS	mRNA	76820	77209	.	-	.	ID=Sfla00100g00311.1;Parent=Sfla00100g00311
scaffold_100	AUGUSTUS	CDS	76820	77209	.	-	0	ID=cds.Sfla00100g00311.1.1;Parent=Sfla00100g00311.1
###
scaffold_100	AUGUSTUS	gene	79910	81297	.	-	.	ID=Sfla00100g00312
scaffold_100	AUGUSTUS	mRNA	79910	81297	.	-	.	ID=Sfla00100g00312.1;Parent=Sfla00100g00312
scaffold_100	AUGUSTUS	CDS	79910	79975	.	-	0	ID=cds.Sfla00100g00312.1.1;Parent=Sfla00100g00312.1
scaffold_100	AUGUSTUS	CDS	80055	80145	.	-	1	ID=cds.Sfla00100g00312.1.2;Parent=Sfla00100g00312.1
scaffold_100	AUGUSTUS	CDS	80240	80669	.	-	2	ID=cds.Sfla00100g00312.1.3;Parent=Sfla00100g00312.1
scaffold_100	AUGUSTUS	CDS	80753	80974	.	-	2	ID=cds.Sfla00100g00312.1.4;Parent=Sfla00100g00312.1
scaffold_100	AUGUSTUS	CDS	81037	81145	.	-	0	ID=cds.Sfla00100g00312.1.5;Parent=Sfla00100g00312.1
scaffold_100	AUGUSTUS	CDS	81238	81297	.	-	0	ID=cds.Sfla00100g00312.1.6;Parent=Sfla00100g00312.1
###
scaffold_100	AUGUSTUS	gene	85061	87235	.	+	.	ID=Sfla00100g00313
scaffold_100	AUGUSTUS	mRNA	85061	87235	.	+	.	ID=Sfla00100g00313.1;Parent=Sfla00100g00313
scaffold_100	AUGUSTUS	CDS	85061	85134	.	+	0	ID=cds.Sfla00100g00313.1.1;Parent=Sfla00100g00313.1
scaffold_100	AUGUSTUS	CDS	86965	87235	.	+	1	ID=cds.Sfla00100g00313.1.2;Parent=Sfla00100g00313.1
###
scaffold_100	AUGUSTUS	gene	88742	89449	.	-	.	ID=Sfla00100g00314
scaffold_100	AUGUSTUS	mRNA	88742	89449	.	-	.	ID=Sfla00100g00314.1;Parent=Sfla00100g00314
scaffold_100	AUGUSTUS	CDS	88742	88805	.	-	1	ID=cds.Sfla00100g00314.1.1;Parent=Sfla00100g00314.1
scaffold_100	AUGUSTUS	CDS	89160	89449	.	-	0	ID=cds.Sfla00100g00314.1.2;Parent=Sfla00100g00314.1
###
scaffold_100	AUGUSTUS	gene	276541	276741	.	+	.	ID=Sfla00100g00315
scaffold_100	AUGUSTUS	mRNA	276541	276741	.	+	.	ID=Sfla00100g00315.1;Parent=Sfla00100g00315
scaffold_100	AUGUSTUS	CDS	276541	276741	.	+	0	ID=cds.Sfla00100g00315.1.1;Parent=Sfla00100g00315.1
###
scaffold_100	AUGUSTUS	gene	293334	293638	.	-	.	ID=Sfla00100g00316
scaffold_100	AUGUSTUS	mRNA	293334	293638	.	-	.	ID=Sfla00100g00316.1;Parent=Sfla00100g00316
scaffold_100	AUGUSTUS	CDS	293334	293435	.	-	0	ID=cds.Sfla00100g00316.1.1;Parent=Sfla00100g00316.1
scaffold_100	AUGUSTUS	CDS	293501	293638	.	-	0	ID=cds.Sfla00100g00316.1.2;Parent=Sfla00100g00316.1
###
scaffold_100	AUGUSTUS	gene	337499	338185	.	-	.	ID=Sfla00100g00317
scaffold_100	AUGUSTUS	mRNA	337499	338185	.	-	.	ID=Sfla00100g00317.1;Parent=Sfla00100g00317
scaffold_100	AUGUSTUS	CDS	337499	338185	.	-	0	ID=cds.Sfla00100g00317.1.1;Parent=Sfla00100g00317.1
###
scaffold_100	ST/ALL/KYJ	gene	373114	390229	.	-	.	ID=Sfla00100g00318
scaffold_100	ST/TD/KYJ	mRNA	373114	390229	.	-	.	ID=Sfla00100g00318.1;Parent=Sfla00100g00318
scaffold_100	ST/TD/KYJ	three_prime_UTR	373114	373447	.	-	.	ID=3utr.Sfla00100g00318.1.1;Parent=Sfla00100g00318.1
scaffold_100	ST/TD/KYJ	CDS	373448	373697	.	-	1	ID=cds.Sfla00100g00318.1.1;Parent=Sfla00100g00318.1
scaffold_100	ST/TD/KYJ	CDS	389640	389878	.	-	0	ID=cds.Sfla00100g00318.1.2;Parent=Sfla00100g00318.1
scaffold_100	ST/TD/KYJ	five_prime_UTR	389879	390229	.	-	.	ID=5utr.Sfla00100g00318.1.1;Parent=Sfla00100g00318.1
###
scaffold_100	AUGUSTUS	gene	389204	389878	.	-	.	ID=Sfla00100g00319
scaffold_100	AUGUSTUS	mRNA	389204	389878	.	-	.	ID=Sfla00100g00319.1;Parent=Sfla00100g00319
scaffold_100	AUGUSTUS	CDS	389204	389878	.	-	0	ID=cds.Sfla00100g00319.1.1;Parent=Sfla00100g00319.1
###
scaffold_100	AUGUSTUS	gene	403613	409608	.	+	.	ID=Sfla00100g00320
scaffold_100	AUGUSTUS	mRNA	403613	409608	.	+	.	ID=Sfla00100g00320.1;Parent=Sfla00100g00320
scaffold_100	AUGUSTUS	CDS	403613	403715	.	+	0	ID=cds.Sfla00100g00320.1.1;Parent=Sfla00100g00320.1
scaffold_100	AUGUSTUS	CDS	404087	404181	.	+	2	ID=cds.Sfla00100g00320.1.2;Parent=Sfla00100g00320.1
scaffold_100	AUGUSTUS	CDS	404257	404341	.	+	0	ID=cds.Sfla00100g00320.1.3;Parent=Sfla00100g00320.1
scaffold_100	AUGUSTUS	CDS	408560	408906	.	+	2	ID=cds.Sfla00100g00320.1.4;Parent=Sfla00100g00320.1
scaffold_100	AUGUSTUS	CDS	409606	409608	.	+	0	ID=cds.Sfla00100g00320.1.5;Parent=Sfla00100g00320.1
###
scaffold_100	AUGUSTUS	gene	460648	463318	.	+	.	ID=Sfla00100g00321
scaffold_100	ST/TD/KYJ	mRNA	460424	463986	.	+	.	ID=Sfla00100g00321.1;Parent=Sfla00100g00321
scaffold_100	ST/TD/KYJ	five_prime_UTR	460424	460647	.	+	.	ID=5utr.Sfla00100g00321.1.1;Parent=Sfla00100g00321.1
scaffold_100	ST/TD/KYJ	CDS	460648	460905	.	+	0	ID=cds.Sfla00100g00321.1.1;Parent=Sfla00100g00321.1
scaffold_100	ST/TD/KYJ	CDS	461429	461549	.	+	0	ID=cds.Sfla00100g00321.1.2;Parent=Sfla00100g00321.1
scaffold_100	ST/TD/KYJ	CDS	461645	461703	.	+	2	ID=cds.Sfla00100g00321.1.3;Parent=Sfla00100g00321.1
scaffold_100	ST/TD/KYJ	CDS	462451	462515	.	+	0	ID=cds.Sfla00100g00321.1.4;Parent=Sfla00100g00321.1
scaffold_100	ST/TD/KYJ	CDS	462638	462730	.	+	1	ID=cds.Sfla00100g00321.1.5;Parent=Sfla00100g00321.1
scaffold_100	ST/TD/KYJ	CDS	462798	462840	.	+	1	ID=cds.Sfla00100g00321.1.6;Parent=Sfla00100g00321.1
scaffold_100	ST/TD/KYJ	three_prime_UTR	462841	462878	.	+	.	ID=3utr.Sfla00100g00321.1.1;Parent=Sfla00100g00321.1
scaffold_100	ST/TD/KYJ	three_prime_UTR	462965	463076	.	+	.	ID=3utr.Sfla00100g00321.1.2;Parent=Sfla00100g00321.1
scaffold_100	ST/TD/KYJ	three_prime_UTR	463179	463286	.	+	.	ID=3utr.Sfla00100g00321.1.3;Parent=Sfla00100g00321.1
scaffold_100	ST/TD/KYJ	three_prime_UTR	463408	463986	.	+	.	ID=3utr.Sfla00100g00321.1.4;Parent=Sfla00100g00321.1
scaffold_100	ST/TD/KYJ	mRNA	460424	463986	.	+	.	ID=Sfla00100g00321.2;Parent=Sfla00100g00321
scaffold_100	ST/TD/KYJ	five_prime_UTR	460424	460647	.	+	.	ID=5utr.Sfla00100g00321.2.1;Parent=Sfla00100g00321.2
scaffold_100	ST/TD/KYJ	CDS	460648	460905	.	+	0	ID=cds.Sfla00100g00321.2.1;Parent=Sfla00100g00321.2
scaffold_100	ST/TD/KYJ	CDS	461429	461549	.	+	0	ID=cds.Sfla00100g00321.2.2;Parent=Sfla00100g00321.2
scaffold_100	ST/TD/KYJ	CDS	461645	461703	.	+	2	ID=cds.Sfla00100g00321.2.3;Parent=Sfla00100g00321.2
scaffold_100	ST/TD/KYJ	CDS	462451	462515	.	+	0	ID=cds.Sfla00100g00321.2.4;Parent=Sfla00100g00321.2
scaffold_100	ST/TD/KYJ	CDS	462638	462730	.	+	1	ID=cds.Sfla00100g00321.2.5;Parent=Sfla00100g00321.2
scaffold_100	ST/TD/KYJ	CDS	462798	462840	.	+	1	ID=cds.Sfla00100g00321.2.6;Parent=Sfla00100g00321.2
scaffold_100	ST/TD/KYJ	three_prime_UTR	462841	462878	.	+	.	ID=3utr.Sfla00100g00321.2.1;Parent=Sfla00100g00321.2
scaffold_100	ST/TD/KYJ	three_prime_UTR	462965	463076	.	+	.	ID=3utr.Sfla00100g00321.2.2;Parent=Sfla00100g00321.2
scaffold_100	ST/TD/KYJ	three_prime_UTR	463179	463286	.	+	.	ID=3utr.Sfla00100g00321.2.3;Parent=Sfla00100g00321.2
scaffold_100	ST/TD/KYJ	three_prime_UTR	463408	463567	.	+	.	ID=3utr.Sfla00100g00321.2.4;Parent=Sfla00100g00321.2
scaffold_100	ST/TD/KYJ	three_prime_UTR	463726	463986	.	+	.	ID=3utr.Sfla00100g00321.2.5;Parent=Sfla00100g00321.2
scaffold_100	AUGUSTUS	mRNA	460648	463318	.	+	.	ID=Sfla00100g00321.3;Parent=Sfla00100g00321
scaffold_100	AUGUSTUS	CDS	460648	460905	.	+	0	ID=cds.Sfla00100g00321.3.1;Parent=Sfla00100g00321.3
scaffold_100	AUGUSTUS	CDS	461429	461549	.	+	0	ID=cds.Sfla00100g00321.3.2;Parent=Sfla00100g00321.3
scaffold_100	AUGUSTUS	CDS	461645	461703	.	+	2	ID=cds.Sfla00100g00321.3.3;Parent=Sfla00100g00321.3
scaffold_100	AUGUSTUS	CDS	462451	462515	.	+	0	ID=cds.Sfla00100g00321.3.4;Parent=Sfla00100g00321.3
scaffold_100	AUGUSTUS	CDS	462670	462730	.	+	1	ID=cds.Sfla00100g00321.3.5;Parent=Sfla00100g00321.3
scaffold_100	AUGUSTUS	CDS	462798	462878	.	+	0	ID=cds.Sfla00100g00321.3.6;Parent=Sfla00100g00321.3
scaffold_100	AUGUSTUS	CDS	462965	463076	.	+	0	ID=cds.Sfla00100g00321.3.7;Parent=Sfla00100g00321.3
scaffold_100	AUGUSTUS	CDS	463179	463215	.	+	2	ID=cds.Sfla00100g00321.3.8;Parent=Sfla00100g00321.3
scaffold_100	AUGUSTUS	CDS	463291	463318	.	+	1	ID=cds.Sfla00100g00321.3.9;Parent=Sfla00100g00321.3
###
scaffold_100	AUGUSTUS	gene	465440	468442	.	-	.	ID=Sfla00100g00322
scaffold_100	AUGUSTUS	mRNA	465440	468442	.	-	.	ID=Sfla00100g00322.1;Parent=Sfla00100g00322
scaffold_100	AUGUSTUS	CDS	465440	465538	.	-	0	ID=cds.Sfla00100g00322.1.1;Parent=Sfla00100g00322.1
scaffold_100	AUGUSTUS	CDS	465617	465742	.	-	0	ID=cds.Sfla00100g00322.1.2;Parent=Sfla00100g00322.1
scaffold_100	AUGUSTUS	CDS	466100	466299	.	-	2	ID=cds.Sfla00100g00322.1.3;Parent=Sfla00100g00322.1
scaffold_100	AUGUSTUS	CDS	466416	466654	.	-	1	ID=cds.Sfla00100g00322.1.4;Parent=Sfla00100g00322.1
scaffold_100	AUGUSTUS	CDS	466891	467072	.	-	0	ID=cds.Sfla00100g00322.1.5;Parent=Sfla00100g00322.1
scaffold_100	AUGUSTUS	CDS	467604	468215	.	-	0	ID=cds.Sfla00100g00322.1.6;Parent=Sfla00100g00322.1
scaffold_100	AUGUSTUS	CDS	468287	468442	.	-	0	ID=cds.Sfla00100g00322.1.7;Parent=Sfla00100g00322.1
###
scaffold_100	AUGUSTUS	gene	495632	498537	.	+	.	ID=Sfla00100g00323
scaffold_100	ST/TD/KYJ	mRNA	495448	498904	.	+	.	ID=Sfla00100g00323.1;Parent=Sfla00100g00323
scaffold_100	ST/TD/KYJ	five_prime_UTR	495448	495711	.	+	.	ID=5utr.Sfla00100g00323.1.1;Parent=Sfla00100g00323.1
scaffold_100	ST/TD/KYJ	CDS	495712	495791	.	+	0	ID=cds.Sfla00100g00323.1.1;Parent=Sfla00100g00323.1
scaffold_100	ST/TD/KYJ	CDS	495898	495994	.	+	1	ID=cds.Sfla00100g00323.1.2;Parent=Sfla00100g00323.1
scaffold_100	ST/TD/KYJ	CDS	498406	498537	.	+	0	ID=cds.Sfla00100g00323.1.3;Parent=Sfla00100g00323.1
scaffold_100	ST/TD/KYJ	three_prime_UTR	498538	498904	.	+	.	ID=3utr.Sfla00100g00323.1.1;Parent=Sfla00100g00323.1
scaffold_100	ST/TD/KYJ	mRNA	495448	498904	.	+	.	ID=Sfla00100g00323.2;Parent=Sfla00100g00323
scaffold_100	ST/TD/KYJ	five_prime_UTR	495448	495631	.	+	.	ID=5utr.Sfla00100g00323.2.1;Parent=Sfla00100g00323.2
scaffold_100	ST/TD/KYJ	CDS	495632	495791	.	+	0	ID=cds.Sfla00100g00323.2.1;Parent=Sfla00100g00323.2
scaffold_100	ST/TD/KYJ	CDS	495906	495994	.	+	2	ID=cds.Sfla00100g00323.2.2;Parent=Sfla00100g00323.2
scaffold_100	ST/TD/KYJ	CDS	498406	498537	.	+	0	ID=cds.Sfla00100g00323.2.3;Parent=Sfla00100g00323.2
scaffold_100	ST/TD/KYJ	three_prime_UTR	498538	498904	.	+	.	ID=3utr.Sfla00100g00323.2.1;Parent=Sfla00100g00323.2
scaffold_100	AUGUSTUS	mRNA	495632	498537	.	+	.	ID=Sfla00100g00323.3;Parent=Sfla00100g00323
scaffold_100	AUGUSTUS	CDS	495632	495791	.	+	0	ID=cds.Sfla00100g00323.3.1;Parent=Sfla00100g00323.3
scaffold_100	AUGUSTUS	CDS	495906	496051	.	+	2	ID=cds.Sfla00100g00323.3.2;Parent=Sfla00100g00323.3
scaffold_100	AUGUSTUS	CDS	498406	498537	.	+	0	ID=cds.Sfla00100g00323.3.3;Parent=Sfla00100g00323.3
###
scaffold_100	AUGUSTUS	gene	528581	531629	.	+	.	ID=Sfla00100g00324
scaffold_100	ST/TD/KYJ	mRNA	528218	531947	.	+	.	ID=Sfla00100g00324.1;Parent=Sfla00100g00324
scaffold_100	ST/TD/KYJ	five_prime_UTR	528218	528651	.	+	.	ID=5utr.Sfla00100g00324.1.1;Parent=Sfla00100g00324.1
scaffold_100	ST/TD/KYJ	five_prime_UTR	528848	528871	.	+	.	ID=5utr.Sfla00100g00324.1.2;Parent=Sfla00100g00324.1
scaffold_100	ST/TD/KYJ	CDS	528872	528973	.	+	0	ID=cds.Sfla00100g00324.1.1;Parent=Sfla00100g00324.1
scaffold_100	ST/TD/KYJ	CDS	529060	529097	.	+	0	ID=cds.Sfla00100g00324.1.2;Parent=Sfla00100g00324.1
scaffold_100	ST/TD/KYJ	CDS	529346	529573	.	+	1	ID=cds.Sfla00100g00324.1.3;Parent=Sfla00100g00324.1
scaffold_100	ST/TD/KYJ	CDS	529670	529890	.	+	1	ID=cds.Sfla00100g00324.1.4;Parent=Sfla00100g00324.1
scaffold_100	ST/TD/KYJ	CDS	530055	530212	.	+	2	ID=cds.Sfla00100g00324.1.5;Parent=Sfla00100g00324.1
scaffold_100	ST/TD/KYJ	CDS	530288	530723	.	+	0	ID=cds.Sfla00100g00324.1.6;Parent=Sfla00100g00324.1
scaffold_100	ST/TD/KYJ	CDS	530824	531629	.	+	2	ID=cds.Sfla00100g00324.1.7;Parent=Sfla00100g00324.1
scaffold_100	ST/TD/KYJ	three_prime_UTR	531630	531947	.	+	.	ID=3utr.Sfla00100g00324.1.1;Parent=Sfla00100g00324.1
scaffold_100	AUGUSTUS	mRNA	528581	531629	.	+	.	ID=Sfla00100g00324.2;Parent=Sfla00100g00324
scaffold_100	AUGUSTUS	CDS	528581	528651	.	+	0	ID=cds.Sfla00100g00324.2.1;Parent=Sfla00100g00324.2
scaffold_100	AUGUSTUS	CDS	529346	529573	.	+	1	ID=cds.Sfla00100g00324.2.2;Parent=Sfla00100g00324.2
scaffold_100	AUGUSTUS	CDS	529670	529890	.	+	1	ID=cds.Sfla00100g00324.2.3;Parent=Sfla00100g00324.2
scaffold_100	AUGUSTUS	CDS	530055	530212	.	+	2	ID=cds.Sfla00100g00324.2.4;Parent=Sfla00100g00324.2
scaffold_100	AUGUSTUS	CDS	530288	530723	.	+	0	ID=cds.Sfla00100g00324.2.5;Parent=Sfla00100g00324.2
scaffold_100	AUGUSTUS	CDS	530824	531629	.	+	2	ID=cds.Sfla00100g00324.2.6;Parent=Sfla00100g00324.2
###
scaffold_100	AUGUSTUS	gene	571268	571681	.	+	.	ID=Sfla00100g00325
scaffold_100	AUGUSTUS	mRNA	571268	571681	.	+	.	ID=Sfla00100g00325.1;Parent=Sfla00100g00325
scaffold_100	AUGUSTUS	CDS	571268	571681	.	+	0	ID=cds.Sfla00100g00325.1.1;Parent=Sfla00100g00325.1
###
scaffold_100	AUGUSTUS	gene	576501	580424	.	-	.	ID=Sfla00100g00326
scaffold_100	AUGUSTUS	mRNA	576501	580424	.	-	.	ID=Sfla00100g00326.1;Parent=Sfla00100g00326
scaffold_100	AUGUSTUS	CDS	576501	576817	.	-	2	ID=cds.Sfla00100g00326.1.1;Parent=Sfla00100g00326.1
scaffold_100	AUGUSTUS	CDS	580160	580211	.	-	0	ID=cds.Sfla00100g00326.1.2;Parent=Sfla00100g00326.1
scaffold_100	AUGUSTUS	CDS	580281	580424	.	-	0	ID=cds.Sfla00100g00326.1.3;Parent=Sfla00100g00326.1
###
scaffold_100	AUGUSTUS	gene	590850	593777	.	-	.	ID=Sfla00100g00327
scaffold_100	AUGUSTUS	mRNA	590850	593777	.	-	.	ID=Sfla00100g00327.1;Parent=Sfla00100g00327
scaffold_100	AUGUSTUS	CDS	590850	591257	.	-	0	ID=cds.Sfla00100g00327.1.1;Parent=Sfla00100g00327.1
scaffold_100	AUGUSTUS	CDS	593712	593777	.	-	0	ID=cds.Sfla00100g00327.1.2;Parent=Sfla00100g00327.1
###
scaffold_100	ST/ALL/KYJ	gene	662638	664379	.	+	.	ID=Sfla00100g00328
scaffold_100	ST/TD/KYJ	mRNA	662638	664379	.	+	.	ID=Sfla00100g00328.1;Parent=Sfla00100g00328
scaffold_100	ST/TD/KYJ	five_prime_UTR	662638	662638	.	+	.	ID=5utr.Sfla00100g00328.1.1;Parent=Sfla00100g00328.1
scaffold_100	ST/TD/KYJ	CDS	662639	662655	.	+	0	ID=cds.Sfla00100g00328.1.1;Parent=Sfla00100g00328.1
scaffold_100	ST/TD/KYJ	CDS	662826	664062	.	+	1	ID=cds.Sfla00100g00328.1.2;Parent=Sfla00100g00328.1
scaffold_100	ST/TD/KYJ	three_prime_UTR	664063	664379	.	+	.	ID=3utr.Sfla00100g00328.1.1;Parent=Sfla00100g00328.1
###
scaffold_100	AUGUSTUS	gene	662848	664062	.	+	.	ID=Sfla00100g00329
scaffold_100	AUGUSTUS	mRNA	662848	664062	.	+	.	ID=Sfla00100g00329.1;Parent=Sfla00100g00329
scaffold_100	AUGUSTUS	CDS	662848	664062	.	+	0	ID=cds.Sfla00100g00329.1.1;Parent=Sfla00100g00329.1
###
scaffold_100	AUGUSTUS	gene	688757	689958	.	+	.	ID=Sfla00100g00330
scaffold_100	AUGUSTUS	mRNA	688757	689958	.	+	.	ID=Sfla00100g00330.1;Parent=Sfla00100g00330
scaffold_100	AUGUSTUS	CDS	688757	688827	.	+	0	ID=cds.Sfla00100g00330.1.1;Parent=Sfla00100g00330.1
scaffold_100	AUGUSTUS	CDS	688953	689038	.	+	1	ID=cds.Sfla00100g00330.1.2;Parent=Sfla00100g00330.1
scaffold_100	AUGUSTUS	CDS	689132	689330	.	+	2	ID=cds.Sfla00100g00330.1.3;Parent=Sfla00100g00330.1
scaffold_100	AUGUSTUS	CDS	689437	689484	.	+	1	ID=cds.Sfla00100g00330.1.4;Parent=Sfla00100g00330.1
scaffold_100	AUGUSTUS	CDS	689552	689663	.	+	1	ID=cds.Sfla00100g00330.1.5;Parent=Sfla00100g00330.1
scaffold_100	AUGUSTUS	CDS	689752	689958	.	+	0	ID=cds.Sfla00100g00330.1.6;Parent=Sfla00100g00330.1
###
scaffold_100	AUGUSTUS	gene	713230	713538	.	-	.	ID=Sfla00100g00331
scaffold_100	AUGUSTUS	mRNA	713230	713538	.	-	.	ID=Sfla00100g00331.1;Parent=Sfla00100g00331
scaffold_100	AUGUSTUS	CDS	713230	713538	.	-	0	ID=cds.Sfla00100g00331.1.1;Parent=Sfla00100g00331.1
###
scaffold_100	AUGUSTUS	gene	718851	719265	.	-	.	ID=Sfla00100g00332
scaffold_100	AUGUSTUS	mRNA	718851	719265	.	-	.	ID=Sfla00100g00332.1;Parent=Sfla00100g00332
scaffold_100	AUGUSTUS	CDS	718851	719133	.	-	1	ID=cds.Sfla00100g00332.1.1;Parent=Sfla00100g00332.1
scaffold_100	AUGUSTUS	CDS	719216	719265	.	-	0	ID=cds.Sfla00100g00332.1.2;Parent=Sfla00100g00332.1
###
scaffold_100	AUGUSTUS	gene	722973	723746	.	+	.	ID=Sfla00100g00333
scaffold_100	AUGUSTUS	mRNA	722973	723746	.	+	.	ID=Sfla00100g00333.1;Parent=Sfla00100g00333
scaffold_100	AUGUSTUS	CDS	722973	723150	.	+	0	ID=cds.Sfla00100g00333.1.1;Parent=Sfla00100g00333.1
scaffold_100	AUGUSTUS	CDS	723658	723746	.	+	2	ID=cds.Sfla00100g00333.1.2;Parent=Sfla00100g00333.1
###
scaffold_100	AUGUSTUS	gene	756786	757118	.	-	.	ID=Sfla00100g00334
scaffold_100	AUGUSTUS	mRNA	756786	757118	.	-	.	ID=Sfla00100g00334.1;Parent=Sfla00100g00334
scaffold_100	AUGUSTUS	CDS	756786	757118	.	-	0	ID=cds.Sfla00100g00334.1.1;Parent=Sfla00100g00334.1
###
scaffold_100	AUGUSTUS	gene	761394	776642	.	-	.	ID=Sfla00100g00335
scaffold_100	AUGUSTUS	mRNA	761394	776642	.	-	.	ID=Sfla00100g00335.1;Parent=Sfla00100g00335
scaffold_100	AUGUSTUS	CDS	761394	761700	.	-	1	ID=cds.Sfla00100g00335.1.1;Parent=Sfla00100g00335.1
scaffold_100	AUGUSTUS	CDS	776446	776642	.	-	0	ID=cds.Sfla00100g00335.1.2;Parent=Sfla00100g00335.1
###
scaffold_100	AUGUSTUS	gene	784939	788589	.	+	.	ID=Sfla00100g00336
scaffold_100	ST/TD/KYJ	mRNA	783425	789265	.	+	.	ID=Sfla00100g00336.1;Parent=Sfla00100g00336
scaffold_100	ST/TD/KYJ	five_prime_UTR	783425	783888	.	+	.	ID=5utr.Sfla00100g00336.1.1;Parent=Sfla00100g00336.1
scaffold_100	ST/TD/KYJ	five_prime_UTR	784020	784938	.	+	.	ID=5utr.Sfla00100g00336.1.2;Parent=Sfla00100g00336.1
scaffold_100	ST/TD/KYJ	CDS	784939	785928	.	+	0	ID=cds.Sfla00100g00336.1.1;Parent=Sfla00100g00336.1
scaffold_100	ST/TD/KYJ	CDS	786042	786132	.	+	0	ID=cds.Sfla00100g00336.1.2;Parent=Sfla00100g00336.1
scaffold_100	ST/TD/KYJ	CDS	786323	786480	.	+	2	ID=cds.Sfla00100g00336.1.3;Parent=Sfla00100g00336.1
scaffold_100	ST/TD/KYJ	CDS	786597	786648	.	+	0	ID=cds.Sfla00100g00336.1.4;Parent=Sfla00100g00336.1
scaffold_100	ST/TD/KYJ	CDS	786763	786842	.	+	2	ID=cds.Sfla00100g00336.1.5;Parent=Sfla00100g00336.1
scaffold_100	ST/TD/KYJ	CDS	786929	787022	.	+	0	ID=cds.Sfla00100g00336.1.6;Parent=Sfla00100g00336.1
scaffold_100	ST/TD/KYJ	CDS	788042	788589	.	+	2	ID=cds.Sfla00100g00336.1.7;Parent=Sfla00100g00336.1
scaffold_100	ST/TD/KYJ	three_prime_UTR	788590	789265	.	+	.	ID=3utr.Sfla00100g00336.1.1;Parent=Sfla00100g00336.1
scaffold_100	AUGUSTUS	mRNA	784939	788589	.	+	.	ID=Sfla00100g00336.2;Parent=Sfla00100g00336
scaffold_100	AUGUSTUS	CDS	784939	785928	.	+	0	ID=cds.Sfla00100g00336.2.1;Parent=Sfla00100g00336.2
scaffold_100	AUGUSTUS	CDS	786042	786132	.	+	0	ID=cds.Sfla00100g00336.2.2;Parent=Sfla00100g00336.2
scaffold_100	AUGUSTUS	CDS	786323	786480	.	+	2	ID=cds.Sfla00100g00336.2.3;Parent=Sfla00100g00336.2
scaffold_100	AUGUSTUS	CDS	786597	786648	.	+	0	ID=cds.Sfla00100g00336.2.4;Parent=Sfla00100g00336.2
scaffold_100	AUGUSTUS	CDS	786763	786842	.	+	2	ID=cds.Sfla00100g00336.2.5;Parent=Sfla00100g00336.2
scaffold_100	AUGUSTUS	CDS	786929	787022	.	+	0	ID=cds.Sfla00100g00336.2.6;Parent=Sfla00100g00336.2
scaffold_100	AUGUSTUS	CDS	788042	788589	.	+	2	ID=cds.Sfla00100g00336.2.7;Parent=Sfla00100g00336.2
###
scaffold_100	AUGUSTUS	gene	867331	883501	.	-	.	ID=Sfla00100g00337
scaffold_100	AUGUSTUS	mRNA	867331	883501	.	-	.	ID=Sfla00100g00337.1;Parent=Sfla00100g00337
scaffold_100	AUGUSTUS	CDS	867331	867805	.	-	1	ID=cds.Sfla00100g00337.1.1;Parent=Sfla00100g00337.1
scaffold_100	AUGUSTUS	CDS	880910	881018	.	-	2	ID=cds.Sfla00100g00337.1.2;Parent=Sfla00100g00337.1
scaffold_100	AUGUSTUS	CDS	881107	881232	.	-	2	ID=cds.Sfla00100g00337.1.3;Parent=Sfla00100g00337.1
scaffold_100	AUGUSTUS	CDS	882115	882615	.	-	2	ID=cds.Sfla00100g00337.1.4;Parent=Sfla00100g00337.1
scaffold_100	AUGUSTUS	CDS	882781	883501	.	-	0	ID=cds.Sfla00100g00337.1.5;Parent=Sfla00100g00337.1
###
scaffold_100	AUGUSTUS	gene	898741	899061	.	+	.	ID=Sfla00100g00338
scaffold_100	AUGUSTUS	mRNA	898741	899061	.	+	.	ID=Sfla00100g00338.1;Parent=Sfla00100g00338
scaffold_100	AUGUSTUS	CDS	898741	899061	.	+	0	ID=cds.Sfla00100g00338.1.1;Parent=Sfla00100g00338.1
###
scaffold_100	AUGUSTUS	gene	955302	957485	.	-	.	ID=Sfla00100g00339
scaffold_100	AUGUSTUS	mRNA	955302	957485	.	-	.	ID=Sfla00100g00339.1;Parent=Sfla00100g00339
scaffold_100	AUGUSTUS	CDS	955302	955398	.	-	1	ID=cds.Sfla00100g00339.1.1;Parent=Sfla00100g00339.1
scaffold_100	AUGUSTUS	CDS	956695	956910	.	-	1	ID=cds.Sfla00100g00339.1.2;Parent=Sfla00100g00339.1
scaffold_100	AUGUSTUS	CDS	957000	957129	.	-	2	ID=cds.Sfla00100g00339.1.3;Parent=Sfla00100g00339.1
scaffold_100	AUGUSTUS	CDS	957404	957485	.	-	0	ID=cds.Sfla00100g00339.1.4;Parent=Sfla00100g00339.1
###
scaffold_100	AUGUSTUS	gene	965054	965407	.	+	.	ID=Sfla00100g00340
scaffold_100	AUGUSTUS	mRNA	965054	965407	.	+	.	ID=Sfla00100g00340.1;Parent=Sfla00100g00340
scaffold_100	AUGUSTUS	CDS	965054	965407	.	+	0	ID=cds.Sfla00100g00340.1.1;Parent=Sfla00100g00340.1
###
scaffold_100	AUGUSTUS	gene	994339	998596	.	+	.	ID=Sfla00100g00341
scaffold_100	AUGUSTUS	mRNA	994339	998596	.	+	.	ID=Sfla00100g00341.1;Parent=Sfla00100g00341
scaffold_100	AUGUSTUS	CDS	994339	994696	.	+	0	ID=cds.Sfla00100g00341.1.1;Parent=Sfla00100g00341.1
scaffold_100	AUGUSTUS	CDS	994840	994926	.	+	2	ID=cds.Sfla00100g00341.1.2;Parent=Sfla00100g00341.1
scaffold_100	AUGUSTUS	CDS	997379	997608	.	+	2	ID=cds.Sfla00100g00341.1.3;Parent=Sfla00100g00341.1
scaffold_100	AUGUSTUS	CDS	997742	997842	.	+	0	ID=cds.Sfla00100g00341.1.4;Parent=Sfla00100g00341.1
scaffold_100	AUGUSTUS	CDS	997933	998145	.	+	1	ID=cds.Sfla00100g00341.1.5;Parent=Sfla00100g00341.1
scaffold_100	AUGUSTUS	CDS	998437	998596	.	+	1	ID=cds.Sfla00100g00341.1.6;Parent=Sfla00100g00341.1
###
scaffold_100	AUGUSTUS	gene	1041112	1042661	.	-	.	ID=Sfla00100g00342
scaffold_100	AUGUSTUS	mRNA	1041112	1042661	.	-	.	ID=Sfla00100g00342.1;Parent=Sfla00100g00342
scaffold_100	AUGUSTUS	CDS	1041112	1041276	.	-	0	ID=cds.Sfla00100g00342.1.1;Parent=Sfla00100g00342.1
scaffold_100	AUGUSTUS	CDS	1041443	1041637	.	-	0	ID=cds.Sfla00100g00342.1.2;Parent=Sfla00100g00342.1
scaffold_100	AUGUSTUS	CDS	1042467	1042661	.	-	0	ID=cds.Sfla00100g00342.1.3;Parent=Sfla00100g00342.1
###
scaffold_100	AUGUSTUS	gene	1077892	1095175	.	+	.	ID=Sfla00100g00343
scaffold_100	AUGUSTUS	mRNA	1077892	1095175	.	+	.	ID=Sfla00100g00343.1;Parent=Sfla00100g00343
scaffold_100	AUGUSTUS	CDS	1077892	1078148	.	+	0	ID=cds.Sfla00100g00343.1.1;Parent=Sfla00100g00343.1
scaffold_100	AUGUSTUS	CDS	1078649	1078855	.	+	1	ID=cds.Sfla00100g00343.1.2;Parent=Sfla00100g00343.1
scaffold_100	AUGUSTUS	CDS	1080236	1080286	.	+	1	ID=cds.Sfla00100g00343.1.3;Parent=Sfla00100g00343.1
scaffold_100	AUGUSTUS	CDS	1089934	1090547	.	+	1	ID=cds.Sfla00100g00343.1.4;Parent=Sfla00100g00343.1
scaffold_100	AUGUSTUS	CDS	1090925	1091947	.	+	2	ID=cds.Sfla00100g00343.1.5;Parent=Sfla00100g00343.1
scaffold_100	AUGUSTUS	CDS	1093855	1094347	.	+	2	ID=cds.Sfla00100g00343.1.6;Parent=Sfla00100g00343.1
scaffold_100	AUGUSTUS	CDS	1094584	1094701	.	+	1	ID=cds.Sfla00100g00343.1.7;Parent=Sfla00100g00343.1
scaffold_100	AUGUSTUS	CDS	1094780	1095175	.	+	0	ID=cds.Sfla00100g00343.1.8;Parent=Sfla00100g00343.1
scaffold_100	ST/TD/KYJ	mRNA	1085457	1092269	.	+	.	ID=Sfla00100g00343.2;Parent=Sfla00100g00343
scaffold_100	ST/TD/KYJ	five_prime_UTR	1085457	1085553	.	+	.	ID=5utr.Sfla00100g00343.2.1;Parent=Sfla00100g00343.2
scaffold_100	ST/TD/KYJ	five_prime_UTR	1085962	1086001	.	+	.	ID=5utr.Sfla00100g00343.2.2;Parent=Sfla00100g00343.2
scaffold_100	ST/TD/KYJ	CDS	1086002	1086072	.	+	0	ID=cds.Sfla00100g00343.2.1;Parent=Sfla00100g00343.2
scaffold_100	ST/TD/KYJ	CDS	1089307	1089513	.	+	1	ID=cds.Sfla00100g00343.2.2;Parent=Sfla00100g00343.2
scaffold_100	ST/TD/KYJ	CDS	1089934	1090547	.	+	1	ID=cds.Sfla00100g00343.2.3;Parent=Sfla00100g00343.2
scaffold_100	ST/TD/KYJ	CDS	1090925	1091955	.	+	2	ID=cds.Sfla00100g00343.2.4;Parent=Sfla00100g00343.2
scaffold_100	ST/TD/KYJ	three_prime_UTR	1091956	1092269	.	+	.	ID=3utr.Sfla00100g00343.2.1;Parent=Sfla00100g00343.2
###
scaffold_100	AUGUSTUS	gene	1101909	1104002	.	-	.	ID=Sfla00100g00344
scaffold_100	AUGUSTUS	mRNA	1101909	1104002	.	-	.	ID=Sfla00100g00344.1;Parent=Sfla00100g00344
scaffold_100	AUGUSTUS	CDS	1101909	1102276	.	-	2	ID=cds.Sfla00100g00344.1.1;Parent=Sfla00100g00344.1
scaffold_100	AUGUSTUS	CDS	1102383	1102499	.	-	2	ID=cds.Sfla00100g00344.1.2;Parent=Sfla00100g00344.1
scaffold_100	AUGUSTUS	CDS	1103507	1104002	.	-	0	ID=cds.Sfla00100g00344.1.3;Parent=Sfla00100g00344.1
###
scaffold_100	AUGUSTUS	gene	1135470	1142522	.	+	.	ID=Sfla00100g00345
scaffold_100	ST/TD/KYJ	mRNA	1134675	1139928	.	+	.	ID=Sfla00100g00345.1;Parent=Sfla00100g00345
scaffold_100	ST/TD/KYJ	five_prime_UTR	1134675	1134722	.	+	.	ID=5utr.Sfla00100g00345.1.1;Parent=Sfla00100g00345.1
scaffold_100	ST/TD/KYJ	five_prime_UTR	1135422	1135469	.	+	.	ID=5utr.Sfla00100g00345.1.2;Parent=Sfla00100g00345.1
scaffold_100	ST/TD/KYJ	CDS	1135470	1135786	.	+	0	ID=cds.Sfla00100g00345.1.1;Parent=Sfla00100g00345.1
scaffold_100	ST/TD/KYJ	CDS	1136493	1137592	.	+	1	ID=cds.Sfla00100g00345.1.2;Parent=Sfla00100g00345.1
scaffold_100	ST/TD/KYJ	CDS	1137818	1138845	.	+	2	ID=cds.Sfla00100g00345.1.3;Parent=Sfla00100g00345.1
scaffold_100	ST/TD/KYJ	CDS	1139571	1139600	.	+	0	ID=cds.Sfla00100g00345.1.4;Parent=Sfla00100g00345.1
scaffold_100	ST/TD/KYJ	three_prime_UTR	1139601	1139928	.	+	.	ID=3utr.Sfla00100g00345.1.1;Parent=Sfla00100g00345.1
scaffold_100	AUGUSTUS	mRNA	1135470	1142522	.	+	.	ID=Sfla00100g00345.2;Parent=Sfla00100g00345
scaffold_100	AUGUSTUS	CDS	1135470	1135729	.	+	0	ID=cds.Sfla00100g00345.2.1;Parent=Sfla00100g00345.2
scaffold_100	AUGUSTUS	CDS	1136493	1137592	.	+	1	ID=cds.Sfla00100g00345.2.2;Parent=Sfla00100g00345.2
scaffold_100	AUGUSTUS	CDS	1137818	1138845	.	+	2	ID=cds.Sfla00100g00345.2.3;Parent=Sfla00100g00345.2
scaffold_100	AUGUSTUS	CDS	1139571	1139585	.	+	0	ID=cds.Sfla00100g00345.2.4;Parent=Sfla00100g00345.2
scaffold_100	AUGUSTUS	CDS	1141689	1141830	.	+	0	ID=cds.Sfla00100g00345.2.5;Parent=Sfla00100g00345.2
scaffold_100	AUGUSTUS	CDS	1142006	1142283	.	+	2	ID=cds.Sfla00100g00345.2.6;Parent=Sfla00100g00345.2
scaffold_100	AUGUSTUS	CDS	1142361	1142522	.	+	0	ID=cds.Sfla00100g00345.2.7;Parent=Sfla00100g00345.2
###
scaffold_100	AUGUSTUS	gene	1207772	1208311	.	-	.	ID=Sfla00100g00346
scaffold_100	AUGUSTUS	mRNA	1207772	1208311	.	-	.	ID=Sfla00100g00346.1;Parent=Sfla00100g00346
scaffold_100	AUGUSTUS	CDS	1207772	1208311	.	-	0	ID=cds.Sfla00100g00346.1.1;Parent=Sfla00100g00346.1
###
scaffold_100	AUGUSTUS	gene	1209888	1211669	.	-	.	ID=Sfla00100g00347
scaffold_100	AUGUSTUS	mRNA	1209888	1211669	.	-	.	ID=Sfla00100g00347.1;Parent=Sfla00100g00347
scaffold_100	AUGUSTUS	CDS	1209888	1210241	.	-	0	ID=cds.Sfla00100g00347.1.1;Parent=Sfla00100g00347.1
scaffold_100	AUGUSTUS	CDS	1210331	1210355	.	-	1	ID=cds.Sfla00100g00347.1.2;Parent=Sfla00100g00347.1
scaffold_100	AUGUSTUS	CDS	1211461	1211669	.	-	0	ID=cds.Sfla00100g00347.1.3;Parent=Sfla00100g00347.1
###
scaffold_100	AUGUSTUS	gene	1211821	1212306	.	+	.	ID=Sfla00100g00348
scaffold_100	AUGUSTUS	mRNA	1211821	1212306	.	+	.	ID=Sfla00100g00348.1;Parent=Sfla00100g00348
scaffold_100	AUGUSTUS	CDS	1211821	1212306	.	+	0	ID=cds.Sfla00100g00348.1.1;Parent=Sfla00100g00348.1
###
scaffold_100	AUGUSTUS	gene	1213246	1220026	.	-	.	ID=Sfla00100g00349
scaffold_100	ST/TD/KYJ	mRNA	1213009	1218286	.	-	.	ID=Sfla00100g00349.1;Parent=Sfla00100g00349
scaffold_100	ST/TD/KYJ	three_prime_UTR	1213009	1213245	.	-	.	ID=3utr.Sfla00100g00349.1.1;Parent=Sfla00100g00349.1
scaffold_100	ST/TD/KYJ	CDS	1213246	1213362	.	-	0	ID=cds.Sfla00100g00349.1.1;Parent=Sfla00100g00349.1
scaffold_100	ST/TD/KYJ	CDS	1214930	1215091	.	-	0	ID=cds.Sfla00100g00349.1.2;Parent=Sfla00100g00349.1
scaffold_100	ST/TD/KYJ	CDS	1215217	1215312	.	-	0	ID=cds.Sfla00100g00349.1.3;Parent=Sfla00100g00349.1
scaffold_100	ST/TD/KYJ	CDS	1215398	1215459	.	-	2	ID=cds.Sfla00100g00349.1.4;Parent=Sfla00100g00349.1
scaffold_100	ST/TD/KYJ	CDS	1215702	1215777	.	-	0	ID=cds.Sfla00100g00349.1.5;Parent=Sfla00100g00349.1
scaffold_100	ST/TD/KYJ	CDS	1215870	1215952	.	-	2	ID=cds.Sfla00100g00349.1.6;Parent=Sfla00100g00349.1
scaffold_100	ST/TD/KYJ	CDS	1216045	1216370	.	-	1	ID=cds.Sfla00100g00349.1.7;Parent=Sfla00100g00349.1
scaffold_100	ST/TD/KYJ	CDS	1216721	1216767	.	-	0	ID=cds.Sfla00100g00349.1.8;Parent=Sfla00100g00349.1
scaffold_100	ST/TD/KYJ	CDS	1216868	1217004	.	-	2	ID=cds.Sfla00100g00349.1.9;Parent=Sfla00100g00349.1
scaffold_100	ST/TD/KYJ	CDS	1218030	1218069	.	-	0	ID=cds.Sfla00100g00349.1.10;Parent=Sfla00100g00349.1
scaffold_100	ST/TD/KYJ	five_prime_UTR	1218070	1218286	.	-	.	ID=5utr.Sfla00100g00349.1.1;Parent=Sfla00100g00349.1
scaffold_100	AUGUSTUS	mRNA	1213246	1220026	.	-	.	ID=Sfla00100g00349.2;Parent=Sfla00100g00349
scaffold_100	AUGUSTUS	CDS	1213246	1213362	.	-	0	ID=cds.Sfla00100g00349.2.1;Parent=Sfla00100g00349.2
scaffold_100	AUGUSTUS	CDS	1214930	1215091	.	-	0	ID=cds.Sfla00100g00349.2.2;Parent=Sfla00100g00349.2
scaffold_100	AUGUSTUS	CDS	1215217	1215312	.	-	0	ID=cds.Sfla00100g00349.2.3;Parent=Sfla00100g00349.2
scaffold_100	AUGUSTUS	CDS	1215398	1215459	.	-	2	ID=cds.Sfla00100g00349.2.4;Parent=Sfla00100g00349.2
scaffold_100	AUGUSTUS	CDS	1215702	1215777	.	-	0	ID=cds.Sfla00100g00349.2.5;Parent=Sfla00100g00349.2
scaffold_100	AUGUSTUS	CDS	1215870	1215952	.	-	2	ID=cds.Sfla00100g00349.2.6;Parent=Sfla00100g00349.2
scaffold_100	AUGUSTUS	CDS	1216045	1216370	.	-	1	ID=cds.Sfla00100g00349.2.7;Parent=Sfla00100g00349.2
scaffold_100	AUGUSTUS	CDS	1216721	1216767	.	-	0	ID=cds.Sfla00100g00349.2.8;Parent=Sfla00100g00349.2
scaffold_100	AUGUSTUS	CDS	1216868	1217004	.	-	2	ID=cds.Sfla00100g00349.2.9;Parent=Sfla00100g00349.2
scaffold_100	AUGUSTUS	CDS	1219361	1219484	.	-	0	ID=cds.Sfla00100g00349.2.10;Parent=Sfla00100g00349.2
scaffold_100	AUGUSTUS	CDS	1219571	1219660	.	-	0	ID=cds.Sfla00100g00349.2.11;Parent=Sfla00100g00349.2
scaffold_100	AUGUSTUS	CDS	1219778	1220026	.	-	0	ID=cds.Sfla00100g00349.2.12;Parent=Sfla00100g00349.2
###
scaffold_100	AUGUSTUS	gene	1237853	1248612	.	-	.	ID=Sfla00100g00350
scaffold_100	ST/TD/KYJ	mRNA	1236942	1248765	.	-	.	ID=Sfla00100g00350.1;Parent=Sfla00100g00350
scaffold_100	ST/TD/KYJ	three_prime_UTR	1236942	1237404	.	-	.	ID=3utr.Sfla00100g00350.1.1;Parent=Sfla00100g00350.1
scaffold_100	ST/TD/KYJ	three_prime_UTR	1237829	1237852	.	-	.	ID=3utr.Sfla00100g00350.1.2;Parent=Sfla00100g00350.1
scaffold_100	ST/TD/KYJ	CDS	1237853	1237996	.	-	0	ID=cds.Sfla00100g00350.1.1;Parent=Sfla00100g00350.1
scaffold_100	ST/TD/KYJ	CDS	1238113	1238256	.	-	0	ID=cds.Sfla00100g00350.1.2;Parent=Sfla00100g00350.1
scaffold_100	ST/TD/KYJ	CDS	1238687	1238763	.	-	2	ID=cds.Sfla00100g00350.1.3;Parent=Sfla00100g00350.1
scaffold_100	ST/TD/KYJ	CDS	1238940	1239045	.	-	0	ID=cds.Sfla00100g00350.1.4;Parent=Sfla00100g00350.1
scaffold_100	ST/TD/KYJ	CDS	1239146	1239309	.	-	2	ID=cds.Sfla00100g00350.1.5;Parent=Sfla00100g00350.1
scaffold_100	ST/TD/KYJ	CDS	1239907	1240018	.	-	0	ID=cds.Sfla00100g00350.1.6;Parent=Sfla00100g00350.1
scaffold_100	ST/TD/KYJ	CDS	1240118	1240255	.	-	0	ID=cds.Sfla00100g00350.1.7;Parent=Sfla00100g00350.1
scaffold_100	ST/TD/KYJ	CDS	1240370	1240448	.	-	1	ID=cds.Sfla00100g00350.1.8;Parent=Sfla00100g00350.1
scaffold_100	ST/TD/KYJ	CDS	1240527	1240636	.	-	0	ID=cds.Sfla00100g00350.1.9;Parent=Sfla00100g00350.1
scaffold_100	ST/TD/KYJ	CDS	1240725	1240850	.	-	0	ID=cds.Sfla00100g00350.1.10;Parent=Sfla00100g00350.1
scaffold_100	ST/TD/KYJ	CDS	1240916	1240990	.	-	0	ID=cds.Sfla00100g00350.1.11;Parent=Sfla00100g00350.1
scaffold_100	ST/TD/KYJ	CDS	1243148	1243279	.	-	0	ID=cds.Sfla00100g00350.1.12;Parent=Sfla00100g00350.1
scaffold_100	ST/TD/KYJ	CDS	1243946	1244204	.	-	1	ID=cds.Sfla00100g00350.1.13;Parent=Sfla00100g00350.1
scaffold_100	ST/TD/KYJ	CDS	1246303	1246649	.	-	0	ID=cds.Sfla00100g00350.1.14;Parent=Sfla00100g00350.1
scaffold_100	ST/TD/KYJ	five_prime_UTR	1246650	1246670	.	-	.	ID=5utr.Sfla00100g00350.1.1;Parent=Sfla00100g00350.1
scaffold_100	ST/TD/KYJ	five_prime_UTR	1247649	1247904	.	-	.	ID=5utr.Sfla00100g00350.1.2;Parent=Sfla00100g00350.1
scaffold_100	ST/TD/KYJ	five_prime_UTR	1248358	1248765	.	-	.	ID=5utr.Sfla00100g00350.1.3;Parent=Sfla00100g00350.1
scaffold_100	AUGUSTUS	mRNA	1237853	1248612	.	-	.	ID=Sfla00100g00350.2;Parent=Sfla00100g00350
scaffold_100	AUGUSTUS	CDS	1237853	1237996	.	-	0	ID=cds.Sfla00100g00350.2.1;Parent=Sfla00100g00350.2
scaffold_100	AUGUSTUS	CDS	1238113	1238256	.	-	0	ID=cds.Sfla00100g00350.2.2;Parent=Sfla00100g00350.2
scaffold_100	AUGUSTUS	CDS	1238687	1238763	.	-	2	ID=cds.Sfla00100g00350.2.3;Parent=Sfla00100g00350.2
scaffold_100	AUGUSTUS	CDS	1238940	1239045	.	-	0	ID=cds.Sfla00100g00350.2.4;Parent=Sfla00100g00350.2
scaffold_100	AUGUSTUS	CDS	1239146	1239250	.	-	0	ID=cds.Sfla00100g00350.2.5;Parent=Sfla00100g00350.2
scaffold_100	AUGUSTUS	CDS	1239351	1239439	.	-	2	ID=cds.Sfla00100g00350.2.6;Parent=Sfla00100g00350.2
scaffold_100	AUGUSTUS	CDS	1239907	1240018	.	-	0	ID=cds.Sfla00100g00350.2.7;Parent=Sfla00100g00350.2
scaffold_100	AUGUSTUS	CDS	1240118	1240448	.	-	1	ID=cds.Sfla00100g00350.2.8;Parent=Sfla00100g00350.2
scaffold_100	AUGUSTUS	CDS	1240527	1240636	.	-	0	ID=cds.Sfla00100g00350.2.9;Parent=Sfla00100g00350.2
scaffold_100	AUGUSTUS	CDS	1240725	1240850	.	-	0	ID=cds.Sfla00100g00350.2.10;Parent=Sfla00100g00350.2
scaffold_100	AUGUSTUS	CDS	1240916	1240990	.	-	0	ID=cds.Sfla00100g00350.2.11;Parent=Sfla00100g00350.2
scaffold_100	AUGUSTUS	CDS	1243148	1243279	.	-	0	ID=cds.Sfla00100g00350.2.12;Parent=Sfla00100g00350.2
scaffold_100	AUGUSTUS	CDS	1243946	1244184	.	-	2	ID=cds.Sfla00100g00350.2.13;Parent=Sfla00100g00350.2
scaffold_100	AUGUSTUS	CDS	1245676	1245833	.	-	1	ID=cds.Sfla00100g00350.2.14;Parent=Sfla00100g00350.2
scaffold_100	AUGUSTUS	CDS	1246303	1246594	.	-	2	ID=cds.Sfla00100g00350.2.15;Parent=Sfla00100g00350.2
scaffold_100	AUGUSTUS	CDS	1247649	1247904	.	-	0	ID=cds.Sfla00100g00350.2.16;Parent=Sfla00100g00350.2
scaffold_100	AUGUSTUS	CDS	1248358	1248612	.	-	0	ID=cds.Sfla00100g00350.2.17;Parent=Sfla00100g00350.2
###
scaffold_100	AUGUSTUS	gene	1251530	1265996	.	-	.	ID=Sfla00100g00351
scaffold_100	ST/TD/KYJ	mRNA	1251088	1265139	.	-	.	ID=Sfla00100g00351.1;Parent=Sfla00100g00351
scaffold_100	ST/TD/KYJ	three_prime_UTR	1251088	1251629	.	-	.	ID=3utr.Sfla00100g00351.1.1;Parent=Sfla00100g00351.1
scaffold_100	ST/TD/KYJ	three_prime_UTR	1252046	1252140	.	-	.	ID=3utr.Sfla00100g00351.1.2;Parent=Sfla00100g00351.1
scaffold_100	ST/TD/KYJ	three_prime_UTR	1252735	1252920	.	-	.	ID=3utr.Sfla00100g00351.1.3;Parent=Sfla00100g00351.1
scaffold_100	ST/TD/KYJ	three_prime_UTR	1253027	1253239	.	-	.	ID=3utr.Sfla00100g00351.1.4;Parent=Sfla00100g00351.1
scaffold_100	ST/TD/KYJ	three_prime_UTR	1253357	1253431	.	-	.	ID=3utr.Sfla00100g00351.1.5;Parent=Sfla00100g00351.1
scaffold_100	ST/TD/KYJ	CDS	1253432	1253524	.	-	0	ID=cds.Sfla00100g00351.1.1;Parent=Sfla00100g00351.1
scaffold_100	ST/TD/KYJ	CDS	1254333	1254461	.	-	0	ID=cds.Sfla00100g00351.1.2;Parent=Sfla00100g00351.1
scaffold_100	ST/TD/KYJ	CDS	1254738	1254915	.	-	1	ID=cds.Sfla00100g00351.1.3;Parent=Sfla00100g00351.1
scaffold_100	ST/TD/KYJ	CDS	1255017	1255105	.	-	0	ID=cds.Sfla00100g00351.1.4;Parent=Sfla00100g00351.1
scaffold_100	ST/TD/KYJ	CDS	1264060	1264127	.	-	2	ID=cds.Sfla00100g00351.1.5;Parent=Sfla00100g00351.1
scaffold_100	ST/TD/KYJ	CDS	1264430	1264517	.	-	0	ID=cds.Sfla00100g00351.1.6;Parent=Sfla00100g00351.1
scaffold_100	ST/TD/KYJ	CDS	1264880	1265137	.	-	0	ID=cds.Sfla00100g00351.1.7;Parent=Sfla00100g00351.1
scaffold_100	ST/TD/KYJ	five_prime_UTR	1265138	1265139	.	-	.	ID=5utr.Sfla00100g00351.1.1;Parent=Sfla00100g00351.1
scaffold_100	ST/TD/KYJ	mRNA	1251088	1265139	.	-	.	ID=Sfla00100g00351.2;Parent=Sfla00100g00351
scaffold_100	ST/TD/KYJ	three_prime_UTR	1251088	1251629	.	-	.	ID=3utr.Sfla00100g00351.2.1;Parent=Sfla00100g00351.2
scaffold_100	ST/TD/KYJ	three_prime_UTR	1252046	1252140	.	-	.	ID=3utr.Sfla00100g00351.2.2;Parent=Sfla00100g00351.2
scaffold_100	ST/TD/KYJ	three_prime_UTR	1252735	1252920	.	-	.	ID=3utr.Sfla00100g00351.2.3;Parent=Sfla00100g00351.2
scaffold_100	ST/TD/KYJ	three_prime_UTR	1253027	1253239	.	-	.	ID=3utr.Sfla00100g00351.2.4;Parent=Sfla00100g00351.2
scaffold_100	ST/TD/KYJ	three_prime_UTR	1253357	1253529	.	-	.	ID=3utr.Sfla00100g00351.2.5;Parent=Sfla00100g00351.2
scaffold_100	ST/TD/KYJ	CDS	1253530	1253607	.	-	0	ID=cds.Sfla00100g00351.2.1;Parent=Sfla00100g00351.2
scaffold_100	ST/TD/KYJ	CDS	1254333	1254461	.	-	0	ID=cds.Sfla00100g00351.2.2;Parent=Sfla00100g00351.2
scaffold_100	ST/TD/KYJ	CDS	1254738	1254915	.	-	1	ID=cds.Sfla00100g00351.2.3;Parent=Sfla00100g00351.2
scaffold_100	ST/TD/KYJ	CDS	1255017	1255105	.	-	0	ID=cds.Sfla00100g00351.2.4;Parent=Sfla00100g00351.2
scaffold_100	ST/TD/KYJ	CDS	1264060	1264127	.	-	2	ID=cds.Sfla00100g00351.2.5;Parent=Sfla00100g00351.2
scaffold_100	ST/TD/KYJ	CDS	1264430	1264517	.	-	0	ID=cds.Sfla00100g00351.2.6;Parent=Sfla00100g00351.2
scaffold_100	ST/TD/KYJ	CDS	1264880	1265137	.	-	0	ID=cds.Sfla00100g00351.2.7;Parent=Sfla00100g00351.2
scaffold_100	ST/TD/KYJ	five_prime_UTR	1265138	1265139	.	-	.	ID=5utr.Sfla00100g00351.2.1;Parent=Sfla00100g00351.2
scaffold_100	ST/TD/KYJ	mRNA	1251088	1265139	.	-	.	ID=Sfla00100g00351.3;Parent=Sfla00100g00351
scaffold_100	ST/TD/KYJ	three_prime_UTR	1251088	1251629	.	-	.	ID=3utr.Sfla00100g00351.3.1;Parent=Sfla00100g00351.3
scaffold_100	ST/TD/KYJ	three_prime_UTR	1252046	1252140	.	-	.	ID=3utr.Sfla00100g00351.3.2;Parent=Sfla00100g00351.3
scaffold_100	ST/TD/KYJ	three_prime_UTR	1252735	1252920	.	-	.	ID=3utr.Sfla00100g00351.3.3;Parent=Sfla00100g00351.3
scaffold_100	ST/TD/KYJ	three_prime_UTR	1253027	1253034	.	-	.	ID=3utr.Sfla00100g00351.3.4;Parent=Sfla00100g00351.3
scaffold_100	ST/TD/KYJ	CDS	1253035	1253239	.	-	1	ID=cds.Sfla00100g00351.3.1;Parent=Sfla00100g00351.3
scaffold_100	ST/TD/KYJ	CDS	1253357	1253493	.	-	0	ID=cds.Sfla00100g00351.3.2;Parent=Sfla00100g00351.3
scaffold_100	ST/TD/KYJ	CDS	1254333	1254461	.	-	0	ID=cds.Sfla00100g00351.3.3;Parent=Sfla00100g00351.3
scaffold_100	ST/TD/KYJ	CDS	1254738	1254915	.	-	1	ID=cds.Sfla00100g00351.3.4;Parent=Sfla00100g00351.3
scaffold_100	ST/TD/KYJ	CDS	1255017	1255105	.	-	0	ID=cds.Sfla00100g00351.3.5;Parent=Sfla00100g00351.3
scaffold_100	ST/TD/KYJ	CDS	1264060	1264127	.	-	2	ID=cds.Sfla00100g00351.3.6;Parent=Sfla00100g00351.3
scaffold_100	ST/TD/KYJ	CDS	1264430	1264517	.	-	0	ID=cds.Sfla00100g00351.3.7;Parent=Sfla00100g00351.3
scaffold_100	ST/TD/KYJ	CDS	1264880	1265137	.	-	0	ID=cds.Sfla00100g00351.3.8;Parent=Sfla00100g00351.3
scaffold_100	ST/TD/KYJ	five_prime_UTR	1265138	1265139	.	-	.	ID=5utr.Sfla00100g00351.3.1;Parent=Sfla00100g00351.3
scaffold_100	ST/TD/KYJ	mRNA	1251088	1265139	.	-	.	ID=Sfla00100g00351.4;Parent=Sfla00100g00351
scaffold_100	ST/TD/KYJ	three_prime_UTR	1251088	1251629	.	-	.	ID=3utr.Sfla00100g00351.4.1;Parent=Sfla00100g00351.4
scaffold_100	ST/TD/KYJ	three_prime_UTR	1252046	1252140	.	-	.	ID=3utr.Sfla00100g00351.4.2;Parent=Sfla00100g00351.4
scaffold_100	ST/TD/KYJ	three_prime_UTR	1252735	1252920	.	-	.	ID=3utr.Sfla00100g00351.4.3;Parent=Sfla00100g00351.4
scaffold_100	ST/TD/KYJ	three_prime_UTR	1253027	1253239	.	-	.	ID=3utr.Sfla00100g00351.4.4;Parent=Sfla00100g00351.4
scaffold_100	ST/TD/KYJ	three_prime_UTR	1253357	1254281	.	-	.	ID=3utr.Sfla00100g00351.4.5;Parent=Sfla00100g00351.4
scaffold_100	ST/TD/KYJ	CDS	1254282	1254461	.	-	0	ID=cds.Sfla00100g00351.4.1;Parent=Sfla00100g00351.4
scaffold_100	ST/TD/KYJ	CDS	1254738	1254915	.	-	1	ID=cds.Sfla00100g00351.4.2;Parent=Sfla00100g00351.4
scaffold_100	ST/TD/KYJ	CDS	1255017	1255105	.	-	0	ID=cds.Sfla00100g00351.4.3;Parent=Sfla00100g00351.4
scaffold_100	ST/TD/KYJ	CDS	1264060	1264071	.	-	0	ID=cds.Sfla00100g00351.4.4;Parent=Sfla00100g00351.4
scaffold_100	ST/TD/KYJ	five_prime_UTR	1264072	1264127	.	-	.	ID=5utr.Sfla00100g00351.4.1;Parent=Sfla00100g00351.4
scaffold_100	ST/TD/KYJ	five_prime_UTR	1264430	1264517	.	-	.	ID=5utr.Sfla00100g00351.4.2;Parent=Sfla00100g00351.4
scaffold_100	ST/TD/KYJ	five_prime_UTR	1264740	1264785	.	-	.	ID=5utr.Sfla00100g00351.4.3;Parent=Sfla00100g00351.4
scaffold_100	ST/TD/KYJ	five_prime_UTR	1264880	1265139	.	-	.	ID=5utr.Sfla00100g00351.4.4;Parent=Sfla00100g00351.4
scaffold_100	ST/TD/KYJ	mRNA	1251088	1265139	.	-	.	ID=Sfla00100g00351.5;Parent=Sfla00100g00351
scaffold_100	ST/TD/KYJ	three_prime_UTR	1251088	1251629	.	-	.	ID=3utr.Sfla00100g00351.5.1;Parent=Sfla00100g00351.5
scaffold_100	ST/TD/KYJ	three_prime_UTR	1252046	1252140	.	-	.	ID=3utr.Sfla00100g00351.5.2;Parent=Sfla00100g00351.5
scaffold_100	ST/TD/KYJ	three_prime_UTR	1252735	1252920	.	-	.	ID=3utr.Sfla00100g00351.5.3;Parent=Sfla00100g00351.5
scaffold_100	ST/TD/KYJ	three_prime_UTR	1253027	1253239	.	-	.	ID=3utr.Sfla00100g00351.5.4;Parent=Sfla00100g00351.5
scaffold_100	ST/TD/KYJ	three_prime_UTR	1253357	1253529	.	-	.	ID=3utr.Sfla00100g00351.5.5;Parent=Sfla00100g00351.5
scaffold_100	ST/TD/KYJ	CDS	1253530	1253610	.	-	0	ID=cds.Sfla00100g00351.5.1;Parent=Sfla00100g00351.5
scaffold_100	ST/TD/KYJ	CDS	1254333	1254461	.	-	0	ID=cds.Sfla00100g00351.5.2;Parent=Sfla00100g00351.5
scaffold_100	ST/TD/KYJ	CDS	1254738	1254915	.	-	1	ID=cds.Sfla00100g00351.5.3;Parent=Sfla00100g00351.5
scaffold_100	ST/TD/KYJ	CDS	1255017	1255105	.	-	0	ID=cds.Sfla00100g00351.5.4;Parent=Sfla00100g00351.5
scaffold_100	ST/TD/KYJ	CDS	1264060	1264127	.	-	2	ID=cds.Sfla00100g00351.5.5;Parent=Sfla00100g00351.5
scaffold_100	ST/TD/KYJ	CDS	1264430	1264517	.	-	0	ID=cds.Sfla00100g00351.5.6;Parent=Sfla00100g00351.5
scaffold_100	ST/TD/KYJ	CDS	1264880	1265137	.	-	0	ID=cds.Sfla00100g00351.5.7;Parent=Sfla00100g00351.5
scaffold_100	ST/TD/KYJ	five_prime_UTR	1265138	1265139	.	-	.	ID=5utr.Sfla00100g00351.5.1;Parent=Sfla00100g00351.5
scaffold_100	AUGUSTUS	mRNA	1251530	1265996	.	-	.	ID=Sfla00100g00351.6;Parent=Sfla00100g00351
scaffold_100	AUGUSTUS	CDS	1251530	1251629	.	-	1	ID=cds.Sfla00100g00351.6.1;Parent=Sfla00100g00351.6
scaffold_100	AUGUSTUS	CDS	1252736	1252920	.	-	0	ID=cds.Sfla00100g00351.6.2;Parent=Sfla00100g00351.6
scaffold_100	AUGUSTUS	CDS	1253155	1253239	.	-	1	ID=cds.Sfla00100g00351.6.3;Parent=Sfla00100g00351.6
scaffold_100	AUGUSTUS	CDS	1253357	1253493	.	-	0	ID=cds.Sfla00100g00351.6.4;Parent=Sfla00100g00351.6
scaffold_100	AUGUSTUS	CDS	1254333	1254461	.	-	0	ID=cds.Sfla00100g00351.6.5;Parent=Sfla00100g00351.6
scaffold_100	AUGUSTUS	CDS	1254738	1254915	.	-	1	ID=cds.Sfla00100g00351.6.6;Parent=Sfla00100g00351.6
scaffold_100	AUGUSTUS	CDS	1255017	1255105	.	-	0	ID=cds.Sfla00100g00351.6.7;Parent=Sfla00100g00351.6
scaffold_100	AUGUSTUS	CDS	1258460	1258703	.	-	1	ID=cds.Sfla00100g00351.6.8;Parent=Sfla00100g00351.6
scaffold_100	AUGUSTUS	CDS	1264028	1264127	.	-	2	ID=cds.Sfla00100g00351.6.9;Parent=Sfla00100g00351.6
scaffold_100	AUGUSTUS	CDS	1264430	1264517	.	-	0	ID=cds.Sfla00100g00351.6.10;Parent=Sfla00100g00351.6
scaffold_100	AUGUSTUS	CDS	1265748	1265996	.	-	0	ID=cds.Sfla00100g00351.6.11;Parent=Sfla00100g00351.6
###
scaffold_100	AUGUSTUS	gene	1267664	1274980	.	+	.	ID=Sfla00100g00352
scaffold_100	AUGUSTUS	mRNA	1267664	1274980	.	+	.	ID=Sfla00100g00352.1;Parent=Sfla00100g00352
scaffold_100	AUGUSTUS	CDS	1267664	1267951	.	+	0	ID=cds.Sfla00100g00352.1.1;Parent=Sfla00100g00352.1
scaffold_100	AUGUSTUS	CDS	1274753	1274980	.	+	0	ID=cds.Sfla00100g00352.1.2;Parent=Sfla00100g00352.1
###
scaffold_100	AUGUSTUS	gene	1278356	1281276	.	-	.	ID=Sfla00100g00353
scaffold_100	AUGUSTUS	mRNA	1278356	1281276	.	-	.	ID=Sfla00100g00353.1;Parent=Sfla00100g00353
scaffold_100	AUGUSTUS	CDS	1278356	1278529	.	-	0	ID=cds.Sfla00100g00353.1.1;Parent=Sfla00100g00353.1
scaffold_100	AUGUSTUS	CDS	1278779	1278904	.	-	0	ID=cds.Sfla00100g00353.1.2;Parent=Sfla00100g00353.1
scaffold_100	AUGUSTUS	CDS	1279002	1279235	.	-	0	ID=cds.Sfla00100g00353.1.3;Parent=Sfla00100g00353.1
scaffold_100	AUGUSTUS	CDS	1280392	1280749	.	-	1	ID=cds.Sfla00100g00353.1.4;Parent=Sfla00100g00353.1
scaffold_100	AUGUSTUS	CDS	1281023	1281276	.	-	0	ID=cds.Sfla00100g00353.1.5;Parent=Sfla00100g00353.1
###
scaffold_100	AUGUSTUS	gene	1389254	1395359	.	+	.	ID=Sfla00100g00354
scaffold_100	AUGUSTUS	mRNA	1389254	1395359	.	+	.	ID=Sfla00100g00354.1;Parent=Sfla00100g00354
scaffold_100	AUGUSTUS	CDS	1389254	1390010	.	+	0	ID=cds.Sfla00100g00354.1.1;Parent=Sfla00100g00354.1
scaffold_100	AUGUSTUS	CDS	1390143	1390682	.	+	2	ID=cds.Sfla00100g00354.1.2;Parent=Sfla00100g00354.1
scaffold_100	AUGUSTUS	CDS	1391520	1391793	.	+	2	ID=cds.Sfla00100g00354.1.3;Parent=Sfla00100g00354.1
scaffold_100	AUGUSTUS	CDS	1395299	1395359	.	+	1	ID=cds.Sfla00100g00354.1.4;Parent=Sfla00100g00354.1
###
scaffold_100	AUGUSTUS	gene	1412928	1425913	.	+	.	ID=Sfla00100g00355
scaffold_100	ST/TD/KYJ	mRNA	1412415	1444968	.	+	.	ID=Sfla00100g00355.1;Parent=Sfla00100g00355
scaffold_100	ST/TD/KYJ	five_prime_UTR	1412415	1413124	.	+	.	ID=5utr.Sfla00100g00355.1.1;Parent=Sfla00100g00355.1
scaffold_100	ST/TD/KYJ	CDS	1413125	1414597	.	+	0	ID=cds.Sfla00100g00355.1.1;Parent=Sfla00100g00355.1
scaffold_100	ST/TD/KYJ	CDS	1415098	1415286	.	+	0	ID=cds.Sfla00100g00355.1.2;Parent=Sfla00100g00355.1
scaffold_100	ST/TD/KYJ	CDS	1415643	1415691	.	+	0	ID=cds.Sfla00100g00355.1.3;Parent=Sfla00100g00355.1
scaffold_100	ST/TD/KYJ	CDS	1421092	1421224	.	+	2	ID=cds.Sfla00100g00355.1.4;Parent=Sfla00100g00355.1
scaffold_100	ST/TD/KYJ	CDS	1421341	1421827	.	+	1	ID=cds.Sfla00100g00355.1.5;Parent=Sfla00100g00355.1
scaffold_100	ST/TD/KYJ	CDS	1422671	1422751	.	+	0	ID=cds.Sfla00100g00355.1.6;Parent=Sfla00100g00355.1
scaffold_100	ST/TD/KYJ	CDS	1422830	1422949	.	+	0	ID=cds.Sfla00100g00355.1.7;Parent=Sfla00100g00355.1
scaffold_100	ST/TD/KYJ	CDS	1423831	1423900	.	+	0	ID=cds.Sfla00100g00355.1.8;Parent=Sfla00100g00355.1
scaffold_100	ST/TD/KYJ	CDS	1424912	1425009	.	+	2	ID=cds.Sfla00100g00355.1.9;Parent=Sfla00100g00355.1
scaffold_100	ST/TD/KYJ	CDS	1425103	1425207	.	+	0	ID=cds.Sfla00100g00355.1.10;Parent=Sfla00100g00355.1
scaffold_100	ST/TD/KYJ	CDS	1441782	1441835	.	+	0	ID=cds.Sfla00100g00355.1.11;Parent=Sfla00100g00355.1
scaffold_100	ST/TD/KYJ	CDS	1441990	1442133	.	+	0	ID=cds.Sfla00100g00355.1.12;Parent=Sfla00100g00355.1
scaffold_100	ST/TD/KYJ	CDS	1442247	1442300	.	+	0	ID=cds.Sfla00100g00355.1.13;Parent=Sfla00100g00355.1
scaffold_100	ST/TD/KYJ	CDS	1442398	1442535	.	+	0	ID=cds.Sfla00100g00355.1.14;Parent=Sfla00100g00355.1
scaffold_100	ST/TD/KYJ	three_prime_UTR	1442536	1443815	.	+	.	ID=3utr.Sfla00100g00355.1.1;Parent=Sfla00100g00355.1
scaffold_100	ST/TD/KYJ	three_prime_UTR	1443908	1444968	.	+	.	ID=3utr.Sfla00100g00355.1.2;Parent=Sfla00100g00355.1
scaffold_100	ST/TD/KYJ	mRNA	1412620	1444968	.	+	.	ID=Sfla00100g00355.2;Parent=Sfla00100g00355
scaffold_100	ST/TD/KYJ	five_prime_UTR	1412620	1413124	.	+	.	ID=5utr.Sfla00100g00355.2.1;Parent=Sfla00100g00355.2
scaffold_100	ST/TD/KYJ	CDS	1413125	1414597	.	+	0	ID=cds.Sfla00100g00355.2.1;Parent=Sfla00100g00355.2
scaffold_100	ST/TD/KYJ	CDS	1415098	1415286	.	+	0	ID=cds.Sfla00100g00355.2.2;Parent=Sfla00100g00355.2
scaffold_100	ST/TD/KYJ	CDS	1415643	1415691	.	+	0	ID=cds.Sfla00100g00355.2.3;Parent=Sfla00100g00355.2
scaffold_100	ST/TD/KYJ	CDS	1421092	1421224	.	+	2	ID=cds.Sfla00100g00355.2.4;Parent=Sfla00100g00355.2
scaffold_100	ST/TD/KYJ	CDS	1421341	1421827	.	+	1	ID=cds.Sfla00100g00355.2.5;Parent=Sfla00100g00355.2
scaffold_100	ST/TD/KYJ	CDS	1422671	1422751	.	+	0	ID=cds.Sfla00100g00355.2.6;Parent=Sfla00100g00355.2
scaffold_100	ST/TD/KYJ	CDS	1422830	1422949	.	+	0	ID=cds.Sfla00100g00355.2.7;Parent=Sfla00100g00355.2
scaffold_100	ST/TD/KYJ	CDS	1423831	1423900	.	+	0	ID=cds.Sfla00100g00355.2.8;Parent=Sfla00100g00355.2
scaffold_100	ST/TD/KYJ	CDS	1424912	1425009	.	+	2	ID=cds.Sfla00100g00355.2.9;Parent=Sfla00100g00355.2
scaffold_100	ST/TD/KYJ	CDS	1425103	1425207	.	+	0	ID=cds.Sfla00100g00355.2.10;Parent=Sfla00100g00355.2
scaffold_100	ST/TD/KYJ	CDS	1441782	1441835	.	+	0	ID=cds.Sfla00100g00355.2.11;Parent=Sfla00100g00355.2
scaffold_100	ST/TD/KYJ	CDS	1441990	1442133	.	+	0	ID=cds.Sfla00100g00355.2.12;Parent=Sfla00100g00355.2
scaffold_100	ST/TD/KYJ	CDS	1442247	1442300	.	+	0	ID=cds.Sfla00100g00355.2.13;Parent=Sfla00100g00355.2
scaffold_100	ST/TD/KYJ	CDS	1442398	1442472	.	+	0	ID=cds.Sfla00100g00355.2.14;Parent=Sfla00100g00355.2
scaffold_100	ST/TD/KYJ	CDS	1443732	1443815	.	+	0	ID=cds.Sfla00100g00355.2.15;Parent=Sfla00100g00355.2
scaffold_100	ST/TD/KYJ	CDS	1443908	1444009	.	+	0	ID=cds.Sfla00100g00355.2.16;Parent=Sfla00100g00355.2
scaffold_100	ST/TD/KYJ	three_prime_UTR	1444010	1444968	.	+	.	ID=3utr.Sfla00100g00355.2.1;Parent=Sfla00100g00355.2
scaffold_100	AUGUSTUS	mRNA	1412928	1425913	.	+	.	ID=Sfla00100g00355.3;Parent=Sfla00100g00355
scaffold_100	AUGUSTUS	CDS	1412928	1412976	.	+	0	ID=cds.Sfla00100g00355.3.1;Parent=Sfla00100g00355.3
scaffold_100	AUGUSTUS	CDS	1413075	1414597	.	+	2	ID=cds.Sfla00100g00355.3.2;Parent=Sfla00100g00355.3
scaffold_100	AUGUSTUS	CDS	1415098	1415286	.	+	0	ID=cds.Sfla00100g00355.3.3;Parent=Sfla00100g00355.3
scaffold_100	AUGUSTUS	CDS	1418880	1418975	.	+	0	ID=cds.Sfla00100g00355.3.4;Parent=Sfla00100g00355.3
scaffold_100	AUGUSTUS	CDS	1421025	1421224	.	+	0	ID=cds.Sfla00100g00355.3.5;Parent=Sfla00100g00355.3
scaffold_100	AUGUSTUS	CDS	1421341	1421827	.	+	1	ID=cds.Sfla00100g00355.3.6;Parent=Sfla00100g00355.3
scaffold_100	AUGUSTUS	CDS	1422671	1422751	.	+	0	ID=cds.Sfla00100g00355.3.7;Parent=Sfla00100g00355.3
scaffold_100	AUGUSTUS	CDS	1422830	1422949	.	+	0	ID=cds.Sfla00100g00355.3.8;Parent=Sfla00100g00355.3
scaffold_100	AUGUSTUS	CDS	1424899	1425009	.	+	0	ID=cds.Sfla00100g00355.3.9;Parent=Sfla00100g00355.3
scaffold_100	AUGUSTUS	CDS	1425103	1425207	.	+	0	ID=cds.Sfla00100g00355.3.10;Parent=Sfla00100g00355.3
scaffold_100	AUGUSTUS	CDS	1425815	1425913	.	+	0	ID=cds.Sfla00100g00355.3.11;Parent=Sfla00100g00355.3
###
scaffold_100	AUGUSTUS	gene	1427913	1429942	.	+	.	ID=Sfla00100g00356
scaffold_100	AUGUSTUS	mRNA	1427913	1429942	.	+	.	ID=Sfla00100g00356.1;Parent=Sfla00100g00356
scaffold_100	AUGUSTUS	CDS	1427913	1428263	.	+	0	ID=cds.Sfla00100g00356.1.1;Parent=Sfla00100g00356.1
scaffold_100	AUGUSTUS	CDS	1428457	1428759	.	+	0	ID=cds.Sfla00100g00356.1.2;Parent=Sfla00100g00356.1
scaffold_100	AUGUSTUS	CDS	1429106	1429426	.	+	0	ID=cds.Sfla00100g00356.1.3;Parent=Sfla00100g00356.1
scaffold_100	AUGUSTUS	CDS	1429550	1429942	.	+	0	ID=cds.Sfla00100g00356.1.4;Parent=Sfla00100g00356.1
###
scaffold_100	AUGUSTUS	gene	1437041	1446535	.	+	.	ID=Sfla00100g00357
scaffold_100	AUGUSTUS	mRNA	1437041	1446535	.	+	.	ID=Sfla00100g00357.1;Parent=Sfla00100g00357
scaffold_100	AUGUSTUS	CDS	1437041	1437162	.	+	0	ID=cds.Sfla00100g00357.1.1;Parent=Sfla00100g00357.1
scaffold_100	AUGUSTUS	CDS	1441784	1441835	.	+	1	ID=cds.Sfla00100g00357.1.2;Parent=Sfla00100g00357.1
scaffold_100	AUGUSTUS	CDS	1441990	1442133	.	+	0	ID=cds.Sfla00100g00357.1.3;Parent=Sfla00100g00357.1
scaffold_100	AUGUSTUS	CDS	1442247	1442300	.	+	0	ID=cds.Sfla00100g00357.1.4;Parent=Sfla00100g00357.1
scaffold_100	AUGUSTUS	CDS	1442398	1442472	.	+	0	ID=cds.Sfla00100g00357.1.5;Parent=Sfla00100g00357.1
scaffold_100	AUGUSTUS	CDS	1443732	1443815	.	+	0	ID=cds.Sfla00100g00357.1.6;Parent=Sfla00100g00357.1
scaffold_100	AUGUSTUS	CDS	1443908	1444005	.	+	0	ID=cds.Sfla00100g00357.1.7;Parent=Sfla00100g00357.1
scaffold_100	AUGUSTUS	CDS	1446111	1446163	.	+	1	ID=cds.Sfla00100g00357.1.8;Parent=Sfla00100g00357.1
scaffold_100	AUGUSTUS	CDS	1446417	1446535	.	+	2	ID=cds.Sfla00100g00357.1.9;Parent=Sfla00100g00357.1
###
scaffold_100	AUGUSTUS	gene	1447219	1448470	.	+	.	ID=Sfla00100g00358
scaffold_100	AUGUSTUS	mRNA	1447219	1448470	.	+	.	ID=Sfla00100g00358.1;Parent=Sfla00100g00358
scaffold_100	AUGUSTUS	CDS	1447219	1447618	.	+	0	ID=cds.Sfla00100g00358.1.1;Parent=Sfla00100g00358.1
scaffold_100	AUGUSTUS	CDS	1447856	1448257	.	+	2	ID=cds.Sfla00100g00358.1.2;Parent=Sfla00100g00358.1
scaffold_100	AUGUSTUS	CDS	1448436	1448470	.	+	2	ID=cds.Sfla00100g00358.1.3;Parent=Sfla00100g00358.1
###
scaffold_100	AUGUSTUS	gene	1449350	1449700	.	-	.	ID=Sfla00100g00359
scaffold_100	AUGUSTUS	mRNA	1449350	1449700	.	-	.	ID=Sfla00100g00359.1;Parent=Sfla00100g00359
scaffold_100	AUGUSTUS	CDS	1449350	1449390	.	-	2	ID=cds.Sfla00100g00359.1.1;Parent=Sfla00100g00359.1
scaffold_100	AUGUSTUS	CDS	1449526	1449700	.	-	0	ID=cds.Sfla00100g00359.1.2;Parent=Sfla00100g00359.1
###
scaffold_100	AUGUSTUS	gene	1452704	1455294	.	+	.	ID=Sfla00100g00360
scaffold_100	AUGUSTUS	mRNA	1452704	1455294	.	+	.	ID=Sfla00100g00360.1;Parent=Sfla00100g00360
scaffold_100	AUGUSTUS	CDS	1452704	1452860	.	+	0	ID=cds.Sfla00100g00360.1.1;Parent=Sfla00100g00360.1
scaffold_100	AUGUSTUS	CDS	1452980	1453257	.	+	2	ID=cds.Sfla00100g00360.1.2;Parent=Sfla00100g00360.1
scaffold_100	AUGUSTUS	CDS	1453681	1454070	.	+	0	ID=cds.Sfla00100g00360.1.3;Parent=Sfla00100g00360.1
scaffold_100	AUGUSTUS	CDS	1454962	1455294	.	+	0	ID=cds.Sfla00100g00360.1.4;Parent=Sfla00100g00360.1
###
scaffold_100	AUGUSTUS	gene	1459574	1459918	.	+	.	ID=Sfla00100g00361
scaffold_100	AUGUSTUS	mRNA	1459574	1459918	.	+	.	ID=Sfla00100g00361.1;Parent=Sfla00100g00361
scaffold_100	AUGUSTUS	CDS	1459574	1459918	.	+	0	ID=cds.Sfla00100g00361.1.1;Parent=Sfla00100g00361.1
###
scaffold_100	AUGUSTUS	gene	1460876	1464799	.	-	.	ID=Sfla00100g00362
scaffold_100	AUGUSTUS	mRNA	1460876	1464799	.	-	.	ID=Sfla00100g00362.1;Parent=Sfla00100g00362
scaffold_100	AUGUSTUS	CDS	1460876	1461115	.	-	0	ID=cds.Sfla00100g00362.1.1;Parent=Sfla00100g00362.1
scaffold_100	AUGUSTUS	CDS	1461537	1461722	.	-	0	ID=cds.Sfla00100g00362.1.2;Parent=Sfla00100g00362.1
scaffold_100	AUGUSTUS	CDS	1461819	1461869	.	-	0	ID=cds.Sfla00100g00362.1.3;Parent=Sfla00100g00362.1
scaffold_100	AUGUSTUS	CDS	1462482	1463279	.	-	0	ID=cds.Sfla00100g00362.1.4;Parent=Sfla00100g00362.1
scaffold_100	AUGUSTUS	CDS	1463589	1463818	.	-	2	ID=cds.Sfla00100g00362.1.5;Parent=Sfla00100g00362.1
scaffold_100	AUGUSTUS	CDS	1463899	1464011	.	-	1	ID=cds.Sfla00100g00362.1.6;Parent=Sfla00100g00362.1
scaffold_100	AUGUSTUS	CDS	1464545	1464628	.	-	1	ID=cds.Sfla00100g00362.1.7;Parent=Sfla00100g00362.1
scaffold_100	AUGUSTUS	CDS	1464711	1464799	.	-	0	ID=cds.Sfla00100g00362.1.8;Parent=Sfla00100g00362.1
###
scaffold_100	AUGUSTUS	gene	1464976	1477700	.	-	.	ID=Sfla00100g00363
scaffold_100	AUGUSTUS	mRNA	1464976	1477700	.	-	.	ID=Sfla00100g00363.1;Parent=Sfla00100g00363
scaffold_100	AUGUSTUS	CDS	1464976	1465032	.	-	0	ID=cds.Sfla00100g00363.1.1;Parent=Sfla00100g00363.1
scaffold_100	AUGUSTUS	CDS	1465115	1465226	.	-	1	ID=cds.Sfla00100g00363.1.2;Parent=Sfla00100g00363.1
scaffold_100	AUGUSTUS	CDS	1465336	1465525	.	-	2	ID=cds.Sfla00100g00363.1.3;Parent=Sfla00100g00363.1
scaffold_100	AUGUSTUS	CDS	1465732	1465800	.	-	2	ID=cds.Sfla00100g00363.1.4;Parent=Sfla00100g00363.1
scaffold_100	AUGUSTUS	CDS	1465888	1466013	.	-	2	ID=cds.Sfla00100g00363.1.5;Parent=Sfla00100g00363.1
scaffold_100	AUGUSTUS	CDS	1466092	1466201	.	-	1	ID=cds.Sfla00100g00363.1.6;Parent=Sfla00100g00363.1
scaffold_100	AUGUSTUS	CDS	1466532	1466683	.	-	0	ID=cds.Sfla00100g00363.1.7;Parent=Sfla00100g00363.1
scaffold_100	AUGUSTUS	CDS	1466777	1466894	.	-	1	ID=cds.Sfla00100g00363.1.8;Parent=Sfla00100g00363.1
scaffold_100	AUGUSTUS	CDS	1475431	1475518	.	-	2	ID=cds.Sfla00100g00363.1.9;Parent=Sfla00100g00363.1
scaffold_100	AUGUSTUS	CDS	1475744	1475902	.	-	2	ID=cds.Sfla00100g00363.1.10;Parent=Sfla00100g00363.1
scaffold_100	AUGUSTUS	CDS	1477403	1477700	.	-	0	ID=cds.Sfla00100g00363.1.11;Parent=Sfla00100g00363.1
###
scaffold_100	AUGUSTUS	gene	1483372	1489494	.	-	.	ID=Sfla00100g00364
scaffold_100	ST/TD/KYJ	mRNA	1460533	1489537	.	-	.	ID=Sfla00100g00364.1;Parent=Sfla00100g00364
scaffold_100	ST/TD/KYJ	three_prime_UTR	1460533	1460875	.	-	.	ID=3utr.Sfla00100g00364.1.1;Parent=Sfla00100g00364.1
scaffold_100	ST/TD/KYJ	CDS	1460876	1461115	.	-	0	ID=cds.Sfla00100g00364.1.1;Parent=Sfla00100g00364.1
scaffold_100	ST/TD/KYJ	CDS	1461537	1461722	.	-	0	ID=cds.Sfla00100g00364.1.2;Parent=Sfla00100g00364.1
scaffold_100	ST/TD/KYJ	CDS	1461819	1461869	.	-	0	ID=cds.Sfla00100g00364.1.3;Parent=Sfla00100g00364.1
scaffold_100	ST/TD/KYJ	CDS	1462482	1463279	.	-	0	ID=cds.Sfla00100g00364.1.4;Parent=Sfla00100g00364.1
scaffold_100	ST/TD/KYJ	CDS	1463589	1463818	.	-	2	ID=cds.Sfla00100g00364.1.5;Parent=Sfla00100g00364.1
scaffold_100	ST/TD/KYJ	CDS	1463899	1464011	.	-	1	ID=cds.Sfla00100g00364.1.6;Parent=Sfla00100g00364.1
scaffold_100	ST/TD/KYJ	CDS	1464545	1464628	.	-	1	ID=cds.Sfla00100g00364.1.7;Parent=Sfla00100g00364.1
scaffold_100	ST/TD/KYJ	CDS	1487158	1487273	.	-	0	ID=cds.Sfla00100g00364.1.8;Parent=Sfla00100g00364.1
scaffold_100	ST/TD/KYJ	CDS	1487360	1487479	.	-	0	ID=cds.Sfla00100g00364.1.9;Parent=Sfla00100g00364.1
scaffold_100	ST/TD/KYJ	CDS	1487562	1487673	.	-	1	ID=cds.Sfla00100g00364.1.10;Parent=Sfla00100g00364.1
scaffold_100	ST/TD/KYJ	CDS	1487783	1487972	.	-	2	ID=cds.Sfla00100g00364.1.11;Parent=Sfla00100g00364.1
scaffold_100	ST/TD/KYJ	CDS	1488188	1488256	.	-	2	ID=cds.Sfla00100g00364.1.12;Parent=Sfla00100g00364.1
scaffold_100	ST/TD/KYJ	CDS	1488344	1488469	.	-	2	ID=cds.Sfla00100g00364.1.13;Parent=Sfla00100g00364.1
scaffold_100	ST/TD/KYJ	CDS	1488548	1488657	.	-	1	ID=cds.Sfla00100g00364.1.14;Parent=Sfla00100g00364.1
scaffold_100	ST/TD/KYJ	CDS	1488987	1489138	.	-	0	ID=cds.Sfla00100g00364.1.15;Parent=Sfla00100g00364.1
scaffold_100	ST/TD/KYJ	CDS	1489232	1489349	.	-	1	ID=cds.Sfla00100g00364.1.16;Parent=Sfla00100g00364.1
scaffold_100	ST/TD/KYJ	CDS	1489451	1489536	.	-	0	ID=cds.Sfla00100g00364.1.17;Parent=Sfla00100g00364.1
scaffold_100	ST/TD/KYJ	five_prime_UTR	1489537	1489537	.	-	.	ID=5utr.Sfla00100g00364.1.1;Parent=Sfla00100g00364.1
scaffold_100	ST/TD/KYJ	mRNA	1460533	1489537	.	-	.	ID=Sfla00100g00364.2;Parent=Sfla00100g00364
scaffold_100	ST/TD/KYJ	three_prime_UTR	1460533	1461115	.	-	.	ID=3utr.Sfla00100g00364.2.1;Parent=Sfla00100g00364.2
scaffold_100	ST/TD/KYJ	three_prime_UTR	1461537	1461722	.	-	.	ID=3utr.Sfla00100g00364.2.2;Parent=Sfla00100g00364.2
scaffold_100	ST/TD/KYJ	three_prime_UTR	1461819	1461869	.	-	.	ID=3utr.Sfla00100g00364.2.3;Parent=Sfla00100g00364.2
scaffold_100	ST/TD/KYJ	three_prime_UTR	1462482	1463279	.	-	.	ID=3utr.Sfla00100g00364.2.4;Parent=Sfla00100g00364.2
scaffold_100	ST/TD/KYJ	three_prime_UTR	1463589	1463818	.	-	.	ID=3utr.Sfla00100g00364.2.5;Parent=Sfla00100g00364.2
scaffold_100	ST/TD/KYJ	three_prime_UTR	1463917	1464011	.	-	.	ID=3utr.Sfla00100g00364.2.6;Parent=Sfla00100g00364.2
scaffold_100	ST/TD/KYJ	three_prime_UTR	1464545	1464628	.	-	.	ID=3utr.Sfla00100g00364.2.7;Parent=Sfla00100g00364.2
scaffold_100	ST/TD/KYJ	three_prime_UTR	1464711	1464825	.	-	.	ID=3utr.Sfla00100g00364.2.8;Parent=Sfla00100g00364.2
scaffold_100	ST/TD/KYJ	three_prime_UTR	1464912	1465032	.	-	.	ID=3utr.Sfla00100g00364.2.9;Parent=Sfla00100g00364.2
scaffold_100	ST/TD/KYJ	three_prime_UTR	1465115	1465226	.	-	.	ID=3utr.Sfla00100g00364.2.10;Parent=Sfla00100g00364.2
scaffold_100	ST/TD/KYJ	three_prime_UTR	1465336	1465525	.	-	.	ID=3utr.Sfla00100g00364.2.11;Parent=Sfla00100g00364.2
scaffold_100	ST/TD/KYJ	three_prime_UTR	1465732	1465788	.	-	.	ID=3utr.Sfla00100g00364.2.12;Parent=Sfla00100g00364.2
scaffold_100	ST/TD/KYJ	CDS	1465789	1465800	.	-	0	ID=cds.Sfla00100g00364.2.1;Parent=Sfla00100g00364.2
scaffold_100	ST/TD/KYJ	CDS	1465888	1465963	.	-	1	ID=cds.Sfla00100g00364.2.2;Parent=Sfla00100g00364.2
scaffold_100	ST/TD/KYJ	CDS	1484978	1485723	.	-	0	ID=cds.Sfla00100g00364.2.3;Parent=Sfla00100g00364.2
scaffold_100	ST/TD/KYJ	CDS	1486032	1486261	.	-	2	ID=cds.Sfla00100g00364.2.4;Parent=Sfla00100g00364.2
scaffold_100	ST/TD/KYJ	CDS	1486342	1486454	.	-	1	ID=cds.Sfla00100g00364.2.5;Parent=Sfla00100g00364.2
scaffold_100	ST/TD/KYJ	CDS	1486992	1487075	.	-	1	ID=cds.Sfla00100g00364.2.6;Parent=Sfla00100g00364.2
scaffold_100	ST/TD/KYJ	CDS	1487158	1487273	.	-	0	ID=cds.Sfla00100g00364.2.7;Parent=Sfla00100g00364.2
scaffold_100	ST/TD/KYJ	CDS	1487360	1487479	.	-	0	ID=cds.Sfla00100g00364.2.8;Parent=Sfla00100g00364.2
scaffold_100	ST/TD/KYJ	CDS	1487562	1487673	.	-	1	ID=cds.Sfla00100g00364.2.9;Parent=Sfla00100g00364.2
scaffold_100	ST/TD/KYJ	CDS	1487783	1487972	.	-	2	ID=cds.Sfla00100g00364.2.10;Parent=Sfla00100g00364.2
scaffold_100	ST/TD/KYJ	CDS	1488188	1488256	.	-	2	ID=cds.Sfla00100g00364.2.11;Parent=Sfla00100g00364.2
scaffold_100	ST/TD/KYJ	CDS	1488344	1488469	.	-	2	ID=cds.Sfla00100g00364.2.12;Parent=Sfla00100g00364.2
scaffold_100	ST/TD/KYJ	CDS	1488548	1488657	.	-	1	ID=cds.Sfla00100g00364.2.13;Parent=Sfla00100g00364.2
scaffold_100	ST/TD/KYJ	CDS	1488987	1489138	.	-	0	ID=cds.Sfla00100g00364.2.14;Parent=Sfla00100g00364.2
scaffold_100	ST/TD/KYJ	CDS	1489232	1489349	.	-	1	ID=cds.Sfla00100g00364.2.15;Parent=Sfla00100g00364.2
scaffold_100	ST/TD/KYJ	CDS	1489451	1489536	.	-	0	ID=cds.Sfla00100g00364.2.16;Parent=Sfla00100g00364.2
scaffold_100	ST/TD/KYJ	five_prime_UTR	1489537	1489537	.	-	.	ID=5utr.Sfla00100g00364.2.1;Parent=Sfla00100g00364.2
scaffold_100	ST/TD/KYJ	mRNA	1482941	1489537	.	-	.	ID=Sfla00100g00364.3;Parent=Sfla00100g00364
scaffold_100	ST/TD/KYJ	three_prime_UTR	1482941	1483583	.	-	.	ID=3utr.Sfla00100g00364.3.1;Parent=Sfla00100g00364.3
scaffold_100	ST/TD/KYJ	CDS	1483584	1483607	.	-	0	ID=cds.Sfla00100g00364.3.1;Parent=Sfla00100g00364.3
scaffold_100	ST/TD/KYJ	CDS	1484926	1485723	.	-	0	ID=cds.Sfla00100g00364.3.2;Parent=Sfla00100g00364.3
scaffold_100	ST/TD/KYJ	CDS	1486032	1486261	.	-	2	ID=cds.Sfla00100g00364.3.3;Parent=Sfla00100g00364.3
scaffold_100	ST/TD/KYJ	CDS	1486342	1486454	.	-	1	ID=cds.Sfla00100g00364.3.4;Parent=Sfla00100g00364.3
scaffold_100	ST/TD/KYJ	CDS	1486992	1487075	.	-	1	ID=cds.Sfla00100g00364.3.5;Parent=Sfla00100g00364.3
scaffold_100	ST/TD/KYJ	CDS	1487158	1487273	.	-	0	ID=cds.Sfla00100g00364.3.6;Parent=Sfla00100g00364.3
scaffold_100	ST/TD/KYJ	CDS	1487360	1487479	.	-	0	ID=cds.Sfla00100g00364.3.7;Parent=Sfla00100g00364.3
scaffold_100	ST/TD/KYJ	CDS	1487562	1487673	.	-	1	ID=cds.Sfla00100g00364.3.8;Parent=Sfla00100g00364.3
scaffold_100	ST/TD/KYJ	CDS	1487783	1487972	.	-	2	ID=cds.Sfla00100g00364.3.9;Parent=Sfla00100g00364.3
scaffold_100	ST/TD/KYJ	CDS	1488188	1488256	.	-	2	ID=cds.Sfla00100g00364.3.10;Parent=Sfla00100g00364.3
scaffold_100	ST/TD/KYJ	CDS	1488344	1488469	.	-	2	ID=cds.Sfla00100g00364.3.11;Parent=Sfla00100g00364.3
scaffold_100	ST/TD/KYJ	CDS	1488548	1488657	.	-	1	ID=cds.Sfla00100g00364.3.12;Parent=Sfla00100g00364.3
scaffold_100	ST/TD/KYJ	CDS	1488987	1489138	.	-	0	ID=cds.Sfla00100g00364.3.13;Parent=Sfla00100g00364.3
scaffold_100	ST/TD/KYJ	CDS	1489232	1489349	.	-	1	ID=cds.Sfla00100g00364.3.14;Parent=Sfla00100g00364.3
scaffold_100	ST/TD/KYJ	CDS	1489451	1489536	.	-	0	ID=cds.Sfla00100g00364.3.15;Parent=Sfla00100g00364.3
scaffold_100	ST/TD/KYJ	five_prime_UTR	1489537	1489537	.	-	.	ID=5utr.Sfla00100g00364.3.1;Parent=Sfla00100g00364.3
scaffold_100	AUGUSTUS	mRNA	1483372	1489494	.	-	.	ID=Sfla00100g00364.4;Parent=Sfla00100g00364
scaffold_100	AUGUSTUS	CDS	1483372	1483611	.	-	0	ID=cds.Sfla00100g00364.4.1;Parent=Sfla00100g00364.4
scaffold_100	AUGUSTUS	CDS	1484033	1484218	.	-	0	ID=cds.Sfla00100g00364.4.2;Parent=Sfla00100g00364.4
scaffold_100	AUGUSTUS	CDS	1484314	1484364	.	-	0	ID=cds.Sfla00100g00364.4.3;Parent=Sfla00100g00364.4
scaffold_100	AUGUSTUS	CDS	1484926	1485723	.	-	0	ID=cds.Sfla00100g00364.4.4;Parent=Sfla00100g00364.4
scaffold_100	AUGUSTUS	CDS	1486032	1486261	.	-	2	ID=cds.Sfla00100g00364.4.5;Parent=Sfla00100g00364.4
scaffold_100	AUGUSTUS	CDS	1486342	1486454	.	-	1	ID=cds.Sfla00100g00364.4.6;Parent=Sfla00100g00364.4
scaffold_100	AUGUSTUS	CDS	1486992	1487075	.	-	1	ID=cds.Sfla00100g00364.4.7;Parent=Sfla00100g00364.4
scaffold_100	AUGUSTUS	CDS	1487158	1487273	.	-	0	ID=cds.Sfla00100g00364.4.8;Parent=Sfla00100g00364.4
scaffold_100	AUGUSTUS	CDS	1487360	1487479	.	-	0	ID=cds.Sfla00100g00364.4.9;Parent=Sfla00100g00364.4
scaffold_100	AUGUSTUS	CDS	1487562	1487673	.	-	1	ID=cds.Sfla00100g00364.4.10;Parent=Sfla00100g00364.4
scaffold_100	AUGUSTUS	CDS	1487783	1487972	.	-	2	ID=cds.Sfla00100g00364.4.11;Parent=Sfla00100g00364.4
scaffold_100	AUGUSTUS	CDS	1488188	1488256	.	-	2	ID=cds.Sfla00100g00364.4.12;Parent=Sfla00100g00364.4
scaffold_100	AUGUSTUS	CDS	1488344	1488469	.	-	2	ID=cds.Sfla00100g00364.4.13;Parent=Sfla00100g00364.4
scaffold_100	AUGUSTUS	CDS	1488548	1488657	.	-	1	ID=cds.Sfla00100g00364.4.14;Parent=Sfla00100g00364.4
scaffold_100	AUGUSTUS	CDS	1488987	1489138	.	-	0	ID=cds.Sfla00100g00364.4.15;Parent=Sfla00100g00364.4
scaffold_100	AUGUSTUS	CDS	1489232	1489349	.	-	1	ID=cds.Sfla00100g00364.4.16;Parent=Sfla00100g00364.4
scaffold_100	AUGUSTUS	CDS	1489451	1489494	.	-	0	ID=cds.Sfla00100g00364.4.17;Parent=Sfla00100g00364.4
###
scaffold_100	AUGUSTUS	gene	1497738	1498142	.	-	.	ID=Sfla00100g00365
scaffold_100	AUGUSTUS	mRNA	1497738	1498142	.	-	.	ID=Sfla00100g00365.1;Parent=Sfla00100g00365
scaffold_100	AUGUSTUS	CDS	1497738	1497859	.	-	2	ID=cds.Sfla00100g00365.1.1;Parent=Sfla00100g00365.1
scaffold_100	AUGUSTUS	CDS	1497956	1498142	.	-	0	ID=cds.Sfla00100g00365.1.2;Parent=Sfla00100g00365.1
###
scaffold_100	ST/ALL/KYJ	gene	1547684	1548147	.	.	.	ID=Sfla00100g00366
scaffold_100	ST/TD/KYJ	mRNA	1547684	1548147	.	.	.	ID=Sfla00100g00366.1;Parent=Sfla00100g00366
scaffold_100	ST/TD/KYJ	CDS	1547684	1548145	.	.	0	ID=cds.Sfla00100g00366.1.1;Parent=Sfla00100g00366.1
scaffold_100	ST/TD/KYJ	five_prime_UTR	1548146	1548147	.	.	.	ID=5utr.Sfla00100g00366.1.1;Parent=Sfla00100g00366.1
###
scaffold_100	AUGUSTUS	gene	1602063	1603079	.	+	.	ID=Sfla00100g00367
scaffold_100	AUGUSTUS	mRNA	1602063	1603079	.	+	.	ID=Sfla00100g00367.1;Parent=Sfla00100g00367
scaffold_100	AUGUSTUS	CDS	1602063	1602106	.	+	0	ID=cds.Sfla00100g00367.1.1;Parent=Sfla00100g00367.1
scaffold_100	AUGUSTUS	CDS	1602568	1602628	.	+	1	ID=cds.Sfla00100g00367.1.2;Parent=Sfla00100g00367.1
scaffold_100	AUGUSTUS	CDS	1602736	1602858	.	+	0	ID=cds.Sfla00100g00367.1.3;Parent=Sfla00100g00367.1
scaffold_100	AUGUSTUS	CDS	1602966	1603079	.	+	0	ID=cds.Sfla00100g00367.1.4;Parent=Sfla00100g00367.1
###
scaffold_100	AUGUSTUS	gene	1651334	1665170	.	+	.	ID=Sfla00100g00368
scaffold_100	AUGUSTUS	mRNA	1651334	1665170	.	+	.	ID=Sfla00100g00368.1;Parent=Sfla00100g00368
scaffold_100	AUGUSTUS	CDS	1651334	1651513	.	+	0	ID=cds.Sfla00100g00368.1.1;Parent=Sfla00100g00368.1
scaffold_100	AUGUSTUS	CDS	1652234	1652684	.	+	0	ID=cds.Sfla00100g00368.1.2;Parent=Sfla00100g00368.1
scaffold_100	AUGUSTUS	CDS	1659095	1659434	.	+	2	ID=cds.Sfla00100g00368.1.3;Parent=Sfla00100g00368.1
scaffold_100	AUGUSTUS	CDS	1659848	1659898	.	+	1	ID=cds.Sfla00100g00368.1.4;Parent=Sfla00100g00368.1
scaffold_100	AUGUSTUS	CDS	1660317	1660634	.	+	1	ID=cds.Sfla00100g00368.1.5;Parent=Sfla00100g00368.1
scaffold_100	AUGUSTUS	CDS	1661039	1661126	.	+	1	ID=cds.Sfla00100g00368.1.6;Parent=Sfla00100g00368.1
scaffold_100	AUGUSTUS	CDS	1661294	1661356	.	+	0	ID=cds.Sfla00100g00368.1.7;Parent=Sfla00100g00368.1
scaffold_100	AUGUSTUS	CDS	1661540	1661700	.	+	0	ID=cds.Sfla00100g00368.1.8;Parent=Sfla00100g00368.1
scaffold_100	AUGUSTUS	CDS	1661788	1661863	.	+	1	ID=cds.Sfla00100g00368.1.9;Parent=Sfla00100g00368.1
scaffold_100	AUGUSTUS	CDS	1662316	1662375	.	+	0	ID=cds.Sfla00100g00368.1.10;Parent=Sfla00100g00368.1
scaffold_100	AUGUSTUS	CDS	1662485	1662592	.	+	0	ID=cds.Sfla00100g00368.1.11;Parent=Sfla00100g00368.1
scaffold_100	AUGUSTUS	CDS	1662699	1662935	.	+	0	ID=cds.Sfla00100g00368.1.12;Parent=Sfla00100g00368.1
scaffold_100	AUGUSTUS	CDS	1663110	1663213	.	+	0	ID=cds.Sfla00100g00368.1.13;Parent=Sfla00100g00368.1
scaffold_100	AUGUSTUS	CDS	1664706	1664856	.	+	1	ID=cds.Sfla00100g00368.1.14;Parent=Sfla00100g00368.1
scaffold_100	AUGUSTUS	CDS	1664943	1665170	.	+	0	ID=cds.Sfla00100g00368.1.15;Parent=Sfla00100g00368.1
scaffold_100	ST/TD/KYJ	mRNA	1659068	1664163	.	+	.	ID=Sfla00100g00368.2;Parent=Sfla00100g00368
scaffold_100	ST/TD/KYJ	five_prime_UTR	1659068	1659069	.	+	.	ID=5utr.Sfla00100g00368.2.1;Parent=Sfla00100g00368.2
scaffold_100	ST/TD/KYJ	CDS	1659070	1659434	.	+	0	ID=cds.Sfla00100g00368.2.1;Parent=Sfla00100g00368.2
scaffold_100	ST/TD/KYJ	CDS	1660317	1660634	.	+	1	ID=cds.Sfla00100g00368.2.2;Parent=Sfla00100g00368.2
scaffold_100	ST/TD/KYJ	CDS	1661039	1661126	.	+	1	ID=cds.Sfla00100g00368.2.3;Parent=Sfla00100g00368.2
scaffold_100	ST/TD/KYJ	CDS	1661294	1661356	.	+	0	ID=cds.Sfla00100g00368.2.4;Parent=Sfla00100g00368.2
scaffold_100	ST/TD/KYJ	CDS	1661540	1661700	.	+	0	ID=cds.Sfla00100g00368.2.5;Parent=Sfla00100g00368.2
scaffold_100	ST/TD/KYJ	CDS	1661788	1661863	.	+	1	ID=cds.Sfla00100g00368.2.6;Parent=Sfla00100g00368.2
scaffold_100	ST/TD/KYJ	CDS	1662316	1662375	.	+	0	ID=cds.Sfla00100g00368.2.7;Parent=Sfla00100g00368.2
scaffold_100	ST/TD/KYJ	CDS	1662485	1662592	.	+	0	ID=cds.Sfla00100g00368.2.8;Parent=Sfla00100g00368.2
scaffold_100	ST/TD/KYJ	CDS	1662699	1662935	.	+	0	ID=cds.Sfla00100g00368.2.9;Parent=Sfla00100g00368.2
scaffold_100	ST/TD/KYJ	CDS	1663110	1663213	.	+	0	ID=cds.Sfla00100g00368.2.10;Parent=Sfla00100g00368.2
scaffold_100	ST/TD/KYJ	CDS	1663433	1663682	.	+	1	ID=cds.Sfla00100g00368.2.11;Parent=Sfla00100g00368.2
scaffold_100	ST/TD/KYJ	three_prime_UTR	1663683	1664163	.	+	.	ID=3utr.Sfla00100g00368.2.1;Parent=Sfla00100g00368.2
###
scaffold_100	AUGUSTUS	gene	1690789	1696462	.	+	.	ID=Sfla00100g00369
scaffold_100	AUGUSTUS	mRNA	1690789	1696462	.	+	.	ID=Sfla00100g00369.1;Parent=Sfla00100g00369
scaffold_100	AUGUSTUS	CDS	1690789	1690906	.	+	0	ID=cds.Sfla00100g00369.1.1;Parent=Sfla00100g00369.1
scaffold_100	AUGUSTUS	CDS	1690987	1691137	.	+	2	ID=cds.Sfla00100g00369.1.2;Parent=Sfla00100g00369.1
scaffold_100	AUGUSTUS	CDS	1695265	1695392	.	+	1	ID=cds.Sfla00100g00369.1.3;Parent=Sfla00100g00369.1
scaffold_100	AUGUSTUS	CDS	1696311	1696462	.	+	2	ID=cds.Sfla00100g00369.1.4;Parent=Sfla00100g00369.1
###
scaffold_100	AUGUSTUS	gene	1697276	1714200	.	+	.	ID=Sfla00100g00370
scaffold_100	AUGUSTUS	mRNA	1697276	1714200	.	+	.	ID=Sfla00100g00370.1;Parent=Sfla00100g00370
scaffold_100	AUGUSTUS	CDS	1697276	1698339	.	+	0	ID=cds.Sfla00100g00370.1.1;Parent=Sfla00100g00370.1
scaffold_100	AUGUSTUS	CDS	1703790	1703967	.	+	1	ID=cds.Sfla00100g00370.1.2;Parent=Sfla00100g00370.1
scaffold_100	AUGUSTUS	CDS	1704055	1704141	.	+	0	ID=cds.Sfla00100g00370.1.3;Parent=Sfla00100g00370.1
scaffold_100	AUGUSTUS	CDS	1705412	1705537	.	+	0	ID=cds.Sfla00100g00370.1.4;Parent=Sfla00100g00370.1
scaffold_100	AUGUSTUS	CDS	1705620	1705742	.	+	0	ID=cds.Sfla00100g00370.1.5;Parent=Sfla00100g00370.1
scaffold_100	AUGUSTUS	CDS	1706142	1706294	.	+	0	ID=cds.Sfla00100g00370.1.6;Parent=Sfla00100g00370.1
scaffold_100	AUGUSTUS	CDS	1711296	1711435	.	+	0	ID=cds.Sfla00100g00370.1.7;Parent=Sfla00100g00370.1
scaffold_100	AUGUSTUS	CDS	1711879	1712008	.	+	1	ID=cds.Sfla00100g00370.1.8;Parent=Sfla00100g00370.1
scaffold_100	AUGUSTUS	CDS	1712632	1712730	.	+	0	ID=cds.Sfla00100g00370.1.9;Parent=Sfla00100g00370.1
scaffold_100	AUGUSTUS	CDS	1713604	1713738	.	+	0	ID=cds.Sfla00100g00370.1.10;Parent=Sfla00100g00370.1
scaffold_100	AUGUSTUS	CDS	1714072	1714200	.	+	0	ID=cds.Sfla00100g00370.1.11;Parent=Sfla00100g00370.1
scaffold_100	ST/TD/KYJ	mRNA	1703484	1706708	.	+	.	ID=Sfla00100g00370.2;Parent=Sfla00100g00370
scaffold_100	ST/TD/KYJ	five_prime_UTR	1703484	1703658	.	+	.	ID=5utr.Sfla00100g00370.2.1;Parent=Sfla00100g00370.2
scaffold_100	ST/TD/KYJ	five_prime_UTR	1703790	1703922	.	+	.	ID=5utr.Sfla00100g00370.2.2;Parent=Sfla00100g00370.2
scaffold_100	ST/TD/KYJ	CDS	1703923	1703967	.	+	0	ID=cds.Sfla00100g00370.2.1;Parent=Sfla00100g00370.2
scaffold_100	ST/TD/KYJ	CDS	1704055	1704141	.	+	0	ID=cds.Sfla00100g00370.2.2;Parent=Sfla00100g00370.2
scaffold_100	ST/TD/KYJ	CDS	1705412	1705537	.	+	0	ID=cds.Sfla00100g00370.2.3;Parent=Sfla00100g00370.2
scaffold_100	ST/TD/KYJ	CDS	1705620	1705742	.	+	0	ID=cds.Sfla00100g00370.2.4;Parent=Sfla00100g00370.2
scaffold_100	ST/TD/KYJ	CDS	1706142	1706351	.	+	0	ID=cds.Sfla00100g00370.2.5;Parent=Sfla00100g00370.2
scaffold_100	ST/TD/KYJ	three_prime_UTR	1706352	1706708	.	+	.	ID=3utr.Sfla00100g00370.2.1;Parent=Sfla00100g00370.2
scaffold_100	ST/TD/KYJ	mRNA	1710483	1715763	.	+	.	ID=Sfla00100g00370.3;Parent=Sfla00100g00370
scaffold_100	ST/TD/KYJ	five_prime_UTR	1710483	1710939	.	+	.	ID=5utr.Sfla00100g00370.3.1;Parent=Sfla00100g00370.3
scaffold_100	ST/TD/KYJ	CDS	1710940	1711161	.	+	0	ID=cds.Sfla00100g00370.3.1;Parent=Sfla00100g00370.3
scaffold_100	ST/TD/KYJ	CDS	1711296	1711435	.	+	0	ID=cds.Sfla00100g00370.3.2;Parent=Sfla00100g00370.3
scaffold_100	ST/TD/KYJ	CDS	1711879	1712008	.	+	1	ID=cds.Sfla00100g00370.3.3;Parent=Sfla00100g00370.3
scaffold_100	ST/TD/KYJ	CDS	1712632	1712730	.	+	0	ID=cds.Sfla00100g00370.3.4;Parent=Sfla00100g00370.3
scaffold_100	ST/TD/KYJ	CDS	1713604	1713758	.	+	0	ID=cds.Sfla00100g00370.3.5;Parent=Sfla00100g00370.3
scaffold_100	ST/TD/KYJ	CDS	1714051	1714167	.	+	1	ID=cds.Sfla00100g00370.3.6;Parent=Sfla00100g00370.3
scaffold_100	ST/TD/KYJ	CDS	1714676	1714773	.	+	1	ID=cds.Sfla00100g00370.3.7;Parent=Sfla00100g00370.3
scaffold_100	ST/TD/KYJ	CDS	1714887	1714945	.	+	2	ID=cds.Sfla00100g00370.3.8;Parent=Sfla00100g00370.3
scaffold_100	ST/TD/KYJ	three_prime_UTR	1714946	1715763	.	+	.	ID=3utr.Sfla00100g00370.3.1;Parent=Sfla00100g00370.3
###
scaffold_100	AUGUSTUS	gene	1718554	1721380	.	+	.	ID=Sfla00100g00371
scaffold_100	AUGUSTUS	mRNA	1718554	1721380	.	+	.	ID=Sfla00100g00371.1;Parent=Sfla00100g00371
scaffold_100	AUGUSTUS	CDS	1718554	1720118	.	+	0	ID=cds.Sfla00100g00371.1.1;Parent=Sfla00100g00371.1
scaffold_100	AUGUSTUS	CDS	1721007	1721104	.	+	1	ID=cds.Sfla00100g00371.1.2;Parent=Sfla00100g00371.1
scaffold_100	AUGUSTUS	CDS	1721256	1721380	.	+	2	ID=cds.Sfla00100g00371.1.3;Parent=Sfla00100g00371.1
###
scaffold_100	AUGUSTUS	gene	1722096	1722698	.	-	.	ID=Sfla00100g00372
scaffold_100	AUGUSTUS	mRNA	1722096	1722698	.	-	.	ID=Sfla00100g00372.1;Parent=Sfla00100g00372
scaffold_100	AUGUSTUS	CDS	1722096	1722314	.	-	0	ID=cds.Sfla00100g00372.1.1;Parent=Sfla00100g00372.1
scaffold_100	AUGUSTUS	CDS	1722471	1722698	.	-	0	ID=cds.Sfla00100g00372.1.2;Parent=Sfla00100g00372.1
###
scaffold_100	ST/ALL/KYJ	gene	1801082	1802351	.	+	.	ID=Sfla00100g00373
scaffold_100	ST/TD/KYJ	mRNA	1801082	1802351	.	+	.	ID=Sfla00100g00373.1;Parent=Sfla00100g00373
scaffold_100	ST/TD/KYJ	five_prime_UTR	1801082	1801193	.	+	.	ID=5utr.Sfla00100g00373.1.1;Parent=Sfla00100g00373.1
scaffold_100	ST/TD/KYJ	CDS	1801194	1801371	.	+	0	ID=cds.Sfla00100g00373.1.1;Parent=Sfla00100g00373.1
scaffold_100	ST/TD/KYJ	CDS	1802020	1802219	.	+	2	ID=cds.Sfla00100g00373.1.2;Parent=Sfla00100g00373.1
scaffold_100	ST/TD/KYJ	three_prime_UTR	1802220	1802351	.	+	.	ID=3utr.Sfla00100g00373.1.1;Parent=Sfla00100g00373.1
###
scaffold_1000	AUGUSTUS	gene	84217	88793	.	-	.	ID=Sfla01000g00374
scaffold_1000	AUGUSTUS	mRNA	84217	88793	.	-	.	ID=Sfla01000g00374.1;Parent=Sfla01000g00374
scaffold_1000	AUGUSTUS	CDS	84217	85313	.	-	2	ID=cds.Sfla01000g00374.1.1;Parent=Sfla01000g00374.1
scaffold_1000	AUGUSTUS	CDS	88637	88793	.	-	0	ID=cds.Sfla01000g00374.1.2;Parent=Sfla01000g00374.1
###
scaffold_1000	AUGUSTUS	gene	98451	100154	.	-	.	ID=Sfla01000g00375
scaffold_1000	ST/TD/KYJ	mRNA	98372	99910	.	-	.	ID=Sfla01000g00375.1;Parent=Sfla01000g00375
scaffold_1000	ST/TD/KYJ	three_prime_UTR	98372	98650	.	-	.	ID=3utr.Sfla01000g00375.1.1;Parent=Sfla01000g00375.1
scaffold_1000	ST/TD/KYJ	CDS	98651	99561	.	-	2	ID=cds.Sfla01000g00375.1.1;Parent=Sfla01000g00375.1
scaffold_1000	ST/TD/KYJ	CDS	99895	99910	.	-	0	ID=cds.Sfla01000g00375.1.2;Parent=Sfla01000g00375.1
scaffold_1000	AUGUSTUS	mRNA	98451	100154	.	-	.	ID=Sfla01000g00375.2;Parent=Sfla01000g00375
scaffold_1000	AUGUSTUS	CDS	98451	98533	.	-	2	ID=cds.Sfla01000g00375.2.1;Parent=Sfla01000g00375.2
scaffold_1000	AUGUSTUS	CDS	98671	99561	.	-	2	ID=cds.Sfla01000g00375.2.2;Parent=Sfla01000g00375.2
scaffold_1000	AUGUSTUS	CDS	99995	100154	.	-	0	ID=cds.Sfla01000g00375.2.3;Parent=Sfla01000g00375.2
###
scaffold_1000	AUGUSTUS	gene	111239	111533	.	+	.	ID=Sfla01000g00376
scaffold_1000	AUGUSTUS	mRNA	111239	111533	.	+	.	ID=Sfla01000g00376.1;Parent=Sfla01000g00376
scaffold_1000	AUGUSTUS	CDS	111239	111317	.	+	0	ID=cds.Sfla01000g00376.1.1;Parent=Sfla01000g00376.1
scaffold_1000	AUGUSTUS	CDS	111394	111533	.	+	2	ID=cds.Sfla01000g00376.1.2;Parent=Sfla01000g00376.1
###
scaffold_1000	AUGUSTUS	gene	120965	126537	.	+	.	ID=Sfla01000g00377
scaffold_1000	AUGUSTUS	mRNA	120965	126537	.	+	.	ID=Sfla01000g00377.1;Parent=Sfla01000g00377
scaffold_1000	AUGUSTUS	CDS	120965	121070	.	+	0	ID=cds.Sfla01000g00377.1.1;Parent=Sfla01000g00377.1
scaffold_1000	AUGUSTUS	CDS	121421	121518	.	+	2	ID=cds.Sfla01000g00377.1.2;Parent=Sfla01000g00377.1
scaffold_1000	AUGUSTUS	CDS	121621	121797	.	+	0	ID=cds.Sfla01000g00377.1.3;Parent=Sfla01000g00377.1
scaffold_1000	AUGUSTUS	CDS	121895	121995	.	+	0	ID=cds.Sfla01000g00377.1.4;Parent=Sfla01000g00377.1
scaffold_1000	AUGUSTUS	CDS	122368	122443	.	+	1	ID=cds.Sfla01000g00377.1.5;Parent=Sfla01000g00377.1
scaffold_1000	AUGUSTUS	CDS	122547	122606	.	+	0	ID=cds.Sfla01000g00377.1.6;Parent=Sfla01000g00377.1
scaffold_1000	AUGUSTUS	CDS	122713	122897	.	+	0	ID=cds.Sfla01000g00377.1.7;Parent=Sfla01000g00377.1
scaffold_1000	AUGUSTUS	CDS	123079	123175	.	+	1	ID=cds.Sfla01000g00377.1.8;Parent=Sfla01000g00377.1
scaffold_1000	AUGUSTUS	CDS	124797	124883	.	+	0	ID=cds.Sfla01000g00377.1.9;Parent=Sfla01000g00377.1
scaffold_1000	AUGUSTUS	CDS	125127	125185	.	+	0	ID=cds.Sfla01000g00377.1.10;Parent=Sfla01000g00377.1
scaffold_1000	AUGUSTUS	CDS	125289	125380	.	+	1	ID=cds.Sfla01000g00377.1.11;Parent=Sfla01000g00377.1
scaffold_1000	AUGUSTUS	CDS	125464	125541	.	+	2	ID=cds.Sfla01000g00377.1.12;Parent=Sfla01000g00377.1
scaffold_1000	AUGUSTUS	CDS	125645	125805	.	+	2	ID=cds.Sfla01000g00377.1.13;Parent=Sfla01000g00377.1
scaffold_1000	AUGUSTUS	CDS	126319	126537	.	+	0	ID=cds.Sfla01000g00377.1.14;Parent=Sfla01000g00377.1
###
scaffold_1000	AUGUSTUS	gene	148901	149500	.	+	.	ID=Sfla01000g00378
scaffold_1000	AUGUSTUS	mRNA	148901	149500	.	+	.	ID=Sfla01000g00378.1;Parent=Sfla01000g00378
scaffold_1000	AUGUSTUS	CDS	148901	149106	.	+	0	ID=cds.Sfla01000g00378.1.1;Parent=Sfla01000g00378.1
scaffold_1000	AUGUSTUS	CDS	149374	149500	.	+	1	ID=cds.Sfla01000g00378.1.2;Parent=Sfla01000g00378.1
###
scaffold_1000	AUGUSTUS	gene	181184	182586	.	+	.	ID=Sfla01000g00379
scaffold_1000	ST/TD/KYJ	mRNA	179510	183478	.	+	.	ID=Sfla01000g00379.1;Parent=Sfla01000g00379
scaffold_1000	ST/TD/KYJ	five_prime_UTR	179510	179674	.	+	.	ID=5utr.Sfla01000g00379.1.1;Parent=Sfla01000g00379.1
scaffold_1000	ST/TD/KYJ	CDS	179675	179704	.	+	0	ID=cds.Sfla01000g00379.1.1;Parent=Sfla01000g00379.1
scaffold_1000	ST/TD/KYJ	CDS	180574	180711	.	+	0	ID=cds.Sfla01000g00379.1.2;Parent=Sfla01000g00379.1
scaffold_1000	ST/TD/KYJ	CDS	181470	181615	.	+	0	ID=cds.Sfla01000g00379.1.3;Parent=Sfla01000g00379.1
scaffold_1000	ST/TD/KYJ	CDS	181753	181872	.	+	1	ID=cds.Sfla01000g00379.1.4;Parent=Sfla01000g00379.1
scaffold_1000	ST/TD/KYJ	CDS	181977	182189	.	+	1	ID=cds.Sfla01000g00379.1.5;Parent=Sfla01000g00379.1
scaffold_1000	ST/TD/KYJ	CDS	182285	182365	.	+	1	ID=cds.Sfla01000g00379.1.6;Parent=Sfla01000g00379.1
scaffold_1000	ST/TD/KYJ	CDS	182511	182586	.	+	1	ID=cds.Sfla01000g00379.1.7;Parent=Sfla01000g00379.1
scaffold_1000	ST/TD/KYJ	three_prime_UTR	182587	183478	.	+	.	ID=3utr.Sfla01000g00379.1.1;Parent=Sfla01000g00379.1
scaffold_1000	AUGUSTUS	mRNA	181184	182586	.	+	.	ID=Sfla01000g00379.2;Parent=Sfla01000g00379
scaffold_1000	AUGUSTUS	CDS	181184	181186	.	+	0	ID=cds.Sfla01000g00379.2.1;Parent=Sfla01000g00379.2
scaffold_1000	AUGUSTUS	CDS	181470	181615	.	+	0	ID=cds.Sfla01000g00379.2.2;Parent=Sfla01000g00379.2
scaffold_1000	AUGUSTUS	CDS	181753	181821	.	+	1	ID=cds.Sfla01000g00379.2.3;Parent=Sfla01000g00379.2
scaffold_1000	AUGUSTUS	CDS	181977	182189	.	+	1	ID=cds.Sfla01000g00379.2.4;Parent=Sfla01000g00379.2
scaffold_1000	AUGUSTUS	CDS	182285	182365	.	+	1	ID=cds.Sfla01000g00379.2.5;Parent=Sfla01000g00379.2
scaffold_1000	AUGUSTUS	CDS	182511	182586	.	+	1	ID=cds.Sfla01000g00379.2.6;Parent=Sfla01000g00379.2
###
scaffold_1000	AUGUSTUS	gene	182928	186712	.	-	.	ID=Sfla01000g00380
scaffold_1000	AUGUSTUS	mRNA	182928	186712	.	-	.	ID=Sfla01000g00380.1;Parent=Sfla01000g00380
scaffold_1000	AUGUSTUS	CDS	182928	183040	.	-	2	ID=cds.Sfla01000g00380.1.1;Parent=Sfla01000g00380.1
scaffold_1000	AUGUSTUS	CDS	183139	183274	.	-	0	ID=cds.Sfla01000g00380.1.2;Parent=Sfla01000g00380.1
scaffold_1000	AUGUSTUS	CDS	183805	184806	.	-	0	ID=cds.Sfla01000g00380.1.3;Parent=Sfla01000g00380.1
scaffold_1000	AUGUSTUS	CDS	185354	186712	.	-	0	ID=cds.Sfla01000g00380.1.4;Parent=Sfla01000g00380.1
###
scaffold_1000	AUGUSTUS	gene	187130	188599	.	+	.	ID=Sfla01000g00381
scaffold_1000	AUGUSTUS	mRNA	187130	188599	.	+	.	ID=Sfla01000g00381.1;Parent=Sfla01000g00381
scaffold_1000	AUGUSTUS	CDS	187130	187159	.	+	0	ID=cds.Sfla01000g00381.1.1;Parent=Sfla01000g00381.1
scaffold_1000	AUGUSTUS	CDS	187229	187261	.	+	0	ID=cds.Sfla01000g00381.1.2;Parent=Sfla01000g00381.1
scaffold_1000	AUGUSTUS	CDS	188252	188599	.	+	0	ID=cds.Sfla01000g00381.1.3;Parent=Sfla01000g00381.1
###
scaffold_1000	AUGUSTUS	gene	191864	193459	.	+	.	ID=Sfla01000g00382
scaffold_1000	AUGUSTUS	mRNA	191864	193459	.	+	.	ID=Sfla01000g00382.1;Parent=Sfla01000g00382
scaffold_1000	AUGUSTUS	CDS	191864	192029	.	+	0	ID=cds.Sfla01000g00382.1.1;Parent=Sfla01000g00382.1
scaffold_1000	AUGUSTUS	CDS	192550	192890	.	+	2	ID=cds.Sfla01000g00382.1.2;Parent=Sfla01000g00382.1
scaffold_1000	AUGUSTUS	CDS	193010	193459	.	+	0	ID=cds.Sfla01000g00382.1.3;Parent=Sfla01000g00382.1
###
scaffold_1000	AUGUSTUS	gene	269888	270972	.	+	.	ID=Sfla01000g00383
scaffold_1000	AUGUSTUS	mRNA	269888	270972	.	+	.	ID=Sfla01000g00383.1;Parent=Sfla01000g00383
scaffold_1000	AUGUSTUS	CDS	269888	270155	.	+	0	ID=cds.Sfla01000g00383.1.1;Parent=Sfla01000g00383.1
scaffold_1000	AUGUSTUS	CDS	270296	270450	.	+	2	ID=cds.Sfla01000g00383.1.2;Parent=Sfla01000g00383.1
scaffold_1000	AUGUSTUS	CDS	270862	270972	.	+	0	ID=cds.Sfla01000g00383.1.3;Parent=Sfla01000g00383.1
###
scaffold_1000	AUGUSTUS	gene	271349	275026	.	-	.	ID=Sfla01000g00384
scaffold_1000	AUGUSTUS	mRNA	271349	275026	.	-	.	ID=Sfla01000g00384.1;Parent=Sfla01000g00384
scaffold_1000	AUGUSTUS	CDS	271349	271540	.	-	0	ID=cds.Sfla01000g00384.1.1;Parent=Sfla01000g00384.1
scaffold_1000	AUGUSTUS	CDS	274604	274702	.	-	0	ID=cds.Sfla01000g00384.1.2;Parent=Sfla01000g00384.1
scaffold_1000	AUGUSTUS	CDS	274808	275026	.	-	0	ID=cds.Sfla01000g00384.1.3;Parent=Sfla01000g00384.1
###
scaffold_1000	AUGUSTUS	gene	287092	294075	.	-	.	ID=Sfla01000g00385
scaffold_1000	AUGUSTUS	mRNA	287092	294075	.	-	.	ID=Sfla01000g00385.1;Parent=Sfla01000g00385
scaffold_1000	AUGUSTUS	CDS	287092	287191	.	-	1	ID=cds.Sfla01000g00385.1.1;Parent=Sfla01000g00385.1
scaffold_1000	AUGUSTUS	CDS	289576	289688	.	-	0	ID=cds.Sfla01000g00385.1.2;Parent=Sfla01000g00385.1
scaffold_1000	AUGUSTUS	CDS	289811	289941	.	-	2	ID=cds.Sfla01000g00385.1.3;Parent=Sfla01000g00385.1
scaffold_1000	AUGUSTUS	CDS	290079	290280	.	-	0	ID=cds.Sfla01000g00385.1.4;Parent=Sfla01000g00385.1
scaffold_1000	AUGUSTUS	CDS	290479	290577	.	-	0	ID=cds.Sfla01000g00385.1.5;Parent=Sfla01000g00385.1
scaffold_1000	AUGUSTUS	CDS	293510	293596	.	-	0	ID=cds.Sfla01000g00385.1.6;Parent=Sfla01000g00385.1
scaffold_1000	AUGUSTUS	CDS	293803	294075	.	-	0	ID=cds.Sfla01000g00385.1.7;Parent=Sfla01000g00385.1
scaffold_1000	ST/TD/KYJ	mRNA	288520	294249	.	-	.	ID=Sfla01000g00385.2;Parent=Sfla01000g00385
scaffold_1000	ST/TD/KYJ	three_prime_UTR	288520	289457	.	-	.	ID=3utr.Sfla01000g00385.2.1;Parent=Sfla01000g00385.2
scaffold_1000	ST/TD/KYJ	CDS	289458	289688	.	-	0	ID=cds.Sfla01000g00385.2.1;Parent=Sfla01000g00385.2
scaffold_1000	ST/TD/KYJ	CDS	289811	289941	.	-	2	ID=cds.Sfla01000g00385.2.2;Parent=Sfla01000g00385.2
scaffold_1000	ST/TD/KYJ	CDS	290079	290280	.	-	0	ID=cds.Sfla01000g00385.2.3;Parent=Sfla01000g00385.2
scaffold_1000	ST/TD/KYJ	CDS	290479	290577	.	-	0	ID=cds.Sfla01000g00385.2.4;Parent=Sfla01000g00385.2
scaffold_1000	ST/TD/KYJ	CDS	293510	293596	.	-	0	ID=cds.Sfla01000g00385.2.5;Parent=Sfla01000g00385.2
scaffold_1000	ST/TD/KYJ	CDS	293803	294075	.	-	0	ID=cds.Sfla01000g00385.2.6;Parent=Sfla01000g00385.2
scaffold_1000	ST/TD/KYJ	five_prime_UTR	294076	294249	.	-	.	ID=5utr.Sfla01000g00385.2.1;Parent=Sfla01000g00385.2
###
scaffold_1000	AUGUSTUS	gene	299940	307744	.	+	.	ID=Sfla01000g00386
scaffold_1000	AUGUSTUS	mRNA	299940	307744	.	+	.	ID=Sfla01000g00386.1;Parent=Sfla01000g00386
scaffold_1000	AUGUSTUS	CDS	299940	300354	.	+	0	ID=cds.Sfla01000g00386.1.1;Parent=Sfla01000g00386.1
scaffold_1000	AUGUSTUS	CDS	307626	307744	.	+	2	ID=cds.Sfla01000g00386.1.2;Parent=Sfla01000g00386.1
###
scaffold_1000	AUGUSTUS	gene	362097	364580	.	+	.	ID=Sfla01000g00387
scaffold_1000	AUGUSTUS	mRNA	362097	364580	.	+	.	ID=Sfla01000g00387.1;Parent=Sfla01000g00387
scaffold_1000	AUGUSTUS	CDS	362097	362649	.	+	0	ID=cds.Sfla01000g00387.1.1;Parent=Sfla01000g00387.1
scaffold_1000	AUGUSTUS	CDS	363260	363464	.	+	2	ID=cds.Sfla01000g00387.1.2;Parent=Sfla01000g00387.1
scaffold_1000	AUGUSTUS	CDS	363907	364404	.	+	1	ID=cds.Sfla01000g00387.1.3;Parent=Sfla01000g00387.1
scaffold_1000	AUGUSTUS	CDS	364496	364580	.	+	1	ID=cds.Sfla01000g00387.1.4;Parent=Sfla01000g00387.1
###
scaffold_1000	AUGUSTUS	gene	365411	368291	.	+	.	ID=Sfla01000g00388
scaffold_1000	AUGUSTUS	mRNA	365411	368291	.	+	.	ID=Sfla01000g00388.1;Parent=Sfla01000g00388
scaffold_1000	AUGUSTUS	CDS	365411	365675	.	+	0	ID=cds.Sfla01000g00388.1.1;Parent=Sfla01000g00388.1
scaffold_1000	AUGUSTUS	CDS	367006	367173	.	+	2	ID=cds.Sfla01000g00388.1.2;Parent=Sfla01000g00388.1
scaffold_1000	AUGUSTUS	CDS	368071	368291	.	+	2	ID=cds.Sfla01000g00388.1.3;Parent=Sfla01000g00388.1
###
scaffold_1000	AUGUSTUS	gene	370046	382678	.	+	.	ID=Sfla01000g00389
scaffold_1000	AUGUSTUS	mRNA	370046	382678	.	+	.	ID=Sfla01000g00389.1;Parent=Sfla01000g00389
scaffold_1000	AUGUSTUS	CDS	370046	373131	.	+	0	ID=cds.Sfla01000g00389.1.1;Parent=Sfla01000g00389.1
scaffold_1000	AUGUSTUS	CDS	376173	376274	.	+	1	ID=cds.Sfla01000g00389.1.2;Parent=Sfla01000g00389.1
scaffold_1000	AUGUSTUS	CDS	378062	378653	.	+	1	ID=cds.Sfla01000g00389.1.3;Parent=Sfla01000g00389.1
scaffold_1000	AUGUSTUS	CDS	382598	382678	.	+	0	ID=cds.Sfla01000g00389.1.4;Parent=Sfla01000g00389.1
###
scaffold_1000	AUGUSTUS	gene	394810	396937	.	+	.	ID=Sfla01000g00390
scaffold_1000	AUGUSTUS	mRNA	394810	396937	.	+	.	ID=Sfla01000g00390.1;Parent=Sfla01000g00390
scaffold_1000	AUGUSTUS	CDS	394810	394923	.	+	0	ID=cds.Sfla01000g00390.1.1;Parent=Sfla01000g00390.1
scaffold_1000	AUGUSTUS	CDS	396770	396937	.	+	0	ID=cds.Sfla01000g00390.1.2;Parent=Sfla01000g00390.1
###
scaffold_1000	AUGUSTUS	gene	404205	405176	.	-	.	ID=Sfla01000g00391
scaffold_1000	AUGUSTUS	mRNA	404205	405176	.	-	.	ID=Sfla01000g00391.1;Parent=Sfla01000g00391
scaffold_1000	AUGUSTUS	CDS	404205	404461	.	-	2	ID=cds.Sfla01000g00391.1.1;Parent=Sfla01000g00391.1
scaffold_1000	AUGUSTUS	CDS	404596	404695	.	-	0	ID=cds.Sfla01000g00391.1.2;Parent=Sfla01000g00391.1
scaffold_1000	AUGUSTUS	CDS	404781	405176	.	-	0	ID=cds.Sfla01000g00391.1.3;Parent=Sfla01000g00391.1
###
scaffold_1000	AUGUSTUS	gene	465947	468235	.	+	.	ID=Sfla01000g00392
scaffold_1000	AUGUSTUS	mRNA	465947	468235	.	+	.	ID=Sfla01000g00392.1;Parent=Sfla01000g00392
scaffold_1000	AUGUSTUS	CDS	465947	467120	.	+	0	ID=cds.Sfla01000g00392.1.1;Parent=Sfla01000g00392.1
scaffold_1000	AUGUSTUS	CDS	467231	467649	.	+	2	ID=cds.Sfla01000g00392.1.2;Parent=Sfla01000g00392.1
scaffold_1000	AUGUSTUS	CDS	467783	468235	.	+	0	ID=cds.Sfla01000g00392.1.3;Parent=Sfla01000g00392.1
###
scaffold_1000	AUGUSTUS	gene	468345	469064	.	+	.	ID=Sfla01000g00393
scaffold_1000	AUGUSTUS	mRNA	468345	469064	.	+	.	ID=Sfla01000g00393.1;Parent=Sfla01000g00393
scaffold_1000	AUGUSTUS	CDS	468345	469064	.	+	0	ID=cds.Sfla01000g00393.1.1;Parent=Sfla01000g00393.1
###
scaffold_1000	AUGUSTUS	gene	471262	473130	.	-	.	ID=Sfla01000g00394
scaffold_1000	AUGUSTUS	mRNA	471262	473130	.	-	.	ID=Sfla01000g00394.1;Parent=Sfla01000g00394
scaffold_1000	AUGUSTUS	CDS	471262	472014	.	-	0	ID=cds.Sfla01000g00394.1.1;Parent=Sfla01000g00394.1
scaffold_1000	AUGUSTUS	CDS	472486	473130	.	-	0	ID=cds.Sfla01000g00394.1.2;Parent=Sfla01000g00394.1
###
scaffold_1000	AUGUSTUS	gene	476239	476520	.	+	.	ID=Sfla01000g00395
scaffold_1000	AUGUSTUS	mRNA	476239	476520	.	+	.	ID=Sfla01000g00395.1;Parent=Sfla01000g00395
scaffold_1000	AUGUSTUS	CDS	476239	476520	.	+	0	ID=cds.Sfla01000g00395.1.1;Parent=Sfla01000g00395.1
###
scaffold_1000	AUGUSTUS	gene	497732	508932	.	-	.	ID=Sfla01000g00396
scaffold_1000	ST/TD/KYJ	mRNA	497454	521459	.	-	.	ID=Sfla01000g00396.1;Parent=Sfla01000g00396
scaffold_1000	ST/TD/KYJ	three_prime_UTR	497454	497731	.	-	.	ID=3utr.Sfla01000g00396.1.1;Parent=Sfla01000g00396.1
scaffold_1000	ST/TD/KYJ	CDS	497732	497800	.	-	0	ID=cds.Sfla01000g00396.1.1;Parent=Sfla01000g00396.1
scaffold_1000	ST/TD/KYJ	CDS	497886	497987	.	-	0	ID=cds.Sfla01000g00396.1.2;Parent=Sfla01000g00396.1
scaffold_1000	ST/TD/KYJ	CDS	498065	498145	.	-	0	ID=cds.Sfla01000g00396.1.3;Parent=Sfla01000g00396.1
scaffold_1000	ST/TD/KYJ	CDS	498248	498343	.	-	0	ID=cds.Sfla01000g00396.1.4;Parent=Sfla01000g00396.1
scaffold_1000	ST/TD/KYJ	CDS	498418	498522	.	-	0	ID=cds.Sfla01000g00396.1.5;Parent=Sfla01000g00396.1
scaffold_1000	ST/TD/KYJ	CDS	498611	498685	.	-	0	ID=cds.Sfla01000g00396.1.6;Parent=Sfla01000g00396.1
scaffold_1000	ST/TD/KYJ	CDS	498838	498897	.	-	0	ID=cds.Sfla01000g00396.1.7;Parent=Sfla01000g00396.1
scaffold_1000	ST/TD/KYJ	CDS	502773	502903	.	-	2	ID=cds.Sfla01000g00396.1.8;Parent=Sfla01000g00396.1
scaffold_1000	ST/TD/KYJ	CDS	503006	503081	.	-	0	ID=cds.Sfla01000g00396.1.9;Parent=Sfla01000g00396.1
scaffold_1000	ST/TD/KYJ	CDS	503409	503478	.	-	1	ID=cds.Sfla01000g00396.1.10;Parent=Sfla01000g00396.1
scaffold_1000	ST/TD/KYJ	CDS	503704	503765	.	-	0	ID=cds.Sfla01000g00396.1.11;Parent=Sfla01000g00396.1
scaffold_1000	ST/TD/KYJ	CDS	503854	503937	.	-	0	ID=cds.Sfla01000g00396.1.12;Parent=Sfla01000g00396.1
scaffold_1000	ST/TD/KYJ	CDS	504012	504086	.	-	0	ID=cds.Sfla01000g00396.1.13;Parent=Sfla01000g00396.1
scaffold_1000	ST/TD/KYJ	CDS	517313	517450	.	-	0	ID=cds.Sfla01000g00396.1.14;Parent=Sfla01000g00396.1
scaffold_1000	ST/TD/KYJ	CDS	518891	518949	.	-	2	ID=cds.Sfla01000g00396.1.15;Parent=Sfla01000g00396.1
scaffold_1000	ST/TD/KYJ	CDS	519605	519823	.	-	2	ID=cds.Sfla01000g00396.1.16;Parent=Sfla01000g00396.1
scaffold_1000	ST/TD/KYJ	CDS	520797	521061	.	-	0	ID=cds.Sfla01000g00396.1.17;Parent=Sfla01000g00396.1
scaffold_1000	ST/TD/KYJ	CDS	521188	521229	.	-	0	ID=cds.Sfla01000g00396.1.18;Parent=Sfla01000g00396.1
scaffold_1000	ST/TD/KYJ	five_prime_UTR	521230	521459	.	-	.	ID=5utr.Sfla01000g00396.1.1;Parent=Sfla01000g00396.1
scaffold_1000	AUGUSTUS	mRNA	497732	508932	.	-	.	ID=Sfla01000g00396.2;Parent=Sfla01000g00396
scaffold_1000	AUGUSTUS	CDS	497732	497800	.	-	0	ID=cds.Sfla01000g00396.2.1;Parent=Sfla01000g00396.2
scaffold_1000	AUGUSTUS	CDS	497886	497987	.	-	0	ID=cds.Sfla01000g00396.2.2;Parent=Sfla01000g00396.2
scaffold_1000	AUGUSTUS	CDS	498065	498145	.	-	0	ID=cds.Sfla01000g00396.2.3;Parent=Sfla01000g00396.2
scaffold_1000	AUGUSTUS	CDS	498248	498343	.	-	0	ID=cds.Sfla01000g00396.2.4;Parent=Sfla01000g00396.2
scaffold_1000	AUGUSTUS	CDS	498418	498522	.	-	0	ID=cds.Sfla01000g00396.2.5;Parent=Sfla01000g00396.2
scaffold_1000	AUGUSTUS	CDS	498611	498685	.	-	0	ID=cds.Sfla01000g00396.2.6;Parent=Sfla01000g00396.2
scaffold_1000	AUGUSTUS	CDS	498838	498897	.	-	0	ID=cds.Sfla01000g00396.2.7;Parent=Sfla01000g00396.2
scaffold_1000	AUGUSTUS	CDS	502773	502903	.	-	2	ID=cds.Sfla01000g00396.2.8;Parent=Sfla01000g00396.2
scaffold_1000	AUGUSTUS	CDS	503006	503081	.	-	0	ID=cds.Sfla01000g00396.2.9;Parent=Sfla01000g00396.2
scaffold_1000	AUGUSTUS	CDS	503409	503478	.	-	1	ID=cds.Sfla01000g00396.2.10;Parent=Sfla01000g00396.2
scaffold_1000	AUGUSTUS	CDS	503704	503765	.	-	0	ID=cds.Sfla01000g00396.2.11;Parent=Sfla01000g00396.2
scaffold_1000	AUGUSTUS	CDS	503854	503937	.	-	0	ID=cds.Sfla01000g00396.2.12;Parent=Sfla01000g00396.2
scaffold_1000	AUGUSTUS	CDS	504012	504127	.	-	2	ID=cds.Sfla01000g00396.2.13;Parent=Sfla01000g00396.2
scaffold_1000	AUGUSTUS	CDS	508755	508932	.	-	0	ID=cds.Sfla01000g00396.2.14;Parent=Sfla01000g00396.2
###
scaffold_1000	AUGUSTUS	gene	516077	521229	.	-	.	ID=Sfla01000g00397
scaffold_1000	AUGUSTUS	mRNA	516077	521229	.	-	.	ID=Sfla01000g00397.1;Parent=Sfla01000g00397
scaffold_1000	AUGUSTUS	CDS	516077	516328	.	-	0	ID=cds.Sfla01000g00397.1.1;Parent=Sfla01000g00397.1
scaffold_1000	AUGUSTUS	CDS	517313	517450	.	-	0	ID=cds.Sfla01000g00397.1.2;Parent=Sfla01000g00397.1
scaffold_1000	AUGUSTUS	CDS	518891	518949	.	-	2	ID=cds.Sfla01000g00397.1.3;Parent=Sfla01000g00397.1
scaffold_1000	AUGUSTUS	CDS	519605	519830	.	-	0	ID=cds.Sfla01000g00397.1.4;Parent=Sfla01000g00397.1
scaffold_1000	AUGUSTUS	CDS	520110	520165	.	-	2	ID=cds.Sfla01000g00397.1.5;Parent=Sfla01000g00397.1
scaffold_1000	AUGUSTUS	CDS	520797	521061	.	-	0	ID=cds.Sfla01000g00397.1.6;Parent=Sfla01000g00397.1
scaffold_1000	AUGUSTUS	CDS	521188	521229	.	-	0	ID=cds.Sfla01000g00397.1.7;Parent=Sfla01000g00397.1
###
scaffold_1000	AUGUSTUS	gene	572361	573137	.	+	.	ID=Sfla01000g00398
scaffold_1000	AUGUSTUS	mRNA	572361	573137	.	+	.	ID=Sfla01000g00398.1;Parent=Sfla01000g00398
scaffold_1000	AUGUSTUS	CDS	572361	572409	.	+	0	ID=cds.Sfla01000g00398.1.1;Parent=Sfla01000g00398.1
scaffold_1000	AUGUSTUS	CDS	572736	572890	.	+	2	ID=cds.Sfla01000g00398.1.2;Parent=Sfla01000g00398.1
scaffold_1000	AUGUSTUS	CDS	573030	573137	.	+	0	ID=cds.Sfla01000g00398.1.3;Parent=Sfla01000g00398.1
###
scaffold_1000	AUGUSTUS	gene	589953	591683	.	-	.	ID=Sfla01000g00399
scaffold_1000	AUGUSTUS	mRNA	589953	591683	.	-	.	ID=Sfla01000g00399.1;Parent=Sfla01000g00399
scaffold_1000	AUGUSTUS	CDS	589953	590066	.	-	0	ID=cds.Sfla01000g00399.1.1;Parent=Sfla01000g00399.1
scaffold_1000	AUGUSTUS	CDS	590192	590338	.	-	0	ID=cds.Sfla01000g00399.1.2;Parent=Sfla01000g00399.1
scaffold_1000	AUGUSTUS	CDS	591549	591683	.	-	0	ID=cds.Sfla01000g00399.1.3;Parent=Sfla01000g00399.1
###
scaffold_1000	AUGUSTUS	gene	592954	602827	.	+	.	ID=Sfla01000g00400
scaffold_1000	AUGUSTUS	mRNA	592954	602827	.	+	.	ID=Sfla01000g00400.1;Parent=Sfla01000g00400
scaffold_1000	AUGUSTUS	CDS	592954	593068	.	+	0	ID=cds.Sfla01000g00400.1.1;Parent=Sfla01000g00400.1
scaffold_1000	AUGUSTUS	CDS	593246	593310	.	+	2	ID=cds.Sfla01000g00400.1.2;Parent=Sfla01000g00400.1
scaffold_1000	AUGUSTUS	CDS	593398	593669	.	+	0	ID=cds.Sfla01000g00400.1.3;Parent=Sfla01000g00400.1
scaffold_1000	AUGUSTUS	CDS	593758	593883	.	+	1	ID=cds.Sfla01000g00400.1.4;Parent=Sfla01000g00400.1
scaffold_1000	AUGUSTUS	CDS	593960	593981	.	+	1	ID=cds.Sfla01000g00400.1.5;Parent=Sfla01000g00400.1
scaffold_1000	AUGUSTUS	CDS	594252	594463	.	+	0	ID=cds.Sfla01000g00400.1.6;Parent=Sfla01000g00400.1
scaffold_1000	AUGUSTUS	CDS	594540	594747	.	+	1	ID=cds.Sfla01000g00400.1.7;Parent=Sfla01000g00400.1
scaffold_1000	AUGUSTUS	CDS	597317	597377	.	+	0	ID=cds.Sfla01000g00400.1.8;Parent=Sfla01000g00400.1
scaffold_1000	AUGUSTUS	CDS	597505	597722	.	+	2	ID=cds.Sfla01000g00400.1.9;Parent=Sfla01000g00400.1
scaffold_1000	AUGUSTUS	CDS	599304	599461	.	+	0	ID=cds.Sfla01000g00400.1.10;Parent=Sfla01000g00400.1
scaffold_1000	AUGUSTUS	CDS	599545	599635	.	+	1	ID=cds.Sfla01000g00400.1.11;Parent=Sfla01000g00400.1
scaffold_1000	AUGUSTUS	CDS	600795	600938	.	+	0	ID=cds.Sfla01000g00400.1.12;Parent=Sfla01000g00400.1
scaffold_1000	AUGUSTUS	CDS	601466	601534	.	+	0	ID=cds.Sfla01000g00400.1.13;Parent=Sfla01000g00400.1
scaffold_1000	AUGUSTUS	CDS	601690	601811	.	+	0	ID=cds.Sfla01000g00400.1.14;Parent=Sfla01000g00400.1
scaffold_1000	AUGUSTUS	CDS	602146	602197	.	+	1	ID=cds.Sfla01000g00400.1.15;Parent=Sfla01000g00400.1
scaffold_1000	AUGUSTUS	CDS	602648	602827	.	+	0	ID=cds.Sfla01000g00400.1.16;Parent=Sfla01000g00400.1
scaffold_1000	ST/TD/KYJ	mRNA	600763	602227	.	+	.	ID=Sfla01000g00400.2;Parent=Sfla01000g00400
scaffold_1000	ST/TD/KYJ	five_prime_UTR	600763	601318	.	+	.	ID=5utr.Sfla01000g00400.2.1;Parent=Sfla01000g00400.2
scaffold_1000	ST/TD/KYJ	CDS	601319	601534	.	+	0	ID=cds.Sfla01000g00400.2.1;Parent=Sfla01000g00400.2
scaffold_1000	ST/TD/KYJ	CDS	601690	601811	.	+	0	ID=cds.Sfla01000g00400.2.2;Parent=Sfla01000g00400.2
scaffold_1000	ST/TD/KYJ	CDS	602146	602227	.	+	1	ID=cds.Sfla01000g00400.2.3;Parent=Sfla01000g00400.2
###
scaffold_1000	AUGUSTUS	gene	608929	611871	.	+	.	ID=Sfla01000g00401
scaffold_1000	AUGUSTUS	mRNA	608929	611871	.	+	.	ID=Sfla01000g00401.1;Parent=Sfla01000g00401
scaffold_1000	AUGUSTUS	CDS	608929	609138	.	+	0	ID=cds.Sfla01000g00401.1.1;Parent=Sfla01000g00401.1
scaffold_1000	AUGUSTUS	CDS	609266	609401	.	+	0	ID=cds.Sfla01000g00401.1.2;Parent=Sfla01000g00401.1
scaffold_1000	AUGUSTUS	CDS	611717	611871	.	+	2	ID=cds.Sfla01000g00401.1.3;Parent=Sfla01000g00401.1
###
scaffold_1001	AUGUSTUS	gene	134715	135461	.	+	.	ID=Sfla01001g00402
scaffold_1001	AUGUSTUS	mRNA	134715	135461	.	+	.	ID=Sfla01001g00402.1;Parent=Sfla01001g00402
scaffold_1001	AUGUSTUS	CDS	134715	134777	.	+	0	ID=cds.Sfla01001g00402.1.1;Parent=Sfla01001g00402.1
scaffold_1001	AUGUSTUS	CDS	135123	135461	.	+	0	ID=cds.Sfla01001g00402.1.2;Parent=Sfla01001g00402.1
###
scaffold_1001	AUGUSTUS	gene	170540	172746	.	+	.	ID=Sfla01001g00403
scaffold_1001	AUGUSTUS	mRNA	170540	172746	.	+	.	ID=Sfla01001g00403.1;Parent=Sfla01001g00403
scaffold_1001	AUGUSTUS	CDS	170540	170627	.	+	0	ID=cds.Sfla01001g00403.1.1;Parent=Sfla01001g00403.1
scaffold_1001	AUGUSTUS	CDS	171838	171919	.	+	2	ID=cds.Sfla01001g00403.1.2;Parent=Sfla01001g00403.1
scaffold_1001	AUGUSTUS	CDS	172021	172129	.	+	1	ID=cds.Sfla01001g00403.1.3;Parent=Sfla01001g00403.1
scaffold_1001	AUGUSTUS	CDS	172408	172746	.	+	0	ID=cds.Sfla01001g00403.1.4;Parent=Sfla01001g00403.1
###
scaffold_1001	AUGUSTUS	gene	214578	215320	.	+	.	ID=Sfla01001g00404
scaffold_1001	AUGUSTUS	mRNA	214578	215320	.	+	.	ID=Sfla01001g00404.1;Parent=Sfla01001g00404
scaffold_1001	AUGUSTUS	CDS	214578	214703	.	+	0	ID=cds.Sfla01001g00404.1.1;Parent=Sfla01001g00404.1
scaffold_1001	AUGUSTUS	CDS	214982	215320	.	+	0	ID=cds.Sfla01001g00404.1.2;Parent=Sfla01001g00404.1
###
scaffold_1001	AUGUSTUS	gene	226203	232655	.	+	.	ID=Sfla01001g00405
scaffold_1001	AUGUSTUS	mRNA	226203	232655	.	+	.	ID=Sfla01001g00405.1;Parent=Sfla01001g00405
scaffold_1001	AUGUSTUS	CDS	226203	226452	.	+	0	ID=cds.Sfla01001g00405.1.1;Parent=Sfla01001g00405.1
scaffold_1001	AUGUSTUS	CDS	228964	229025	.	+	2	ID=cds.Sfla01001g00405.1.2;Parent=Sfla01001g00405.1
scaffold_1001	AUGUSTUS	CDS	232317	232655	.	+	0	ID=cds.Sfla01001g00405.1.3;Parent=Sfla01001g00405.1
###
scaffold_1001	AUGUSTUS	gene	239981	240709	.	+	.	ID=Sfla01001g00406
scaffold_1001	AUGUSTUS	mRNA	239981	240709	.	+	.	ID=Sfla01001g00406.1;Parent=Sfla01001g00406
scaffold_1001	AUGUSTUS	CDS	239981	240709	.	+	0	ID=cds.Sfla01001g00406.1.1;Parent=Sfla01001g00406.1
###
scaffold_1001	AUGUSTUS	gene	302877	305090	.	+	.	ID=Sfla01001g00407
scaffold_1001	AUGUSTUS	mRNA	302877	305090	.	+	.	ID=Sfla01001g00407.1;Parent=Sfla01001g00407
scaffold_1001	AUGUSTUS	CDS	302877	302964	.	+	0	ID=cds.Sfla01001g00407.1.1;Parent=Sfla01001g00407.1
scaffold_1001	AUGUSTUS	CDS	304178	304259	.	+	2	ID=cds.Sfla01001g00407.1.2;Parent=Sfla01001g00407.1
scaffold_1001	AUGUSTUS	CDS	304361	304397	.	+	1	ID=cds.Sfla01001g00407.1.3;Parent=Sfla01001g00407.1
scaffold_1001	AUGUSTUS	CDS	304752	305090	.	+	0	ID=cds.Sfla01001g00407.1.4;Parent=Sfla01001g00407.1
###
scaffold_1001	AUGUSTUS	gene	331165	331525	.	+	.	ID=Sfla01001g00408
scaffold_1001	AUGUSTUS	mRNA	331165	331525	.	+	.	ID=Sfla01001g00408.1;Parent=Sfla01001g00408
scaffold_1001	AUGUSTUS	CDS	331165	331260	.	+	0	ID=cds.Sfla01001g00408.1.1;Parent=Sfla01001g00408.1
scaffold_1001	AUGUSTUS	CDS	331358	331525	.	+	0	ID=cds.Sfla01001g00408.1.2;Parent=Sfla01001g00408.1
###
scaffold_1001	AUGUSTUS	gene	351704	353828	.	+	.	ID=Sfla01001g00409
scaffold_1001	AUGUSTUS	mRNA	351704	353828	.	+	.	ID=Sfla01001g00409.1;Parent=Sfla01001g00409
scaffold_1001	AUGUSTUS	CDS	351704	351799	.	+	0	ID=cds.Sfla01001g00409.1.1;Parent=Sfla01001g00409.1
scaffold_1001	AUGUSTUS	CDS	352065	352163	.	+	0	ID=cds.Sfla01001g00409.1.2;Parent=Sfla01001g00409.1
scaffold_1001	AUGUSTUS	CDS	353598	353828	.	+	0	ID=cds.Sfla01001g00409.1.3;Parent=Sfla01001g00409.1
###
scaffold_1001	AUGUSTUS	gene	444131	445845	.	-	.	ID=Sfla01001g00410
scaffold_1001	AUGUSTUS	mRNA	444131	445845	.	-	.	ID=Sfla01001g00410.1;Parent=Sfla01001g00410
scaffold_1001	AUGUSTUS	CDS	444131	444375	.	-	2	ID=cds.Sfla01001g00410.1.1;Parent=Sfla01001g00410.1
scaffold_1001	AUGUSTUS	CDS	444468	445065	.	-	0	ID=cds.Sfla01001g00410.1.2;Parent=Sfla01001g00410.1
scaffold_1001	AUGUSTUS	CDS	445843	445845	.	-	0	ID=cds.Sfla01001g00410.1.3;Parent=Sfla01001g00410.1
###
scaffold_1002	AUGUSTUS	gene	1570	4282	.	-	.	ID=Sfla01002g00411
scaffold_1002	AUGUSTUS	mRNA	1570	4282	.	-	.	ID=Sfla01002g00411.1;Parent=Sfla01002g00411
scaffold_1002	AUGUSTUS	CDS	1570	1806	.	-	0	ID=cds.Sfla01002g00411.1.1;Parent=Sfla01002g00411.1
scaffold_1002	AUGUSTUS	CDS	3194	3282	.	-	2	ID=cds.Sfla01002g00411.1.2;Parent=Sfla01002g00411.1
scaffold_1002	AUGUSTUS	CDS	4216	4282	.	-	0	ID=cds.Sfla01002g00411.1.3;Parent=Sfla01002g00411.1
###
scaffold_1002	AUGUSTUS	gene	107403	107804	.	+	.	ID=Sfla01002g00412
scaffold_1002	AUGUSTUS	mRNA	107403	107804	.	+	.	ID=Sfla01002g00412.1;Parent=Sfla01002g00412
scaffold_1002	AUGUSTUS	CDS	107403	107804	.	+	0	ID=cds.Sfla01002g00412.1.1;Parent=Sfla01002g00412.1
###
scaffold_1002	AUGUSTUS	gene	116416	116817	.	+	.	ID=Sfla01002g00413
scaffold_1002	AUGUSTUS	mRNA	116416	116817	.	+	.	ID=Sfla01002g00413.1;Parent=Sfla01002g00413
scaffold_1002	AUGUSTUS	CDS	116416	116817	.	+	0	ID=cds.Sfla01002g00413.1.1;Parent=Sfla01002g00413.1
###
scaffold_1002	AUGUSTUS	gene	124299	131781	.	+	.	ID=Sfla01002g00414
scaffold_1002	AUGUSTUS	mRNA	124299	131781	.	+	.	ID=Sfla01002g00414.1;Parent=Sfla01002g00414
scaffold_1002	AUGUSTUS	CDS	124299	124759	.	+	0	ID=cds.Sfla01002g00414.1.1;Parent=Sfla01002g00414.1
scaffold_1002	AUGUSTUS	CDS	124881	125007	.	+	1	ID=cds.Sfla01002g00414.1.2;Parent=Sfla01002g00414.1
scaffold_1002	AUGUSTUS	CDS	125693	126392	.	+	0	ID=cds.Sfla01002g00414.1.3;Parent=Sfla01002g00414.1
scaffold_1002	AUGUSTUS	CDS	126592	126610	.	+	2	ID=cds.Sfla01002g00414.1.4;Parent=Sfla01002g00414.1
scaffold_1002	AUGUSTUS	CDS	131083	131228	.	+	1	ID=cds.Sfla01002g00414.1.5;Parent=Sfla01002g00414.1
scaffold_1002	AUGUSTUS	CDS	131336	131781	.	+	2	ID=cds.Sfla01002g00414.1.6;Parent=Sfla01002g00414.1
###
scaffold_1002	AUGUSTUS	gene	168949	171163	.	+	.	ID=Sfla01002g00415
scaffold_1002	AUGUSTUS	mRNA	168949	171163	.	+	.	ID=Sfla01002g00415.1;Parent=Sfla01002g00415
scaffold_1002	AUGUSTUS	CDS	168949	169409	.	+	0	ID=cds.Sfla01002g00415.1.1;Parent=Sfla01002g00415.1
scaffold_1002	AUGUSTUS	CDS	170572	171163	.	+	1	ID=cds.Sfla01002g00415.1.2;Parent=Sfla01002g00415.1
###
scaffold_1002	AUGUSTUS	gene	181300	184740	.	+	.	ID=Sfla01002g00416
scaffold_1002	AUGUSTUS	mRNA	181300	184740	.	+	.	ID=Sfla01002g00416.1;Parent=Sfla01002g00416
scaffold_1002	AUGUSTUS	CDS	181300	181404	.	+	0	ID=cds.Sfla01002g00416.1.1;Parent=Sfla01002g00416.1
scaffold_1002	AUGUSTUS	CDS	184552	184740	.	+	0	ID=cds.Sfla01002g00416.1.2;Parent=Sfla01002g00416.1
###
scaffold_1002	AUGUSTUS	gene	231416	232799	.	+	.	ID=Sfla01002g00417
scaffold_1002	AUGUSTUS	mRNA	231416	232799	.	+	.	ID=Sfla01002g00417.1;Parent=Sfla01002g00417
scaffold_1002	AUGUSTUS	CDS	231416	231747	.	+	0	ID=cds.Sfla01002g00417.1.1;Parent=Sfla01002g00417.1
scaffold_1002	AUGUSTUS	CDS	231869	231995	.	+	1	ID=cds.Sfla01002g00417.1.2;Parent=Sfla01002g00417.1
scaffold_1002	AUGUSTUS	CDS	232653	232799	.	+	0	ID=cds.Sfla01002g00417.1.3;Parent=Sfla01002g00417.1
###
scaffold_1002	AUGUSTUS	gene	363750	365546	.	+	.	ID=Sfla01002g00418
scaffold_1002	AUGUSTUS	mRNA	363750	365546	.	+	.	ID=Sfla01002g00418.1;Parent=Sfla01002g00418
scaffold_1002	AUGUSTUS	CDS	363750	365546	.	+	0	ID=cds.Sfla01002g00418.1.1;Parent=Sfla01002g00418.1
###
scaffold_1002	AUGUSTUS	gene	388622	389026	.	-	.	ID=Sfla01002g00419
scaffold_1002	AUGUSTUS	mRNA	388622	389026	.	-	.	ID=Sfla01002g00419.1;Parent=Sfla01002g00419
scaffold_1002	AUGUSTUS	CDS	388622	388793	.	-	1	ID=cds.Sfla01002g00419.1.1;Parent=Sfla01002g00419.1
scaffold_1002	AUGUSTUS	CDS	388836	389026	.	-	0	ID=cds.Sfla01002g00419.1.2;Parent=Sfla01002g00419.1
###
scaffold_1002	AUGUSTUS	gene	441828	451226	.	+	.	ID=Sfla01002g00420
scaffold_1002	AUGUSTUS	mRNA	441828	451226	.	+	.	ID=Sfla01002g00420.1;Parent=Sfla01002g00420
scaffold_1002	AUGUSTUS	CDS	441828	441917	.	+	0	ID=cds.Sfla01002g00420.1.1;Parent=Sfla01002g00420.1
scaffold_1002	AUGUSTUS	CDS	442478	442998	.	+	0	ID=cds.Sfla01002g00420.1.2;Parent=Sfla01002g00420.1
scaffold_1002	AUGUSTUS	CDS	443080	443366	.	+	1	ID=cds.Sfla01002g00420.1.3;Parent=Sfla01002g00420.1
scaffold_1002	AUGUSTUS	CDS	443443	443490	.	+	2	ID=cds.Sfla01002g00420.1.4;Parent=Sfla01002g00420.1
scaffold_1002	AUGUSTUS	CDS	443597	443890	.	+	2	ID=cds.Sfla01002g00420.1.5;Parent=Sfla01002g00420.1
scaffold_1002	AUGUSTUS	CDS	443983	444149	.	+	2	ID=cds.Sfla01002g00420.1.6;Parent=Sfla01002g00420.1
scaffold_1002	AUGUSTUS	CDS	451134	451226	.	+	0	ID=cds.Sfla01002g00420.1.7;Parent=Sfla01002g00420.1
###
scaffold_1002	AUGUSTUS	gene	495350	495776	.	+	.	ID=Sfla01002g00421
scaffold_1002	AUGUSTUS	mRNA	495350	495776	.	+	.	ID=Sfla01002g00421.1;Parent=Sfla01002g00421
scaffold_1002	AUGUSTUS	CDS	495350	495501	.	+	0	ID=cds.Sfla01002g00421.1.1;Parent=Sfla01002g00421.1
scaffold_1002	AUGUSTUS	CDS	495599	495776	.	+	1	ID=cds.Sfla01002g00421.1.2;Parent=Sfla01002g00421.1
###
scaffold_1002	AUGUSTUS	gene	518594	519020	.	+	.	ID=Sfla01002g00422
scaffold_1002	AUGUSTUS	mRNA	518594	519020	.	+	.	ID=Sfla01002g00422.1;Parent=Sfla01002g00422
scaffold_1002	AUGUSTUS	CDS	518594	518748	.	+	0	ID=cds.Sfla01002g00422.1.1;Parent=Sfla01002g00422.1
scaffold_1002	AUGUSTUS	CDS	518834	519020	.	+	1	ID=cds.Sfla01002g00422.1.2;Parent=Sfla01002g00422.1
###
scaffold_1002	AUGUSTUS	gene	530182	530436	.	+	.	ID=Sfla01002g00423
scaffold_1002	AUGUSTUS	mRNA	530182	530436	.	+	.	ID=Sfla01002g00423.1;Parent=Sfla01002g00423
scaffold_1002	AUGUSTUS	CDS	530182	530436	.	+	0	ID=cds.Sfla01002g00423.1.1;Parent=Sfla01002g00423.1
###
scaffold_1002	AUGUSTUS	gene	571563	575623	.	+	.	ID=Sfla01002g00424
scaffold_1002	AUGUSTUS	mRNA	571563	575623	.	+	.	ID=Sfla01002g00424.1;Parent=Sfla01002g00424
scaffold_1002	AUGUSTUS	CDS	571563	571620	.	+	0	ID=cds.Sfla01002g00424.1.1;Parent=Sfla01002g00424.1
scaffold_1002	AUGUSTUS	CDS	572273	572832	.	+	2	ID=cds.Sfla01002g00424.1.2;Parent=Sfla01002g00424.1
scaffold_1002	AUGUSTUS	CDS	572926	573001	.	+	0	ID=cds.Sfla01002g00424.1.3;Parent=Sfla01002g00424.1
scaffold_1002	AUGUSTUS	CDS	573350	573444	.	+	2	ID=cds.Sfla01002g00424.1.4;Parent=Sfla01002g00424.1
scaffold_1002	AUGUSTUS	CDS	574936	575023	.	+	0	ID=cds.Sfla01002g00424.1.5;Parent=Sfla01002g00424.1
scaffold_1002	AUGUSTUS	CDS	575112	575236	.	+	2	ID=cds.Sfla01002g00424.1.6;Parent=Sfla01002g00424.1
scaffold_1002	AUGUSTUS	CDS	575335	575433	.	+	0	ID=cds.Sfla01002g00424.1.7;Parent=Sfla01002g00424.1
scaffold_1002	AUGUSTUS	CDS	575555	575623	.	+	0	ID=cds.Sfla01002g00424.1.8;Parent=Sfla01002g00424.1
scaffold_1002	ST/TD/KYJ	mRNA	572104	575934	.	+	.	ID=Sfla01002g00424.2;Parent=Sfla01002g00424
scaffold_1002	ST/TD/KYJ	five_prime_UTR	572104	572301	.	+	.	ID=5utr.Sfla01002g00424.2.1;Parent=Sfla01002g00424.2
scaffold_1002	ST/TD/KYJ	CDS	572302	572832	.	+	0	ID=cds.Sfla01002g00424.2.1;Parent=Sfla01002g00424.2
scaffold_1002	ST/TD/KYJ	CDS	572926	573001	.	+	0	ID=cds.Sfla01002g00424.2.2;Parent=Sfla01002g00424.2
scaffold_1002	ST/TD/KYJ	CDS	573350	573444	.	+	2	ID=cds.Sfla01002g00424.2.3;Parent=Sfla01002g00424.2
scaffold_1002	ST/TD/KYJ	CDS	573998	574081	.	+	0	ID=cds.Sfla01002g00424.2.4;Parent=Sfla01002g00424.2
scaffold_1002	ST/TD/KYJ	CDS	574936	575023	.	+	0	ID=cds.Sfla01002g00424.2.5;Parent=Sfla01002g00424.2
scaffold_1002	ST/TD/KYJ	CDS	575112	575236	.	+	2	ID=cds.Sfla01002g00424.2.6;Parent=Sfla01002g00424.2
scaffold_1002	ST/TD/KYJ	CDS	575335	575433	.	+	0	ID=cds.Sfla01002g00424.2.7;Parent=Sfla01002g00424.2
scaffold_1002	ST/TD/KYJ	CDS	575555	575623	.	+	0	ID=cds.Sfla01002g00424.2.8;Parent=Sfla01002g00424.2
scaffold_1002	ST/TD/KYJ	three_prime_UTR	575624	575934	.	+	.	ID=3utr.Sfla01002g00424.2.1;Parent=Sfla01002g00424.2
###
scaffold_1002	AUGUSTUS	gene	576693	578114	.	+	.	ID=Sfla01002g00425
scaffold_1002	AUGUSTUS	mRNA	576693	578114	.	+	.	ID=Sfla01002g00425.1;Parent=Sfla01002g00425
scaffold_1002	AUGUSTUS	CDS	576693	578114	.	+	0	ID=cds.Sfla01002g00425.1.1;Parent=Sfla01002g00425.1
###
scaffold_1002	AUGUSTUS	gene	578179	579159	.	+	.	ID=Sfla01002g00426
scaffold_1002	AUGUSTUS	mRNA	578179	579159	.	+	.	ID=Sfla01002g00426.1;Parent=Sfla01002g00426
scaffold_1002	AUGUSTUS	CDS	578179	579159	.	+	0	ID=cds.Sfla01002g00426.1.1;Parent=Sfla01002g00426.1
###
scaffold_1002	AUGUSTUS	gene	582697	583086	.	-	.	ID=Sfla01002g00427
scaffold_1002	AUGUSTUS	mRNA	582697	583086	.	-	.	ID=Sfla01002g00427.1;Parent=Sfla01002g00427
scaffold_1002	AUGUSTUS	CDS	582697	583086	.	-	0	ID=cds.Sfla01002g00427.1.1;Parent=Sfla01002g00427.1
###
scaffold_1002	AUGUSTUS	gene	584105	585730	.	-	.	ID=Sfla01002g00428
scaffold_1002	AUGUSTUS	mRNA	584105	585730	.	-	.	ID=Sfla01002g00428.1;Parent=Sfla01002g00428
scaffold_1002	AUGUSTUS	CDS	584105	585730	.	-	0	ID=cds.Sfla01002g00428.1.1;Parent=Sfla01002g00428.1
###
scaffold_1002	AUGUSTUS	gene	586771	588198	.	-	.	ID=Sfla01002g00429
scaffold_1002	AUGUSTUS	mRNA	586771	588198	.	-	.	ID=Sfla01002g00429.1;Parent=Sfla01002g00429
scaffold_1002	AUGUSTUS	CDS	586771	588198	.	-	0	ID=cds.Sfla01002g00429.1.1;Parent=Sfla01002g00429.1
###
scaffold_1003	AUGUSTUS	gene	65641	66506	.	+	.	ID=Sfla01003g00430
scaffold_1003	AUGUSTUS	mRNA	65641	66506	.	+	.	ID=Sfla01003g00430.1;Parent=Sfla01003g00430
scaffold_1003	AUGUSTUS	CDS	65641	65730	.	+	0	ID=cds.Sfla01003g00430.1.1;Parent=Sfla01003g00430.1
scaffold_1003	AUGUSTUS	CDS	65846	66302	.	+	0	ID=cds.Sfla01003g00430.1.2;Parent=Sfla01003g00430.1
scaffold_1003	AUGUSTUS	CDS	66439	66506	.	+	2	ID=cds.Sfla01003g00430.1.3;Parent=Sfla01003g00430.1
###
scaffold_1003	AUGUSTUS	gene	92230	97794	.	-	.	ID=Sfla01003g00431
scaffold_1003	AUGUSTUS	mRNA	92230	97794	.	-	.	ID=Sfla01003g00431.1;Parent=Sfla01003g00431
scaffold_1003	AUGUSTUS	CDS	92230	92424	.	-	0	ID=cds.Sfla01003g00431.1.1;Parent=Sfla01003g00431.1
scaffold_1003	AUGUSTUS	CDS	92553	92617	.	-	2	ID=cds.Sfla01003g00431.1.2;Parent=Sfla01003g00431.1
scaffold_1003	AUGUSTUS	CDS	97460	97565	.	-	0	ID=cds.Sfla01003g00431.1.3;Parent=Sfla01003g00431.1
scaffold_1003	AUGUSTUS	CDS	97720	97794	.	-	0	ID=cds.Sfla01003g00431.1.4;Parent=Sfla01003g00431.1
###
scaffold_1003	AUGUSTUS	gene	144324	144906	.	+	.	ID=Sfla01003g00432
scaffold_1003	AUGUSTUS	mRNA	144324	144906	.	+	.	ID=Sfla01003g00432.1;Parent=Sfla01003g00432
scaffold_1003	AUGUSTUS	CDS	144324	144535	.	+	0	ID=cds.Sfla01003g00432.1.1;Parent=Sfla01003g00432.1
scaffold_1003	AUGUSTUS	CDS	144621	144906	.	+	1	ID=cds.Sfla01003g00432.1.2;Parent=Sfla01003g00432.1
###
scaffold_1003	AUGUSTUS	gene	147259	151885	.	-	.	ID=Sfla01003g00433
scaffold_1003	AUGUSTUS	mRNA	147259	151885	.	-	.	ID=Sfla01003g00433.1;Parent=Sfla01003g00433
scaffold_1003	AUGUSTUS	CDS	147259	147283	.	-	1	ID=cds.Sfla01003g00433.1.1;Parent=Sfla01003g00433.1
scaffold_1003	AUGUSTUS	CDS	148492	148514	.	-	0	ID=cds.Sfla01003g00433.1.2;Parent=Sfla01003g00433.1
scaffold_1003	AUGUSTUS	CDS	148592	148820	.	-	1	ID=cds.Sfla01003g00433.1.3;Parent=Sfla01003g00433.1
scaffold_1003	AUGUSTUS	CDS	151451	151575	.	-	0	ID=cds.Sfla01003g00433.1.4;Parent=Sfla01003g00433.1
scaffold_1003	AUGUSTUS	CDS	151643	151885	.	-	0	ID=cds.Sfla01003g00433.1.5;Parent=Sfla01003g00433.1
###
scaffold_1003	AUGUSTUS	gene	190162	191008	.	-	.	ID=Sfla01003g00434
scaffold_1003	AUGUSTUS	mRNA	190162	191008	.	-	.	ID=Sfla01003g00434.1;Parent=Sfla01003g00434
scaffold_1003	AUGUSTUS	CDS	190162	190244	.	-	2	ID=cds.Sfla01003g00434.1.1;Parent=Sfla01003g00434.1
scaffold_1003	AUGUSTUS	CDS	190470	190569	.	-	0	ID=cds.Sfla01003g00434.1.2;Parent=Sfla01003g00434.1
scaffold_1003	AUGUSTUS	CDS	190637	191008	.	-	0	ID=cds.Sfla01003g00434.1.3;Parent=Sfla01003g00434.1
###
scaffold_1003	AUGUSTUS	gene	196514	198337	.	+	.	ID=Sfla01003g00435
scaffold_1003	ST/TD/KYJ	mRNA	194108	198608	.	+	.	ID=Sfla01003g00435.1;Parent=Sfla01003g00435
scaffold_1003	ST/TD/KYJ	five_prime_UTR	194108	194558	.	+	.	ID=5utr.Sfla01003g00435.1.1;Parent=Sfla01003g00435.1
scaffold_1003	ST/TD/KYJ	five_prime_UTR	195459	195522	.	+	.	ID=5utr.Sfla01003g00435.1.2;Parent=Sfla01003g00435.1
scaffold_1003	ST/TD/KYJ	CDS	195523	195535	.	+	0	ID=cds.Sfla01003g00435.1.1;Parent=Sfla01003g00435.1
scaffold_1003	ST/TD/KYJ	CDS	195635	195705	.	+	2	ID=cds.Sfla01003g00435.1.2;Parent=Sfla01003g00435.1
scaffold_1003	ST/TD/KYJ	CDS	195974	196062	.	+	0	ID=cds.Sfla01003g00435.1.3;Parent=Sfla01003g00435.1
scaffold_1003	ST/TD/KYJ	CDS	196146	196278	.	+	1	ID=cds.Sfla01003g00435.1.4;Parent=Sfla01003g00435.1
scaffold_1003	ST/TD/KYJ	CDS	196385	196617	.	+	0	ID=cds.Sfla01003g00435.1.5;Parent=Sfla01003g00435.1
scaffold_1003	ST/TD/KYJ	CDS	197256	197732	.	+	1	ID=cds.Sfla01003g00435.1.6;Parent=Sfla01003g00435.1
scaffold_1003	ST/TD/KYJ	CDS	198139	198337	.	+	1	ID=cds.Sfla01003g00435.1.7;Parent=Sfla01003g00435.1
scaffold_1003	ST/TD/KYJ	three_prime_UTR	198338	198608	.	+	.	ID=3utr.Sfla01003g00435.1.1;Parent=Sfla01003g00435.1
scaffold_1003	ST/TD/KYJ	mRNA	194108	198608	.	+	.	ID=Sfla01003g00435.2;Parent=Sfla01003g00435
scaffold_1003	ST/TD/KYJ	five_prime_UTR	194108	194282	.	+	.	ID=5utr.Sfla01003g00435.2.1;Parent=Sfla01003g00435.2
scaffold_1003	ST/TD/KYJ	CDS	194283	194558	.	+	0	ID=cds.Sfla01003g00435.2.1;Parent=Sfla01003g00435.2
scaffold_1003	ST/TD/KYJ	CDS	195463	195535	.	+	0	ID=cds.Sfla01003g00435.2.2;Parent=Sfla01003g00435.2
scaffold_1003	ST/TD/KYJ	CDS	195635	195705	.	+	2	ID=cds.Sfla01003g00435.2.3;Parent=Sfla01003g00435.2
scaffold_1003	ST/TD/KYJ	CDS	195974	196062	.	+	0	ID=cds.Sfla01003g00435.2.4;Parent=Sfla01003g00435.2
scaffold_1003	ST/TD/KYJ	CDS	196146	196278	.	+	1	ID=cds.Sfla01003g00435.2.5;Parent=Sfla01003g00435.2
scaffold_1003	ST/TD/KYJ	CDS	196385	196617	.	+	0	ID=cds.Sfla01003g00435.2.6;Parent=Sfla01003g00435.2
scaffold_1003	ST/TD/KYJ	CDS	197256	197732	.	+	1	ID=cds.Sfla01003g00435.2.7;Parent=Sfla01003g00435.2
scaffold_1003	ST/TD/KYJ	CDS	198139	198337	.	+	1	ID=cds.Sfla01003g00435.2.8;Parent=Sfla01003g00435.2
scaffold_1003	ST/TD/KYJ	three_prime_UTR	198338	198608	.	+	.	ID=3utr.Sfla01003g00435.2.1;Parent=Sfla01003g00435.2
scaffold_1003	AUGUSTUS	mRNA	196514	198337	.	+	.	ID=Sfla01003g00435.3;Parent=Sfla01003g00435
scaffold_1003	AUGUSTUS	CDS	196514	196617	.	+	0	ID=cds.Sfla01003g00435.3.1;Parent=Sfla01003g00435.3
scaffold_1003	AUGUSTUS	CDS	197256	197732	.	+	1	ID=cds.Sfla01003g00435.3.2;Parent=Sfla01003g00435.3
scaffold_1003	AUGUSTUS	CDS	198139	198337	.	+	1	ID=cds.Sfla01003g00435.3.3;Parent=Sfla01003g00435.3
###
scaffold_1003	AUGUSTUS	gene	202737	206604	.	-	.	ID=Sfla01003g00436
scaffold_1003	ST/TD/KYJ	mRNA	202626	206954	.	-	.	ID=Sfla01003g00436.1;Parent=Sfla01003g00436
scaffold_1003	ST/TD/KYJ	three_prime_UTR	202626	202736	.	-	.	ID=3utr.Sfla01003g00436.1.1;Parent=Sfla01003g00436.1
scaffold_1003	ST/TD/KYJ	CDS	202737	203114	.	-	0	ID=cds.Sfla01003g00436.1.1;Parent=Sfla01003g00436.1
scaffold_1003	ST/TD/KYJ	CDS	203208	203423	.	-	0	ID=cds.Sfla01003g00436.1.2;Parent=Sfla01003g00436.1
scaffold_1003	ST/TD/KYJ	CDS	203543	203667	.	-	2	ID=cds.Sfla01003g00436.1.3;Parent=Sfla01003g00436.1
scaffold_1003	ST/TD/KYJ	CDS	204754	204943	.	-	0	ID=cds.Sfla01003g00436.1.4;Parent=Sfla01003g00436.1
scaffold_1003	ST/TD/KYJ	CDS	205829	205930	.	-	0	ID=cds.Sfla01003g00436.1.5;Parent=Sfla01003g00436.1
scaffold_1003	ST/TD/KYJ	CDS	206038	206255	.	-	2	ID=cds.Sfla01003g00436.1.6;Parent=Sfla01003g00436.1
scaffold_1003	ST/TD/KYJ	CDS	206406	206604	.	-	0	ID=cds.Sfla01003g00436.1.7;Parent=Sfla01003g00436.1
scaffold_1003	ST/TD/KYJ	five_prime_UTR	206605	206954	.	-	.	ID=5utr.Sfla01003g00436.1.1;Parent=Sfla01003g00436.1
scaffold_1003	AUGUSTUS	mRNA	202737	206604	.	-	.	ID=Sfla01003g00436.2;Parent=Sfla01003g00436
scaffold_1003	AUGUSTUS	CDS	202737	203114	.	-	0	ID=cds.Sfla01003g00436.2.1;Parent=Sfla01003g00436.2
scaffold_1003	AUGUSTUS	CDS	203208	203423	.	-	0	ID=cds.Sfla01003g00436.2.2;Parent=Sfla01003g00436.2
scaffold_1003	AUGUSTUS	CDS	203543	203562	.	-	2	ID=cds.Sfla01003g00436.2.3;Parent=Sfla01003g00436.2
scaffold_1003	AUGUSTUS	CDS	204754	204943	.	-	0	ID=cds.Sfla01003g00436.2.4;Parent=Sfla01003g00436.2
scaffold_1003	AUGUSTUS	CDS	205829	205923	.	-	2	ID=cds.Sfla01003g00436.2.5;Parent=Sfla01003g00436.2
scaffold_1003	AUGUSTUS	CDS	206154	206255	.	-	2	ID=cds.Sfla01003g00436.2.6;Parent=Sfla01003g00436.2
scaffold_1003	AUGUSTUS	CDS	206406	206604	.	-	0	ID=cds.Sfla01003g00436.2.7;Parent=Sfla01003g00436.2
###
scaffold_1003	AUGUSTUS	gene	282560	287872	.	+	.	ID=Sfla01003g00437
scaffold_1003	AUGUSTUS	mRNA	282560	287872	.	+	.	ID=Sfla01003g00437.1;Parent=Sfla01003g00437
scaffold_1003	AUGUSTUS	CDS	282560	282607	.	+	0	ID=cds.Sfla01003g00437.1.1;Parent=Sfla01003g00437.1
scaffold_1003	AUGUSTUS	CDS	282933	283047	.	+	0	ID=cds.Sfla01003g00437.1.2;Parent=Sfla01003g00437.1
scaffold_1003	AUGUSTUS	CDS	283215	283393	.	+	2	ID=cds.Sfla01003g00437.1.3;Parent=Sfla01003g00437.1
scaffold_1003	AUGUSTUS	CDS	283487	283714	.	+	0	ID=cds.Sfla01003g00437.1.4;Parent=Sfla01003g00437.1
scaffold_1003	AUGUSTUS	CDS	284027	284124	.	+	0	ID=cds.Sfla01003g00437.1.5;Parent=Sfla01003g00437.1
scaffold_1003	AUGUSTUS	CDS	284206	284290	.	+	1	ID=cds.Sfla01003g00437.1.6;Parent=Sfla01003g00437.1
scaffold_1003	AUGUSTUS	CDS	284382	284390	.	+	0	ID=cds.Sfla01003g00437.1.7;Parent=Sfla01003g00437.1
scaffold_1003	AUGUSTUS	CDS	287750	287872	.	+	0	ID=cds.Sfla01003g00437.1.8;Parent=Sfla01003g00437.1
###
scaffold_1003	AUGUSTUS	gene	293248	307516	.	-	.	ID=Sfla01003g00438
scaffold_1003	AUGUSTUS	mRNA	293248	307516	.	-	.	ID=Sfla01003g00438.1;Parent=Sfla01003g00438
scaffold_1003	AUGUSTUS	CDS	293248	293459	.	-	2	ID=cds.Sfla01003g00438.1.1;Parent=Sfla01003g00438.1
scaffold_1003	AUGUSTUS	CDS	299334	299555	.	-	2	ID=cds.Sfla01003g00438.1.2;Parent=Sfla01003g00438.1
scaffold_1003	AUGUSTUS	CDS	306840	306996	.	-	0	ID=cds.Sfla01003g00438.1.3;Parent=Sfla01003g00438.1
scaffold_1003	AUGUSTUS	CDS	307352	307410	.	-	2	ID=cds.Sfla01003g00438.1.4;Parent=Sfla01003g00438.1
scaffold_1003	AUGUSTUS	CDS	307492	307516	.	-	0	ID=cds.Sfla01003g00438.1.5;Parent=Sfla01003g00438.1
###
scaffold_1003	AUGUSTUS	gene	309564	319140	.	+	.	ID=Sfla01003g00439
scaffold_1003	AUGUSTUS	mRNA	309564	319140	.	+	.	ID=Sfla01003g00439.1;Parent=Sfla01003g00439
scaffold_1003	AUGUSTUS	CDS	309564	309703	.	+	0	ID=cds.Sfla01003g00439.1.1;Parent=Sfla01003g00439.1
scaffold_1003	AUGUSTUS	CDS	318654	319140	.	+	1	ID=cds.Sfla01003g00439.1.2;Parent=Sfla01003g00439.1
###
scaffold_1003	AUGUSTUS	gene	332050	332717	.	-	.	ID=Sfla01003g00440
scaffold_1003	AUGUSTUS	mRNA	332050	332717	.	-	.	ID=Sfla01003g00440.1;Parent=Sfla01003g00440
scaffold_1003	AUGUSTUS	CDS	332050	332135	.	-	2	ID=cds.Sfla01003g00440.1.1;Parent=Sfla01003g00440.1
scaffold_1003	AUGUSTUS	CDS	332315	332531	.	-	0	ID=cds.Sfla01003g00440.1.2;Parent=Sfla01003g00440.1
scaffold_1003	AUGUSTUS	CDS	332616	332717	.	-	0	ID=cds.Sfla01003g00440.1.3;Parent=Sfla01003g00440.1
###
scaffold_1003	AUGUSTUS	gene	412933	413954	.	+	.	ID=Sfla01003g00441
scaffold_1003	AUGUSTUS	mRNA	412933	413954	.	+	.	ID=Sfla01003g00441.1;Parent=Sfla01003g00441
scaffold_1003	AUGUSTUS	CDS	412933	413127	.	+	0	ID=cds.Sfla01003g00441.1.1;Parent=Sfla01003g00441.1
scaffold_1003	AUGUSTUS	CDS	413245	413336	.	+	0	ID=cds.Sfla01003g00441.1.2;Parent=Sfla01003g00441.1
scaffold_1003	AUGUSTUS	CDS	413469	413488	.	+	1	ID=cds.Sfla01003g00441.1.3;Parent=Sfla01003g00441.1
scaffold_1003	AUGUSTUS	CDS	413599	413954	.	+	2	ID=cds.Sfla01003g00441.1.4;Parent=Sfla01003g00441.1
###
scaffold_1003	AUGUSTUS	gene	441071	443457	.	-	.	ID=Sfla01003g00442
scaffold_1003	AUGUSTUS	mRNA	441071	443457	.	-	.	ID=Sfla01003g00442.1;Parent=Sfla01003g00442
scaffold_1003	AUGUSTUS	CDS	441071	441223	.	-	0	ID=cds.Sfla01003g00442.1.1;Parent=Sfla01003g00442.1
scaffold_1003	AUGUSTUS	CDS	441349	441658	.	-	1	ID=cds.Sfla01003g00442.1.2;Parent=Sfla01003g00442.1
scaffold_1003	AUGUSTUS	CDS	443300	443457	.	-	0	ID=cds.Sfla01003g00442.1.3;Parent=Sfla01003g00442.1
###
scaffold_1003	AUGUSTUS	gene	459682	466512	.	+	.	ID=Sfla01003g00443
scaffold_1003	AUGUSTUS	mRNA	459682	466512	.	+	.	ID=Sfla01003g00443.1;Parent=Sfla01003g00443
scaffold_1003	AUGUSTUS	CDS	459682	459985	.	+	0	ID=cds.Sfla01003g00443.1.1;Parent=Sfla01003g00443.1
scaffold_1003	AUGUSTUS	CDS	465623	466512	.	+	2	ID=cds.Sfla01003g00443.1.2;Parent=Sfla01003g00443.1
###
scaffold_1003	ST/ALL/KYJ	gene	470814	475159	.	+	.	ID=Sfla01003g00444
scaffold_1003	ST/TD/KYJ	mRNA	470814	475159	.	+	.	ID=Sfla01003g00444.1;Parent=Sfla01003g00444
scaffold_1003	ST/TD/KYJ	five_prime_UTR	470814	471143	.	+	.	ID=5utr.Sfla01003g00444.1.1;Parent=Sfla01003g00444.1
scaffold_1003	ST/TD/KYJ	CDS	471144	471484	.	+	0	ID=cds.Sfla01003g00444.1.1;Parent=Sfla01003g00444.1
scaffold_1003	ST/TD/KYJ	CDS	474296	474530	.	+	1	ID=cds.Sfla01003g00444.1.2;Parent=Sfla01003g00444.1
scaffold_1003	ST/TD/KYJ	three_prime_UTR	474531	474600	.	+	.	ID=3utr.Sfla01003g00444.1.1;Parent=Sfla01003g00444.1
scaffold_1003	ST/TD/KYJ	three_prime_UTR	474809	475159	.	+	.	ID=3utr.Sfla01003g00444.1.2;Parent=Sfla01003g00444.1
###
scaffold_1003	ST/ALL/KYJ	gene	470814	475159	.	+	.	ID=Sfla01003g00445
scaffold_1003	ST/TD/KYJ	mRNA	470814	475159	.	+	.	ID=Sfla01003g00445.1;Parent=Sfla01003g00445
scaffold_1003	ST/TD/KYJ	five_prime_UTR	470814	471143	.	+	.	ID=5utr.Sfla01003g00445.1.1;Parent=Sfla01003g00445.1
scaffold_1003	ST/TD/KYJ	CDS	471144	471484	.	+	0	ID=cds.Sfla01003g00445.1.1;Parent=Sfla01003g00445.1
scaffold_1003	ST/TD/KYJ	CDS	474296	474530	.	+	1	ID=cds.Sfla01003g00445.1.2;Parent=Sfla01003g00445.1
scaffold_1003	ST/TD/KYJ	three_prime_UTR	474531	475159	.	+	.	ID=3utr.Sfla01003g00445.1.1;Parent=Sfla01003g00445.1
###
scaffold_1003	AUGUSTUS	gene	471144	472511	.	+	.	ID=Sfla01003g00446
scaffold_1003	AUGUSTUS	mRNA	471144	472511	.	+	.	ID=Sfla01003g00446.1;Parent=Sfla01003g00446
scaffold_1003	AUGUSTUS	CDS	471144	471477	.	+	0	ID=cds.Sfla01003g00446.1.1;Parent=Sfla01003g00446.1
scaffold_1003	AUGUSTUS	CDS	472405	472511	.	+	2	ID=cds.Sfla01003g00446.1.2;Parent=Sfla01003g00446.1
###
scaffold_1003	AUGUSTUS	gene	509513	512274	.	+	.	ID=Sfla01003g00447
scaffold_1003	AUGUSTUS	mRNA	509513	512274	.	+	.	ID=Sfla01003g00447.1;Parent=Sfla01003g00447
scaffold_1003	AUGUSTUS	CDS	509513	509803	.	+	0	ID=cds.Sfla01003g00447.1.1;Parent=Sfla01003g00447.1
scaffold_1003	AUGUSTUS	CDS	509981	510238	.	+	0	ID=cds.Sfla01003g00447.1.2;Parent=Sfla01003g00447.1
scaffold_1003	AUGUSTUS	CDS	511634	511771	.	+	0	ID=cds.Sfla01003g00447.1.3;Parent=Sfla01003g00447.1
scaffold_1003	AUGUSTUS	CDS	511858	512274	.	+	0	ID=cds.Sfla01003g00447.1.4;Parent=Sfla01003g00447.1
###
scaffold_1003	ST/ALL/KYJ	gene	513026	517382	.	-	.	ID=Sfla01003g00448
scaffold_1003	ST/TD/KYJ	mRNA	513026	517382	.	-	.	ID=Sfla01003g00448.1;Parent=Sfla01003g00448
scaffold_1003	ST/TD/KYJ	three_prime_UTR	513026	513029	.	-	.	ID=3utr.Sfla01003g00448.1.1;Parent=Sfla01003g00448.1
scaffold_1003	ST/TD/KYJ	CDS	513030	513244	.	-	2	ID=cds.Sfla01003g00448.1.1;Parent=Sfla01003g00448.1
scaffold_1003	ST/TD/KYJ	CDS	514599	514781	.	-	2	ID=cds.Sfla01003g00448.1.2;Parent=Sfla01003g00448.1
scaffold_1003	ST/TD/KYJ	CDS	516567	517041	.	-	0	ID=cds.Sfla01003g00448.1.3;Parent=Sfla01003g00448.1
scaffold_1003	ST/TD/KYJ	five_prime_UTR	517042	517382	.	-	.	ID=5utr.Sfla01003g00448.1.1;Parent=Sfla01003g00448.1
###
scaffold_1003	AUGUSTUS	gene	513094	513878	.	+	.	ID=Sfla01003g00449
scaffold_1003	AUGUSTUS	mRNA	513094	513878	.	+	.	ID=Sfla01003g00449.1;Parent=Sfla01003g00449
scaffold_1003	AUGUSTUS	CDS	513094	513450	.	+	0	ID=cds.Sfla01003g00449.1.1;Parent=Sfla01003g00449.1
scaffold_1003	AUGUSTUS	CDS	513756	513878	.	+	0	ID=cds.Sfla01003g00449.1.2;Parent=Sfla01003g00449.1
###
scaffold_1003	AUGUSTUS	gene	514448	514801	.	+	.	ID=Sfla01003g00450
scaffold_1003	AUGUSTUS	mRNA	514448	514801	.	+	.	ID=Sfla01003g00450.1;Parent=Sfla01003g00450
scaffold_1003	AUGUSTUS	CDS	514448	514801	.	+	0	ID=cds.Sfla01003g00450.1.1;Parent=Sfla01003g00450.1
###
scaffold_1003	AUGUSTUS	gene	516562	517041	.	-	.	ID=Sfla01003g00451
scaffold_1003	AUGUSTUS	mRNA	516562	517041	.	-	.	ID=Sfla01003g00451.1;Parent=Sfla01003g00451
scaffold_1003	AUGUSTUS	CDS	516562	517041	.	-	0	ID=cds.Sfla01003g00451.1.1;Parent=Sfla01003g00451.1
###
scaffold_1003	AUGUSTUS	gene	602858	603730	.	-	.	ID=Sfla01003g00452
scaffold_1003	AUGUSTUS	mRNA	602858	603730	.	-	.	ID=Sfla01003g00452.1;Parent=Sfla01003g00452
scaffold_1003	AUGUSTUS	CDS	602858	603730	.	-	0	ID=cds.Sfla01003g00452.1.1;Parent=Sfla01003g00452.1
###
scaffold_1004	AUGUSTUS	gene	11804	16459	.	-	.	ID=Sfla01004g00453
scaffold_1004	AUGUSTUS	mRNA	11804	16459	.	-	.	ID=Sfla01004g00453.1;Parent=Sfla01004g00453
scaffold_1004	AUGUSTUS	CDS	11804	11874	.	-	2	ID=cds.Sfla01004g00453.1.1;Parent=Sfla01004g00453.1
scaffold_1004	AUGUSTUS	CDS	12521	12650	.	-	0	ID=cds.Sfla01004g00453.1.2;Parent=Sfla01004g00453.1
scaffold_1004	AUGUSTUS	CDS	15816	15928	.	-	2	ID=cds.Sfla01004g00453.1.3;Parent=Sfla01004g00453.1
scaffold_1004	AUGUSTUS	CDS	16235	16291	.	-	2	ID=cds.Sfla01004g00453.1.4;Parent=Sfla01004g00453.1
scaffold_1004	AUGUSTUS	CDS	16393	16459	.	-	0	ID=cds.Sfla01004g00453.1.5;Parent=Sfla01004g00453.1
###
scaffold_1004	AUGUSTUS	gene	16510	17295	.	-	.	ID=Sfla01004g00454
scaffold_1004	AUGUSTUS	mRNA	16510	17295	.	-	.	ID=Sfla01004g00454.1;Parent=Sfla01004g00454
scaffold_1004	AUGUSTUS	CDS	16510	16816	.	-	1	ID=cds.Sfla01004g00454.1.1;Parent=Sfla01004g00454.1
scaffold_1004	AUGUSTUS	CDS	16903	16984	.	-	2	ID=cds.Sfla01004g00454.1.2;Parent=Sfla01004g00454.1
scaffold_1004	AUGUSTUS	CDS	17097	17295	.	-	0	ID=cds.Sfla01004g00454.1.3;Parent=Sfla01004g00454.1
###
scaffold_1004	AUGUSTUS	gene	18620	23859	.	+	.	ID=Sfla01004g00455
scaffold_1004	AUGUSTUS	mRNA	18620	23859	.	+	.	ID=Sfla01004g00455.1;Parent=Sfla01004g00455
scaffold_1004	AUGUSTUS	CDS	18620	18689	.	+	0	ID=cds.Sfla01004g00455.1.1;Parent=Sfla01004g00455.1
scaffold_1004	AUGUSTUS	CDS	21322	21601	.	+	2	ID=cds.Sfla01004g00455.1.2;Parent=Sfla01004g00455.1
scaffold_1004	AUGUSTUS	CDS	21687	21880	.	+	1	ID=cds.Sfla01004g00455.1.3;Parent=Sfla01004g00455.1
scaffold_1004	AUGUSTUS	CDS	23506	23676	.	+	2	ID=cds.Sfla01004g00455.1.4;Parent=Sfla01004g00455.1
scaffold_1004	AUGUSTUS	CDS	23759	23859	.	+	2	ID=cds.Sfla01004g00455.1.5;Parent=Sfla01004g00455.1
###
scaffold_1004	AUGUSTUS	gene	52689	58334	.	-	.	ID=Sfla01004g00456
scaffold_1004	AUGUSTUS	mRNA	52689	58334	.	-	.	ID=Sfla01004g00456.1;Parent=Sfla01004g00456
scaffold_1004	AUGUSTUS	CDS	52689	52829	.	-	0	ID=cds.Sfla01004g00456.1.1;Parent=Sfla01004g00456.1
scaffold_1004	AUGUSTUS	CDS	57882	58017	.	-	1	ID=cds.Sfla01004g00456.1.2;Parent=Sfla01004g00456.1
scaffold_1004	AUGUSTUS	CDS	58183	58334	.	-	0	ID=cds.Sfla01004g00456.1.3;Parent=Sfla01004g00456.1
###
scaffold_1004	AUGUSTUS	gene	70613	75652	.	-	.	ID=Sfla01004g00457
scaffold_1004	AUGUSTUS	mRNA	70613	75652	.	-	.	ID=Sfla01004g00457.1;Parent=Sfla01004g00457
scaffold_1004	AUGUSTUS	CDS	70613	70998	.	-	2	ID=cds.Sfla01004g00457.1.1;Parent=Sfla01004g00457.1
scaffold_1004	AUGUSTUS	CDS	72272	72395	.	-	0	ID=cds.Sfla01004g00457.1.2;Parent=Sfla01004g00457.1
scaffold_1004	AUGUSTUS	CDS	72484	72626	.	-	2	ID=cds.Sfla01004g00457.1.3;Parent=Sfla01004g00457.1
scaffold_1004	AUGUSTUS	CDS	72749	72884	.	-	0	ID=cds.Sfla01004g00457.1.4;Parent=Sfla01004g00457.1
scaffold_1004	AUGUSTUS	CDS	73129	73448	.	-	2	ID=cds.Sfla01004g00457.1.5;Parent=Sfla01004g00457.1
scaffold_1004	AUGUSTUS	CDS	74316	74428	.	-	1	ID=cds.Sfla01004g00457.1.6;Parent=Sfla01004g00457.1
scaffold_1004	AUGUSTUS	CDS	75370	75506	.	-	0	ID=cds.Sfla01004g00457.1.7;Parent=Sfla01004g00457.1
scaffold_1004	AUGUSTUS	CDS	75590	75652	.	-	0	ID=cds.Sfla01004g00457.1.8;Parent=Sfla01004g00457.1
scaffold_1004	ST/TD/KYJ	mRNA	72007	74597	.	-	.	ID=Sfla01004g00457.2;Parent=Sfla01004g00457
scaffold_1004	ST/TD/KYJ	three_prime_UTR	72007	72239	.	-	.	ID=3utr.Sfla01004g00457.2.1;Parent=Sfla01004g00457.2
scaffold_1004	ST/TD/KYJ	CDS	72240	72395	.	-	0	ID=cds.Sfla01004g00457.2.1;Parent=Sfla01004g00457.2
scaffold_1004	ST/TD/KYJ	CDS	72484	72626	.	-	2	ID=cds.Sfla01004g00457.2.2;Parent=Sfla01004g00457.2
scaffold_1004	ST/TD/KYJ	CDS	72749	72884	.	-	0	ID=cds.Sfla01004g00457.2.3;Parent=Sfla01004g00457.2
scaffold_1004	ST/TD/KYJ	CDS	73129	73448	.	-	2	ID=cds.Sfla01004g00457.2.4;Parent=Sfla01004g00457.2
scaffold_1004	ST/TD/KYJ	CDS	74316	74367	.	-	0	ID=cds.Sfla01004g00457.2.5;Parent=Sfla01004g00457.2
scaffold_1004	ST/TD/KYJ	five_prime_UTR	74368	74597	.	-	.	ID=5utr.Sfla01004g00457.2.1;Parent=Sfla01004g00457.2
###
scaffold_1004	AUGUSTUS	gene	81358	81888	.	+	.	ID=Sfla01004g00458
scaffold_1004	AUGUSTUS	mRNA	81358	81888	.	+	.	ID=Sfla01004g00458.1;Parent=Sfla01004g00458
scaffold_1004	AUGUSTUS	CDS	81358	81888	.	+	0	ID=cds.Sfla01004g00458.1.1;Parent=Sfla01004g00458.1
###
scaffold_1004	AUGUSTUS	gene	82999	101547	.	-	.	ID=Sfla01004g00459
scaffold_1004	ST/TD/KYJ	mRNA	79835	101836	.	-	.	ID=Sfla01004g00459.1;Parent=Sfla01004g00459
scaffold_1004	ST/TD/KYJ	three_prime_UTR	79835	80560	.	-	.	ID=3utr.Sfla01004g00459.1.1;Parent=Sfla01004g00459.1
scaffold_1004	ST/TD/KYJ	three_prime_UTR	82816	82998	.	-	.	ID=3utr.Sfla01004g00459.1.2;Parent=Sfla01004g00459.1
scaffold_1004	ST/TD/KYJ	CDS	82999	83139	.	-	0	ID=cds.Sfla01004g00459.1.1;Parent=Sfla01004g00459.1
scaffold_1004	ST/TD/KYJ	CDS	83376	83429	.	-	0	ID=cds.Sfla01004g00459.1.2;Parent=Sfla01004g00459.1
scaffold_1004	ST/TD/KYJ	CDS	83521	83565	.	-	0	ID=cds.Sfla01004g00459.1.3;Parent=Sfla01004g00459.1
scaffold_1004	ST/TD/KYJ	CDS	94449	94505	.	-	0	ID=cds.Sfla01004g00459.1.4;Parent=Sfla01004g00459.1
scaffold_1004	ST/TD/KYJ	CDS	96620	96685	.	-	0	ID=cds.Sfla01004g00459.1.5;Parent=Sfla01004g00459.1
scaffold_1004	ST/TD/KYJ	CDS	98026	98089	.	-	1	ID=cds.Sfla01004g00459.1.6;Parent=Sfla01004g00459.1
scaffold_1004	ST/TD/KYJ	CDS	98897	98961	.	-	0	ID=cds.Sfla01004g00459.1.7;Parent=Sfla01004g00459.1
scaffold_1004	ST/TD/KYJ	CDS	99278	99351	.	-	2	ID=cds.Sfla01004g00459.1.8;Parent=Sfla01004g00459.1
scaffold_1004	ST/TD/KYJ	CDS	99773	99856	.	-	2	ID=cds.Sfla01004g00459.1.9;Parent=Sfla01004g00459.1
scaffold_1004	ST/TD/KYJ	CDS	100561	100665	.	-	2	ID=cds.Sfla01004g00459.1.10;Parent=Sfla01004g00459.1
scaffold_1004	ST/TD/KYJ	CDS	100826	100919	.	-	0	ID=cds.Sfla01004g00459.1.11;Parent=Sfla01004g00459.1
scaffold_1004	ST/TD/KYJ	CDS	101470	101572	.	-	1	ID=cds.Sfla01004g00459.1.12;Parent=Sfla01004g00459.1
scaffold_1004	ST/TD/KYJ	CDS	101736	101836	.	-	0	ID=cds.Sfla01004g00459.1.13;Parent=Sfla01004g00459.1
scaffold_1004	ST/TD/KYJ	mRNA	80954	101836	.	-	.	ID=Sfla01004g00459.2;Parent=Sfla01004g00459
scaffold_1004	ST/TD/KYJ	three_prime_UTR	80954	82074	.	-	.	ID=3utr.Sfla01004g00459.2.1;Parent=Sfla01004g00459.2
scaffold_1004	ST/TD/KYJ	three_prime_UTR	82816	82998	.	-	.	ID=3utr.Sfla01004g00459.2.2;Parent=Sfla01004g00459.2
scaffold_1004	ST/TD/KYJ	CDS	82999	83139	.	-	0	ID=cds.Sfla01004g00459.2.1;Parent=Sfla01004g00459.2
scaffold_1004	ST/TD/KYJ	CDS	83376	83429	.	-	0	ID=cds.Sfla01004g00459.2.2;Parent=Sfla01004g00459.2
scaffold_1004	ST/TD/KYJ	CDS	83521	83565	.	-	0	ID=cds.Sfla01004g00459.2.3;Parent=Sfla01004g00459.2
scaffold_1004	ST/TD/KYJ	CDS	94449	94505	.	-	0	ID=cds.Sfla01004g00459.2.4;Parent=Sfla01004g00459.2
scaffold_1004	ST/TD/KYJ	CDS	96620	96685	.	-	0	ID=cds.Sfla01004g00459.2.5;Parent=Sfla01004g00459.2
scaffold_1004	ST/TD/KYJ	CDS	98026	98089	.	-	1	ID=cds.Sfla01004g00459.2.6;Parent=Sfla01004g00459.2
scaffold_1004	ST/TD/KYJ	CDS	98897	98961	.	-	0	ID=cds.Sfla01004g00459.2.7;Parent=Sfla01004g00459.2
scaffold_1004	ST/TD/KYJ	CDS	99278	99351	.	-	2	ID=cds.Sfla01004g00459.2.8;Parent=Sfla01004g00459.2
scaffold_1004	ST/TD/KYJ	CDS	99773	99856	.	-	2	ID=cds.Sfla01004g00459.2.9;Parent=Sfla01004g00459.2
scaffold_1004	ST/TD/KYJ	CDS	100561	100665	.	-	2	ID=cds.Sfla01004g00459.2.10;Parent=Sfla01004g00459.2
scaffold_1004	ST/TD/KYJ	CDS	100826	100919	.	-	0	ID=cds.Sfla01004g00459.2.11;Parent=Sfla01004g00459.2
scaffold_1004	ST/TD/KYJ	CDS	101470	101572	.	-	1	ID=cds.Sfla01004g00459.2.12;Parent=Sfla01004g00459.2
scaffold_1004	ST/TD/KYJ	CDS	101736	101836	.	-	0	ID=cds.Sfla01004g00459.2.13;Parent=Sfla01004g00459.2
scaffold_1004	ST/TD/KYJ	mRNA	80954	101836	.	-	.	ID=Sfla01004g00459.3;Parent=Sfla01004g00459
scaffold_1004	ST/TD/KYJ	three_prime_UTR	80954	81419	.	-	.	ID=3utr.Sfla01004g00459.3.1;Parent=Sfla01004g00459.3
scaffold_1004	ST/TD/KYJ	three_prime_UTR	81537	82998	.	-	.	ID=3utr.Sfla01004g00459.3.2;Parent=Sfla01004g00459.3
scaffold_1004	ST/TD/KYJ	CDS	82999	83139	.	-	0	ID=cds.Sfla01004g00459.3.1;Parent=Sfla01004g00459.3
scaffold_1004	ST/TD/KYJ	CDS	83376	83429	.	-	0	ID=cds.Sfla01004g00459.3.2;Parent=Sfla01004g00459.3
scaffold_1004	ST/TD/KYJ	CDS	83521	83565	.	-	0	ID=cds.Sfla01004g00459.3.3;Parent=Sfla01004g00459.3
scaffold_1004	ST/TD/KYJ	CDS	94449	94505	.	-	0	ID=cds.Sfla01004g00459.3.4;Parent=Sfla01004g00459.3
scaffold_1004	ST/TD/KYJ	CDS	96620	96685	.	-	0	ID=cds.Sfla01004g00459.3.5;Parent=Sfla01004g00459.3
scaffold_1004	ST/TD/KYJ	CDS	98026	98089	.	-	1	ID=cds.Sfla01004g00459.3.6;Parent=Sfla01004g00459.3
scaffold_1004	ST/TD/KYJ	CDS	98897	98961	.	-	0	ID=cds.Sfla01004g00459.3.7;Parent=Sfla01004g00459.3
scaffold_1004	ST/TD/KYJ	CDS	99278	99337	.	-	0	ID=cds.Sfla01004g00459.3.8;Parent=Sfla01004g00459.3
scaffold_1004	ST/TD/KYJ	five_prime_UTR	99338	99351	.	-	.	ID=5utr.Sfla01004g00459.3.1;Parent=Sfla01004g00459.3
scaffold_1004	ST/TD/KYJ	five_prime_UTR	99773	99856	.	-	.	ID=5utr.Sfla01004g00459.3.2;Parent=Sfla01004g00459.3
scaffold_1004	ST/TD/KYJ	five_prime_UTR	100561	100665	.	-	.	ID=5utr.Sfla01004g00459.3.3;Parent=Sfla01004g00459.3
scaffold_1004	ST/TD/KYJ	five_prime_UTR	100770	100919	.	-	.	ID=5utr.Sfla01004g00459.3.4;Parent=Sfla01004g00459.3
scaffold_1004	ST/TD/KYJ	five_prime_UTR	101470	101572	.	-	.	ID=5utr.Sfla01004g00459.3.5;Parent=Sfla01004g00459.3
scaffold_1004	ST/TD/KYJ	five_prime_UTR	101736	101836	.	-	.	ID=5utr.Sfla01004g00459.3.6;Parent=Sfla01004g00459.3
scaffold_1004	ST/TD/KYJ	mRNA	80954	101836	.	-	.	ID=Sfla01004g00459.4;Parent=Sfla01004g00459
scaffold_1004	ST/TD/KYJ	three_prime_UTR	80954	82998	.	-	.	ID=3utr.Sfla01004g00459.4.1;Parent=Sfla01004g00459.4
scaffold_1004	ST/TD/KYJ	CDS	82999	83139	.	-	0	ID=cds.Sfla01004g00459.4.1;Parent=Sfla01004g00459.4
scaffold_1004	ST/TD/KYJ	CDS	83376	83429	.	-	0	ID=cds.Sfla01004g00459.4.2;Parent=Sfla01004g00459.4
scaffold_1004	ST/TD/KYJ	CDS	83521	83565	.	-	0	ID=cds.Sfla01004g00459.4.3;Parent=Sfla01004g00459.4
scaffold_1004	ST/TD/KYJ	CDS	94449	94505	.	-	0	ID=cds.Sfla01004g00459.4.4;Parent=Sfla01004g00459.4
scaffold_1004	ST/TD/KYJ	CDS	96620	96685	.	-	0	ID=cds.Sfla01004g00459.4.5;Parent=Sfla01004g00459.4
scaffold_1004	ST/TD/KYJ	CDS	98026	98089	.	-	1	ID=cds.Sfla01004g00459.4.6;Parent=Sfla01004g00459.4
scaffold_1004	ST/TD/KYJ	CDS	98897	98961	.	-	0	ID=cds.Sfla01004g00459.4.7;Parent=Sfla01004g00459.4
scaffold_1004	ST/TD/KYJ	CDS	99278	99351	.	-	2	ID=cds.Sfla01004g00459.4.8;Parent=Sfla01004g00459.4
scaffold_1004	ST/TD/KYJ	CDS	99773	99856	.	-	2	ID=cds.Sfla01004g00459.4.9;Parent=Sfla01004g00459.4
scaffold_1004	ST/TD/KYJ	CDS	100561	100665	.	-	2	ID=cds.Sfla01004g00459.4.10;Parent=Sfla01004g00459.4
scaffold_1004	ST/TD/KYJ	CDS	100826	100919	.	-	0	ID=cds.Sfla01004g00459.4.11;Parent=Sfla01004g00459.4
scaffold_1004	ST/TD/KYJ	CDS	101470	101572	.	-	1	ID=cds.Sfla01004g00459.4.12;Parent=Sfla01004g00459.4
scaffold_1004	ST/TD/KYJ	CDS	101736	101836	.	-	0	ID=cds.Sfla01004g00459.4.13;Parent=Sfla01004g00459.4
scaffold_1004	AUGUSTUS	mRNA	82999	101547	.	-	.	ID=Sfla01004g00459.5;Parent=Sfla01004g00459
scaffold_1004	AUGUSTUS	CDS	82999	83139	.	-	0	ID=cds.Sfla01004g00459.5.1;Parent=Sfla01004g00459.5
scaffold_1004	AUGUSTUS	CDS	83376	83429	.	-	0	ID=cds.Sfla01004g00459.5.2;Parent=Sfla01004g00459.5
scaffold_1004	AUGUSTUS	CDS	83521	83565	.	-	0	ID=cds.Sfla01004g00459.5.3;Parent=Sfla01004g00459.5
scaffold_1004	AUGUSTUS	CDS	94449	94505	.	-	0	ID=cds.Sfla01004g00459.5.4;Parent=Sfla01004g00459.5
scaffold_1004	AUGUSTUS	CDS	98026	98089	.	-	1	ID=cds.Sfla01004g00459.5.5;Parent=Sfla01004g00459.5
scaffold_1004	AUGUSTUS	CDS	98897	98961	.	-	0	ID=cds.Sfla01004g00459.5.6;Parent=Sfla01004g00459.5
scaffold_1004	AUGUSTUS	CDS	99278	99351	.	-	2	ID=cds.Sfla01004g00459.5.7;Parent=Sfla01004g00459.5
scaffold_1004	AUGUSTUS	CDS	99773	99856	.	-	2	ID=cds.Sfla01004g00459.5.8;Parent=Sfla01004g00459.5
scaffold_1004	AUGUSTUS	CDS	100561	100687	.	-	0	ID=cds.Sfla01004g00459.5.9;Parent=Sfla01004g00459.5
scaffold_1004	AUGUSTUS	CDS	101470	101547	.	-	0	ID=cds.Sfla01004g00459.5.10;Parent=Sfla01004g00459.5
###
scaffold_1004	AUGUSTUS	gene	128366	129887	.	+	.	ID=Sfla01004g00460
scaffold_1004	AUGUSTUS	mRNA	128366	129887	.	+	.	ID=Sfla01004g00460.1;Parent=Sfla01004g00460
scaffold_1004	AUGUSTUS	CDS	128366	128401	.	+	0	ID=cds.Sfla01004g00460.1.1;Parent=Sfla01004g00460.1
scaffold_1004	AUGUSTUS	CDS	128619	128675	.	+	0	ID=cds.Sfla01004g00460.1.2;Parent=Sfla01004g00460.1
scaffold_1004	AUGUSTUS	CDS	129046	129201	.	+	0	ID=cds.Sfla01004g00460.1.3;Parent=Sfla01004g00460.1
scaffold_1004	AUGUSTUS	CDS	129414	129495	.	+	0	ID=cds.Sfla01004g00460.1.4;Parent=Sfla01004g00460.1
[truncated: 53,366,098 more chars]
