# Supplementary material for: Sophora genomes provide insight into the evolution of alkaloid metabolites along with small-scale gene duplication
Source: BMC Genomics. 2023 Aug 22;24:475. doi: 10.1186/s12864-023-09516-w (PMC10464357; doi:10.1186/s12864-023-09516-w)
Supplement: Supplementary file 1 — Additional file 1: Supplementary file 1. GFF file for S. flavescens. Supplementary file 2. GFF file for S. koreensis. Supplementary file 3. Gene family counts for land plants. Sophora species counts were calculated using the annotations by eggnog-mapper. Supplementary file 4. Classification of genes of G. max, S. flavescence and S. koreensis according to duplication types (synteny, tandem, or ectopic duplication). [file 12864_2023_9516_MOESM1_ESM.zip › BMC genomics_supfiles/Supplementary file 2. Genemodel_Skoreensis.gff3.txt]

##gff-version 3
scaffold_0	AUGUSTUS	gene	50624	58735	.	+	.	ID=Ekor00000g00000
scaffold_0	ST/TD/KYJ	mRNA	50057	60480	.	+	.	ID=Ekor00000g00000.1;Parent=Ekor00000g00000
scaffold_0	ST/TD/KYJ	five_prime_UTR	50057	50448	.	+	.	ID=5utr.Ekor00000g00000.1.1;Parent=Ekor00000g00000.1
scaffold_0	ST/TD/KYJ	five_prime_UTR	50596	50623	.	+	.	ID=5utr.Ekor00000g00000.1.2;Parent=Ekor00000g00000.1
scaffold_0	ST/TD/KYJ	CDS	50624	50702	.	+	0	ID=cds.Ekor00000g00000.1.1;Parent=Ekor00000g00000.1
scaffold_0	ST/TD/KYJ	CDS	50806	51372	.	+	2	ID=cds.Ekor00000g00000.1.2;Parent=Ekor00000g00000.1
scaffold_0	ST/TD/KYJ	CDS	51957	52894	.	+	2	ID=cds.Ekor00000g00000.1.3;Parent=Ekor00000g00000.1
scaffold_0	ST/TD/KYJ	CDS	57351	57538	.	+	0	ID=cds.Ekor00000g00000.1.4;Parent=Ekor00000g00000.1
scaffold_0	ST/TD/KYJ	CDS	58291	58735	.	+	1	ID=cds.Ekor00000g00000.1.5;Parent=Ekor00000g00000.1
scaffold_0	ST/TD/KYJ	three_prime_UTR	58736	58769	.	+	.	ID=3utr.Ekor00000g00000.1.1;Parent=Ekor00000g00000.1
scaffold_0	ST/TD/KYJ	three_prime_UTR	60115	60480	.	+	.	ID=3utr.Ekor00000g00000.1.2;Parent=Ekor00000g00000.1
scaffold_0	ST/TD/KYJ	mRNA	50057	60480	.	+	.	ID=Ekor00000g00000.2;Parent=Ekor00000g00000
scaffold_0	ST/TD/KYJ	five_prime_UTR	50057	50448	.	+	.	ID=5utr.Ekor00000g00000.2.1;Parent=Ekor00000g00000.2
scaffold_0	ST/TD/KYJ	five_prime_UTR	50596	50623	.	+	.	ID=5utr.Ekor00000g00000.2.2;Parent=Ekor00000g00000.2
scaffold_0	ST/TD/KYJ	CDS	50624	50702	.	+	0	ID=cds.Ekor00000g00000.2.1;Parent=Ekor00000g00000.2
scaffold_0	ST/TD/KYJ	CDS	50806	51372	.	+	2	ID=cds.Ekor00000g00000.2.2;Parent=Ekor00000g00000.2
scaffold_0	ST/TD/KYJ	CDS	51957	52894	.	+	2	ID=cds.Ekor00000g00000.2.3;Parent=Ekor00000g00000.2
scaffold_0	ST/TD/KYJ	CDS	57351	57538	.	+	0	ID=cds.Ekor00000g00000.2.4;Parent=Ekor00000g00000.2
scaffold_0	ST/TD/KYJ	CDS	58291	58735	.	+	1	ID=cds.Ekor00000g00000.2.5;Parent=Ekor00000g00000.2
scaffold_0	ST/TD/KYJ	three_prime_UTR	58736	58742	.	+	.	ID=3utr.Ekor00000g00000.2.1;Parent=Ekor00000g00000.2
scaffold_0	ST/TD/KYJ	three_prime_UTR	60115	60480	.	+	.	ID=3utr.Ekor00000g00000.2.2;Parent=Ekor00000g00000.2
scaffold_0	AUGUSTUS	mRNA	50624	58735	.	+	.	ID=Ekor00000g00000.3;Parent=Ekor00000g00000
scaffold_0	AUGUSTUS	CDS	50624	50702	.	+	0	ID=cds.Ekor00000g00000.3.1;Parent=Ekor00000g00000.3
scaffold_0	AUGUSTUS	CDS	50806	51372	.	+	2	ID=cds.Ekor00000g00000.3.2;Parent=Ekor00000g00000.3
scaffold_0	AUGUSTUS	CDS	51957	52894	.	+	2	ID=cds.Ekor00000g00000.3.3;Parent=Ekor00000g00000.3
scaffold_0	AUGUSTUS	CDS	57351	57538	.	+	0	ID=cds.Ekor00000g00000.3.4;Parent=Ekor00000g00000.3
scaffold_0	AUGUSTUS	CDS	58195	58735	.	+	1	ID=cds.Ekor00000g00000.3.5;Parent=Ekor00000g00000.3
###
scaffold_0	AUGUSTUS	gene	62534	67421	.	-	.	ID=Ekor00000g00001
scaffold_0	ST/TD/KYJ	mRNA	62030	91892	.	-	.	ID=Ekor00000g00001.1;Parent=Ekor00000g00001
scaffold_0	ST/TD/KYJ	three_prime_UTR	62030	62533	.	-	.	ID=3utr.Ekor00000g00001.1.1;Parent=Ekor00000g00001.1
scaffold_0	ST/TD/KYJ	CDS	62534	62650	.	-	0	ID=cds.Ekor00000g00001.1.1;Parent=Ekor00000g00001.1
scaffold_0	ST/TD/KYJ	CDS	63219	63389	.	-	0	ID=cds.Ekor00000g00001.1.2;Parent=Ekor00000g00001.1
scaffold_0	ST/TD/KYJ	CDS	63472	63510	.	-	0	ID=cds.Ekor00000g00001.1.3;Parent=Ekor00000g00001.1
scaffold_0	ST/TD/KYJ	CDS	63596	63658	.	-	0	ID=cds.Ekor00000g00001.1.4;Parent=Ekor00000g00001.1
scaffold_0	ST/TD/KYJ	CDS	64606	64699	.	-	1	ID=cds.Ekor00000g00001.1.5;Parent=Ekor00000g00001.1
scaffold_0	ST/TD/KYJ	CDS	64979	65069	.	-	2	ID=cds.Ekor00000g00001.1.6;Parent=Ekor00000g00001.1
scaffold_0	ST/TD/KYJ	CDS	66371	66432	.	-	1	ID=cds.Ekor00000g00001.1.7;Parent=Ekor00000g00001.1
scaffold_0	ST/TD/KYJ	CDS	66538	66607	.	-	2	ID=cds.Ekor00000g00001.1.8;Parent=Ekor00000g00001.1
scaffold_0	ST/TD/KYJ	CDS	66704	66772	.	-	2	ID=cds.Ekor00000g00001.1.9;Parent=Ekor00000g00001.1
scaffold_0	ST/TD/KYJ	CDS	66884	66950	.	-	0	ID=cds.Ekor00000g00001.1.10;Parent=Ekor00000g00001.1
scaffold_0	ST/TD/KYJ	CDS	71030	71092	.	-	0	ID=cds.Ekor00000g00001.1.11;Parent=Ekor00000g00001.1
scaffold_0	ST/TD/KYJ	CDS	71233	71278	.	-	1	ID=cds.Ekor00000g00001.1.12;Parent=Ekor00000g00001.1
scaffold_0	ST/TD/KYJ	CDS	71382	71458	.	-	0	ID=cds.Ekor00000g00001.1.13;Parent=Ekor00000g00001.1
scaffold_0	ST/TD/KYJ	CDS	71544	71578	.	-	2	ID=cds.Ekor00000g00001.1.14;Parent=Ekor00000g00001.1
scaffold_0	ST/TD/KYJ	CDS	91117	91176	.	-	2	ID=cds.Ekor00000g00001.1.15;Parent=Ekor00000g00001.1
scaffold_0	ST/TD/KYJ	CDS	91362	91449	.	-	0	ID=cds.Ekor00000g00001.1.16;Parent=Ekor00000g00001.1
scaffold_0	ST/TD/KYJ	CDS	91543	91593	.	-	0	ID=cds.Ekor00000g00001.1.17;Parent=Ekor00000g00001.1
scaffold_0	ST/TD/KYJ	CDS	91678	91746	.	-	0	ID=cds.Ekor00000g00001.1.18;Parent=Ekor00000g00001.1
scaffold_0	ST/TD/KYJ	five_prime_UTR	91747	91892	.	-	.	ID=5utr.Ekor00000g00001.1.1;Parent=Ekor00000g00001.1
scaffold_0	ST/TD/KYJ	mRNA	62282	91892	.	-	.	ID=Ekor00000g00001.2;Parent=Ekor00000g00001
scaffold_0	ST/TD/KYJ	three_prime_UTR	62282	62533	.	-	.	ID=3utr.Ekor00000g00001.2.1;Parent=Ekor00000g00001.2
scaffold_0	ST/TD/KYJ	CDS	62534	62650	.	-	0	ID=cds.Ekor00000g00001.2.1;Parent=Ekor00000g00001.2
scaffold_0	ST/TD/KYJ	CDS	63219	63389	.	-	0	ID=cds.Ekor00000g00001.2.2;Parent=Ekor00000g00001.2
scaffold_0	ST/TD/KYJ	CDS	63472	63510	.	-	0	ID=cds.Ekor00000g00001.2.3;Parent=Ekor00000g00001.2
scaffold_0	ST/TD/KYJ	CDS	63596	63658	.	-	0	ID=cds.Ekor00000g00001.2.4;Parent=Ekor00000g00001.2
scaffold_0	ST/TD/KYJ	CDS	64606	64699	.	-	1	ID=cds.Ekor00000g00001.2.5;Parent=Ekor00000g00001.2
scaffold_0	ST/TD/KYJ	CDS	64979	65069	.	-	2	ID=cds.Ekor00000g00001.2.6;Parent=Ekor00000g00001.2
scaffold_0	ST/TD/KYJ	CDS	66371	66432	.	-	1	ID=cds.Ekor00000g00001.2.7;Parent=Ekor00000g00001.2
scaffold_0	ST/TD/KYJ	CDS	66538	66607	.	-	2	ID=cds.Ekor00000g00001.2.8;Parent=Ekor00000g00001.2
scaffold_0	ST/TD/KYJ	CDS	66704	66772	.	-	2	ID=cds.Ekor00000g00001.2.9;Parent=Ekor00000g00001.2
scaffold_0	ST/TD/KYJ	CDS	66884	66950	.	-	0	ID=cds.Ekor00000g00001.2.10;Parent=Ekor00000g00001.2
scaffold_0	ST/TD/KYJ	CDS	71030	71092	.	-	0	ID=cds.Ekor00000g00001.2.11;Parent=Ekor00000g00001.2
scaffold_0	ST/TD/KYJ	CDS	71233	71278	.	-	1	ID=cds.Ekor00000g00001.2.12;Parent=Ekor00000g00001.2
scaffold_0	ST/TD/KYJ	CDS	71382	71458	.	-	0	ID=cds.Ekor00000g00001.2.13;Parent=Ekor00000g00001.2
scaffold_0	ST/TD/KYJ	CDS	71544	71578	.	-	2	ID=cds.Ekor00000g00001.2.14;Parent=Ekor00000g00001.2
scaffold_0	ST/TD/KYJ	CDS	91117	91179	.	-	2	ID=cds.Ekor00000g00001.2.15;Parent=Ekor00000g00001.2
scaffold_0	ST/TD/KYJ	CDS	91362	91449	.	-	0	ID=cds.Ekor00000g00001.2.16;Parent=Ekor00000g00001.2
scaffold_0	ST/TD/KYJ	CDS	91543	91593	.	-	0	ID=cds.Ekor00000g00001.2.17;Parent=Ekor00000g00001.2
scaffold_0	ST/TD/KYJ	CDS	91678	91746	.	-	0	ID=cds.Ekor00000g00001.2.18;Parent=Ekor00000g00001.2
scaffold_0	ST/TD/KYJ	five_prime_UTR	91747	91892	.	-	.	ID=5utr.Ekor00000g00001.2.1;Parent=Ekor00000g00001.2
scaffold_0	AUGUSTUS	mRNA	62534	67421	.	-	.	ID=Ekor00000g00001.3;Parent=Ekor00000g00001
scaffold_0	AUGUSTUS	CDS	62534	62650	.	-	0	ID=cds.Ekor00000g00001.3.1;Parent=Ekor00000g00001.3
scaffold_0	AUGUSTUS	CDS	63219	63389	.	-	0	ID=cds.Ekor00000g00001.3.2;Parent=Ekor00000g00001.3
scaffold_0	AUGUSTUS	CDS	63472	63510	.	-	0	ID=cds.Ekor00000g00001.3.3;Parent=Ekor00000g00001.3
scaffold_0	AUGUSTUS	CDS	63596	63658	.	-	0	ID=cds.Ekor00000g00001.3.4;Parent=Ekor00000g00001.3
scaffold_0	AUGUSTUS	CDS	66078	66154	.	-	2	ID=cds.Ekor00000g00001.3.5;Parent=Ekor00000g00001.3
scaffold_0	AUGUSTUS	CDS	66371	66432	.	-	1	ID=cds.Ekor00000g00001.3.6;Parent=Ekor00000g00001.3
scaffold_0	AUGUSTUS	CDS	66538	66607	.	-	2	ID=cds.Ekor00000g00001.3.7;Parent=Ekor00000g00001.3
scaffold_0	AUGUSTUS	CDS	66704	66772	.	-	2	ID=cds.Ekor00000g00001.3.8;Parent=Ekor00000g00001.3
scaffold_0	AUGUSTUS	CDS	67349	67421	.	-	0	ID=cds.Ekor00000g00001.3.9;Parent=Ekor00000g00001.3
###
scaffold_0	AUGUSTUS	gene	68780	69049	.	+	.	ID=Ekor00000g00002
scaffold_0	AUGUSTUS	mRNA	68780	69049	.	+	.	ID=Ekor00000g00002.1;Parent=Ekor00000g00002
scaffold_0	AUGUSTUS	CDS	68780	69049	.	+	0	ID=cds.Ekor00000g00002.1.1;Parent=Ekor00000g00002.1
###
scaffold_0	AUGUSTUS	gene	69080	69490	.	+	.	ID=Ekor00000g00003
scaffold_0	AUGUSTUS	mRNA	69080	69490	.	+	.	ID=Ekor00000g00003.1;Parent=Ekor00000g00003
scaffold_0	AUGUSTUS	CDS	69080	69490	.	+	0	ID=cds.Ekor00000g00003.1.1;Parent=Ekor00000g00003.1
###
scaffold_0	AUGUSTUS	gene	70656	83903	.	-	.	ID=Ekor00000g00004
scaffold_0	AUGUSTUS	mRNA	70656	83903	.	-	.	ID=Ekor00000g00004.1;Parent=Ekor00000g00004
scaffold_0	AUGUSTUS	CDS	70656	70760	.	-	0	ID=cds.Ekor00000g00004.1.1;Parent=Ekor00000g00004.1
scaffold_0	AUGUSTUS	CDS	71030	71092	.	-	0	ID=cds.Ekor00000g00004.1.2;Parent=Ekor00000g00004.1
scaffold_0	AUGUSTUS	CDS	71233	71278	.	-	1	ID=cds.Ekor00000g00004.1.3;Parent=Ekor00000g00004.1
scaffold_0	AUGUSTUS	CDS	71382	71458	.	-	0	ID=cds.Ekor00000g00004.1.4;Parent=Ekor00000g00004.1
scaffold_0	AUGUSTUS	CDS	83547	83903	.	-	0	ID=cds.Ekor00000g00004.1.5;Parent=Ekor00000g00004.1
###
scaffold_0	AUGUSTUS	gene	95012	95459	.	+	.	ID=Ekor00000g00005
scaffold_0	AUGUSTUS	mRNA	95012	95459	.	+	.	ID=Ekor00000g00005.1;Parent=Ekor00000g00005
scaffold_0	AUGUSTUS	CDS	95012	95327	.	+	0	ID=cds.Ekor00000g00005.1.1;Parent=Ekor00000g00005.1
scaffold_0	AUGUSTUS	CDS	95434	95459	.	+	2	ID=cds.Ekor00000g00005.1.2;Parent=Ekor00000g00005.1
###
scaffold_0	AUGUSTUS	gene	98879	101586	.	-	.	ID=Ekor00000g00006
scaffold_0	AUGUSTUS	mRNA	98879	101586	.	-	.	ID=Ekor00000g00006.1;Parent=Ekor00000g00006
scaffold_0	AUGUSTUS	CDS	98879	99026	.	-	1	ID=cds.Ekor00000g00006.1.1;Parent=Ekor00000g00006.1
scaffold_0	AUGUSTUS	CDS	99232	99325	.	-	2	ID=cds.Ekor00000g00006.1.2;Parent=Ekor00000g00006.1
scaffold_0	AUGUSTUS	CDS	99854	99937	.	-	2	ID=cds.Ekor00000g00006.1.3;Parent=Ekor00000g00006.1
scaffold_0	AUGUSTUS	CDS	100026	100737	.	-	0	ID=cds.Ekor00000g00006.1.4;Parent=Ekor00000g00006.1
scaffold_0	AUGUSTUS	CDS	101497	101586	.	-	0	ID=cds.Ekor00000g00006.1.5;Parent=Ekor00000g00006.1
scaffold_0	ST/TD/KYJ	mRNA	98884	112686	.	-	.	ID=Ekor00000g00006.2;Parent=Ekor00000g00006
scaffold_0	ST/TD/KYJ	three_prime_UTR	98884	99212	.	-	.	ID=3utr.Ekor00000g00006.2.1;Parent=Ekor00000g00006.2
scaffold_0	ST/TD/KYJ	CDS	99213	99325	.	-	2	ID=cds.Ekor00000g00006.2.1;Parent=Ekor00000g00006.2
scaffold_0	ST/TD/KYJ	CDS	99854	99937	.	-	2	ID=cds.Ekor00000g00006.2.2;Parent=Ekor00000g00006.2
scaffold_0	ST/TD/KYJ	CDS	100026	100742	.	-	2	ID=cds.Ekor00000g00006.2.3;Parent=Ekor00000g00006.2
scaffold_0	ST/TD/KYJ	CDS	111521	111533	.	-	0	ID=cds.Ekor00000g00006.2.4;Parent=Ekor00000g00006.2
scaffold_0	ST/TD/KYJ	five_prime_UTR	111534	111585	.	-	.	ID=5utr.Ekor00000g00006.2.1;Parent=Ekor00000g00006.2
scaffold_0	ST/TD/KYJ	five_prime_UTR	112489	112686	.	-	.	ID=5utr.Ekor00000g00006.2.2;Parent=Ekor00000g00006.2
###
scaffold_0	AUGUSTUS	gene	107658	129100	.	-	.	ID=Ekor00000g00007
scaffold_0	AUGUSTUS	mRNA	107658	129100	.	-	.	ID=Ekor00000g00007.1;Parent=Ekor00000g00007
scaffold_0	AUGUSTUS	CDS	107658	107840	.	-	0	ID=cds.Ekor00000g00007.1.1;Parent=Ekor00000g00007.1
scaffold_0	AUGUSTUS	CDS	108007	108075	.	-	0	ID=cds.Ekor00000g00007.1.2;Parent=Ekor00000g00007.1
scaffold_0	AUGUSTUS	CDS	119094	119205	.	-	1	ID=cds.Ekor00000g00007.1.3;Parent=Ekor00000g00007.1
scaffold_0	AUGUSTUS	CDS	126846	126907	.	-	0	ID=cds.Ekor00000g00007.1.4;Parent=Ekor00000g00007.1
scaffold_0	AUGUSTUS	CDS	127000	127333	.	-	1	ID=cds.Ekor00000g00007.1.5;Parent=Ekor00000g00007.1
scaffold_0	AUGUSTUS	CDS	127867	127999	.	-	2	ID=cds.Ekor00000g00007.1.6;Parent=Ekor00000g00007.1
scaffold_0	AUGUSTUS	CDS	128995	129100	.	-	0	ID=cds.Ekor00000g00007.1.7;Parent=Ekor00000g00007.1
###
scaffold_0	AUGUSTUS	gene	137957	139892	.	+	.	ID=Ekor00000g00008
scaffold_0	ST/TD/KYJ	mRNA	137721	139993	.	+	.	ID=Ekor00000g00008.1;Parent=Ekor00000g00008
scaffold_0	ST/TD/KYJ	five_prime_UTR	137721	137722	.	+	.	ID=5utr.Ekor00000g00008.1.1;Parent=Ekor00000g00008.1
scaffold_0	ST/TD/KYJ	CDS	137723	137748	.	+	0	ID=cds.Ekor00000g00008.1.1;Parent=Ekor00000g00008.1
scaffold_0	ST/TD/KYJ	CDS	137956	138087	.	+	1	ID=cds.Ekor00000g00008.1.2;Parent=Ekor00000g00008.1
scaffold_0	ST/TD/KYJ	CDS	138195	138240	.	+	1	ID=cds.Ekor00000g00008.1.3;Parent=Ekor00000g00008.1
scaffold_0	ST/TD/KYJ	CDS	138325	138471	.	+	0	ID=cds.Ekor00000g00008.1.4;Parent=Ekor00000g00008.1
scaffold_0	ST/TD/KYJ	CDS	138542	138664	.	+	0	ID=cds.Ekor00000g00008.1.5;Parent=Ekor00000g00008.1
scaffold_0	ST/TD/KYJ	CDS	138802	138894	.	+	0	ID=cds.Ekor00000g00008.1.6;Parent=Ekor00000g00008.1
scaffold_0	ST/TD/KYJ	CDS	138977	139198	.	+	0	ID=cds.Ekor00000g00008.1.7;Parent=Ekor00000g00008.1
scaffold_0	ST/TD/KYJ	CDS	139283	139381	.	+	0	ID=cds.Ekor00000g00008.1.8;Parent=Ekor00000g00008.1
scaffold_0	ST/TD/KYJ	CDS	139484	139662	.	+	0	ID=cds.Ekor00000g00008.1.9;Parent=Ekor00000g00008.1
scaffold_0	ST/TD/KYJ	CDS	139751	139892	.	+	1	ID=cds.Ekor00000g00008.1.10;Parent=Ekor00000g00008.1
scaffold_0	ST/TD/KYJ	three_prime_UTR	139893	139993	.	+	.	ID=3utr.Ekor00000g00008.1.1;Parent=Ekor00000g00008.1
scaffold_0	AUGUSTUS	mRNA	137957	139892	.	+	.	ID=Ekor00000g00008.2;Parent=Ekor00000g00008
scaffold_0	AUGUSTUS	CDS	137957	138087	.	+	0	ID=cds.Ekor00000g00008.2.1;Parent=Ekor00000g00008.2
scaffold_0	AUGUSTUS	CDS	138195	138240	.	+	1	ID=cds.Ekor00000g00008.2.2;Parent=Ekor00000g00008.2
scaffold_0	AUGUSTUS	CDS	138325	138471	.	+	0	ID=cds.Ekor00000g00008.2.3;Parent=Ekor00000g00008.2
scaffold_0	AUGUSTUS	CDS	138542	138664	.	+	0	ID=cds.Ekor00000g00008.2.4;Parent=Ekor00000g00008.2
scaffold_0	AUGUSTUS	CDS	138802	138894	.	+	0	ID=cds.Ekor00000g00008.2.5;Parent=Ekor00000g00008.2
scaffold_0	AUGUSTUS	CDS	138977	139198	.	+	0	ID=cds.Ekor00000g00008.2.6;Parent=Ekor00000g00008.2
scaffold_0	AUGUSTUS	CDS	139283	139381	.	+	0	ID=cds.Ekor00000g00008.2.7;Parent=Ekor00000g00008.2
scaffold_0	AUGUSTUS	CDS	139484	139662	.	+	0	ID=cds.Ekor00000g00008.2.8;Parent=Ekor00000g00008.2
scaffold_0	AUGUSTUS	CDS	139751	139892	.	+	1	ID=cds.Ekor00000g00008.2.9;Parent=Ekor00000g00008.2
###
scaffold_0	AUGUSTUS	gene	158010	160698	.	-	.	ID=Ekor00000g00009
scaffold_0	ST/TD/KYJ	mRNA	157290	170575	.	-	.	ID=Ekor00000g00009.1;Parent=Ekor00000g00009
scaffold_0	ST/TD/KYJ	three_prime_UTR	157290	157522	.	-	.	ID=3utr.Ekor00000g00009.1.1;Parent=Ekor00000g00009.1
scaffold_0	ST/TD/KYJ	CDS	157523	157542	.	-	2	ID=cds.Ekor00000g00009.1.1;Parent=Ekor00000g00009.1
scaffold_0	ST/TD/KYJ	CDS	158303	158376	.	-	1	ID=cds.Ekor00000g00009.1.2;Parent=Ekor00000g00009.1
scaffold_0	ST/TD/KYJ	CDS	158489	158565	.	-	0	ID=cds.Ekor00000g00009.1.3;Parent=Ekor00000g00009.1
scaffold_0	ST/TD/KYJ	CDS	158960	159016	.	-	0	ID=cds.Ekor00000g00009.1.4;Parent=Ekor00000g00009.1
scaffold_0	ST/TD/KYJ	CDS	159318	159354	.	-	1	ID=cds.Ekor00000g00009.1.5;Parent=Ekor00000g00009.1
scaffold_0	ST/TD/KYJ	CDS	169637	169665	.	-	0	ID=cds.Ekor00000g00009.1.6;Parent=Ekor00000g00009.1
scaffold_0	ST/TD/KYJ	CDS	169782	169813	.	-	2	ID=cds.Ekor00000g00009.1.7;Parent=Ekor00000g00009.1
scaffold_0	ST/TD/KYJ	CDS	170086	170126	.	-	1	ID=cds.Ekor00000g00009.1.8;Parent=Ekor00000g00009.1
scaffold_0	ST/TD/KYJ	CDS	170262	170320	.	-	0	ID=cds.Ekor00000g00009.1.9;Parent=Ekor00000g00009.1
scaffold_0	ST/TD/KYJ	CDS	170415	170507	.	-	0	ID=cds.Ekor00000g00009.1.10;Parent=Ekor00000g00009.1
scaffold_0	ST/TD/KYJ	five_prime_UTR	170508	170575	.	-	.	ID=5utr.Ekor00000g00009.1.1;Parent=Ekor00000g00009.1
scaffold_0	AUGUSTUS	mRNA	158010	160698	.	-	.	ID=Ekor00000g00009.2;Parent=Ekor00000g00009
scaffold_0	AUGUSTUS	CDS	158010	158083	.	-	2	ID=cds.Ekor00000g00009.2.1;Parent=Ekor00000g00009.2
scaffold_0	AUGUSTUS	CDS	158303	158376	.	-	1	ID=cds.Ekor00000g00009.2.2;Parent=Ekor00000g00009.2
scaffold_0	AUGUSTUS	CDS	158489	158565	.	-	0	ID=cds.Ekor00000g00009.2.3;Parent=Ekor00000g00009.2
scaffold_0	AUGUSTUS	CDS	158960	159016	.	-	0	ID=cds.Ekor00000g00009.2.4;Parent=Ekor00000g00009.2
scaffold_0	AUGUSTUS	CDS	159318	159354	.	-	1	ID=cds.Ekor00000g00009.2.5;Parent=Ekor00000g00009.2
scaffold_0	AUGUSTUS	CDS	160400	160428	.	-	0	ID=cds.Ekor00000g00009.2.6;Parent=Ekor00000g00009.2
scaffold_0	AUGUSTUS	CDS	160507	160698	.	-	0	ID=cds.Ekor00000g00009.2.7;Parent=Ekor00000g00009.2
###
scaffold_0	AUGUSTUS	gene	168954	169286	.	+	.	ID=Ekor00000g00010
scaffold_0	AUGUSTUS	mRNA	168954	169286	.	+	.	ID=Ekor00000g00010.1;Parent=Ekor00000g00010
scaffold_0	AUGUSTUS	CDS	168954	169058	.	+	0	ID=cds.Ekor00000g00010.1.1;Parent=Ekor00000g00010.1
scaffold_0	AUGUSTUS	CDS	169152	169286	.	+	0	ID=cds.Ekor00000g00010.1.2;Parent=Ekor00000g00010.1
###
scaffold_0	AUGUSTUS	gene	173961	182904	.	+	.	ID=Ekor00000g00011
scaffold_0	ST/TD/KYJ	mRNA	173675	182283	.	+	.	ID=Ekor00000g00011.1;Parent=Ekor00000g00011
scaffold_0	ST/TD/KYJ	five_prime_UTR	173675	173692	.	+	.	ID=5utr.Ekor00000g00011.1.1;Parent=Ekor00000g00011.1
scaffold_0	ST/TD/KYJ	five_prime_UTR	173846	173954	.	+	.	ID=5utr.Ekor00000g00011.1.2;Parent=Ekor00000g00011.1
scaffold_0	ST/TD/KYJ	CDS	173955	174152	.	+	0	ID=cds.Ekor00000g00011.1.1;Parent=Ekor00000g00011.1
scaffold_0	ST/TD/KYJ	CDS	174232	174540	.	+	0	ID=cds.Ekor00000g00011.1.2;Parent=Ekor00000g00011.1
scaffold_0	ST/TD/KYJ	CDS	174625	174713	.	+	0	ID=cds.Ekor00000g00011.1.3;Parent=Ekor00000g00011.1
scaffold_0	ST/TD/KYJ	CDS	176655	176916	.	+	1	ID=cds.Ekor00000g00011.1.4;Parent=Ekor00000g00011.1
scaffold_0	ST/TD/KYJ	CDS	177656	177904	.	+	0	ID=cds.Ekor00000g00011.1.5;Parent=Ekor00000g00011.1
scaffold_0	ST/TD/KYJ	CDS	181109	181465	.	+	0	ID=cds.Ekor00000g00011.1.6;Parent=Ekor00000g00011.1
scaffold_0	ST/TD/KYJ	three_prime_UTR	181466	182283	.	+	.	ID=3utr.Ekor00000g00011.1.1;Parent=Ekor00000g00011.1
scaffold_0	ST/TD/KYJ	mRNA	173675	182283	.	+	.	ID=Ekor00000g00011.2;Parent=Ekor00000g00011
scaffold_0	ST/TD/KYJ	five_prime_UTR	173675	173758	.	+	.	ID=5utr.Ekor00000g00011.2.1;Parent=Ekor00000g00011.2
scaffold_0	ST/TD/KYJ	five_prime_UTR	173846	173954	.	+	.	ID=5utr.Ekor00000g00011.2.2;Parent=Ekor00000g00011.2
scaffold_0	ST/TD/KYJ	CDS	173955	174152	.	+	0	ID=cds.Ekor00000g00011.2.1;Parent=Ekor00000g00011.2
scaffold_0	ST/TD/KYJ	CDS	174232	174540	.	+	0	ID=cds.Ekor00000g00011.2.2;Parent=Ekor00000g00011.2
scaffold_0	ST/TD/KYJ	CDS	174625	174713	.	+	0	ID=cds.Ekor00000g00011.2.3;Parent=Ekor00000g00011.2
scaffold_0	ST/TD/KYJ	CDS	176655	176916	.	+	1	ID=cds.Ekor00000g00011.2.4;Parent=Ekor00000g00011.2
scaffold_0	ST/TD/KYJ	CDS	177656	177904	.	+	0	ID=cds.Ekor00000g00011.2.5;Parent=Ekor00000g00011.2
scaffold_0	ST/TD/KYJ	CDS	181109	181465	.	+	0	ID=cds.Ekor00000g00011.2.6;Parent=Ekor00000g00011.2
scaffold_0	ST/TD/KYJ	three_prime_UTR	181466	182283	.	+	.	ID=3utr.Ekor00000g00011.2.1;Parent=Ekor00000g00011.2
scaffold_0	AUGUSTUS	mRNA	173961	182904	.	+	.	ID=Ekor00000g00011.3;Parent=Ekor00000g00011
scaffold_0	AUGUSTUS	CDS	173961	174152	.	+	0	ID=cds.Ekor00000g00011.3.1;Parent=Ekor00000g00011.3
scaffold_0	AUGUSTUS	CDS	174232	174540	.	+	0	ID=cds.Ekor00000g00011.3.2;Parent=Ekor00000g00011.3
scaffold_0	AUGUSTUS	CDS	174625	174713	.	+	0	ID=cds.Ekor00000g00011.3.3;Parent=Ekor00000g00011.3
scaffold_0	AUGUSTUS	CDS	176655	176916	.	+	1	ID=cds.Ekor00000g00011.3.4;Parent=Ekor00000g00011.3
scaffold_0	AUGUSTUS	CDS	177656	177904	.	+	0	ID=cds.Ekor00000g00011.3.5;Parent=Ekor00000g00011.3
scaffold_0	AUGUSTUS	CDS	181109	181406	.	+	0	ID=cds.Ekor00000g00011.3.6;Parent=Ekor00000g00011.3
scaffold_0	AUGUSTUS	CDS	182070	182108	.	+	2	ID=cds.Ekor00000g00011.3.7;Parent=Ekor00000g00011.3
scaffold_0	AUGUSTUS	CDS	182768	182904	.	+	2	ID=cds.Ekor00000g00011.3.8;Parent=Ekor00000g00011.3
###
scaffold_0	AUGUSTUS	gene	186214	188523	.	+	.	ID=Ekor00000g00012
scaffold_0	AUGUSTUS	mRNA	186214	188523	.	+	.	ID=Ekor00000g00012.1;Parent=Ekor00000g00012
scaffold_0	AUGUSTUS	CDS	186214	186349	.	+	0	ID=cds.Ekor00000g00012.1.1;Parent=Ekor00000g00012.1
scaffold_0	AUGUSTUS	CDS	186436	186665	.	+	2	ID=cds.Ekor00000g00012.1.2;Parent=Ekor00000g00012.1
scaffold_0	AUGUSTUS	CDS	186734	186832	.	+	0	ID=cds.Ekor00000g00012.1.3;Parent=Ekor00000g00012.1
scaffold_0	AUGUSTUS	CDS	186910	187104	.	+	0	ID=cds.Ekor00000g00012.1.4;Parent=Ekor00000g00012.1
scaffold_0	AUGUSTUS	CDS	187180	187272	.	+	0	ID=cds.Ekor00000g00012.1.5;Parent=Ekor00000g00012.1
scaffold_0	AUGUSTUS	CDS	187562	187702	.	+	0	ID=cds.Ekor00000g00012.1.6;Parent=Ekor00000g00012.1
scaffold_0	AUGUSTUS	CDS	188347	188523	.	+	0	ID=cds.Ekor00000g00012.1.7;Parent=Ekor00000g00012.1
###
scaffold_0	AUGUSTUS	gene	192172	199077	.	+	.	ID=Ekor00000g00013
scaffold_0	ST/TD/KYJ	mRNA	192007	199565	.	+	.	ID=Ekor00000g00013.1;Parent=Ekor00000g00013
scaffold_0	ST/TD/KYJ	five_prime_UTR	192007	192171	.	+	.	ID=5utr.Ekor00000g00013.1.1;Parent=Ekor00000g00013.1
scaffold_0	ST/TD/KYJ	CDS	192172	192549	.	+	0	ID=cds.Ekor00000g00013.1.1;Parent=Ekor00000g00013.1
scaffold_0	ST/TD/KYJ	CDS	192627	192807	.	+	0	ID=cds.Ekor00000g00013.1.2;Parent=Ekor00000g00013.1
scaffold_0	ST/TD/KYJ	CDS	192896	192972	.	+	2	ID=cds.Ekor00000g00013.1.3;Parent=Ekor00000g00013.1
scaffold_0	ST/TD/KYJ	CDS	193128	193262	.	+	0	ID=cds.Ekor00000g00013.1.4;Parent=Ekor00000g00013.1
scaffold_0	ST/TD/KYJ	CDS	193364	193513	.	+	0	ID=cds.Ekor00000g00013.1.5;Parent=Ekor00000g00013.1
scaffold_0	ST/TD/KYJ	CDS	195519	195629	.	+	0	ID=cds.Ekor00000g00013.1.6;Parent=Ekor00000g00013.1
scaffold_0	ST/TD/KYJ	CDS	195754	196671	.	+	0	ID=cds.Ekor00000g00013.1.7;Parent=Ekor00000g00013.1
scaffold_0	ST/TD/KYJ	CDS	196901	197173	.	+	0	ID=cds.Ekor00000g00013.1.8;Parent=Ekor00000g00013.1
scaffold_0	ST/TD/KYJ	CDS	197681	197890	.	+	0	ID=cds.Ekor00000g00013.1.9;Parent=Ekor00000g00013.1
scaffold_0	ST/TD/KYJ	CDS	198269	198420	.	+	0	ID=cds.Ekor00000g00013.1.10;Parent=Ekor00000g00013.1
scaffold_0	ST/TD/KYJ	CDS	198741	199077	.	+	1	ID=cds.Ekor00000g00013.1.11;Parent=Ekor00000g00013.1
scaffold_0	ST/TD/KYJ	three_prime_UTR	199078	199565	.	+	.	ID=3utr.Ekor00000g00013.1.1;Parent=Ekor00000g00013.1
scaffold_0	AUGUSTUS	mRNA	192172	199077	.	+	.	ID=Ekor00000g00013.2;Parent=Ekor00000g00013
scaffold_0	AUGUSTUS	CDS	192172	192549	.	+	0	ID=cds.Ekor00000g00013.2.1;Parent=Ekor00000g00013.2
scaffold_0	AUGUSTUS	CDS	192627	192805	.	+	0	ID=cds.Ekor00000g00013.2.2;Parent=Ekor00000g00013.2
scaffold_0	AUGUSTUS	CDS	192915	192972	.	+	1	ID=cds.Ekor00000g00013.2.3;Parent=Ekor00000g00013.2
scaffold_0	AUGUSTUS	CDS	193128	193262	.	+	0	ID=cds.Ekor00000g00013.2.4;Parent=Ekor00000g00013.2
scaffold_0	AUGUSTUS	CDS	193364	193513	.	+	0	ID=cds.Ekor00000g00013.2.5;Parent=Ekor00000g00013.2
scaffold_0	AUGUSTUS	CDS	195519	195629	.	+	0	ID=cds.Ekor00000g00013.2.6;Parent=Ekor00000g00013.2
scaffold_0	AUGUSTUS	CDS	195754	196671	.	+	0	ID=cds.Ekor00000g00013.2.7;Parent=Ekor00000g00013.2
scaffold_0	AUGUSTUS	CDS	196901	197173	.	+	0	ID=cds.Ekor00000g00013.2.8;Parent=Ekor00000g00013.2
scaffold_0	AUGUSTUS	CDS	197681	197890	.	+	0	ID=cds.Ekor00000g00013.2.9;Parent=Ekor00000g00013.2
scaffold_0	AUGUSTUS	CDS	198269	198420	.	+	0	ID=cds.Ekor00000g00013.2.10;Parent=Ekor00000g00013.2
scaffold_0	AUGUSTUS	CDS	198741	199077	.	+	1	ID=cds.Ekor00000g00013.2.11;Parent=Ekor00000g00013.2
###
scaffold_0	AUGUSTUS	gene	202105	202946	.	-	.	ID=Ekor00000g00014
scaffold_0	ST/TD/KYJ	mRNA	201833	202543	.	-	.	ID=Ekor00000g00014.1;Parent=Ekor00000g00014
scaffold_0	ST/TD/KYJ	three_prime_UTR	201833	202028	.	-	.	ID=3utr.Ekor00000g00014.1.1;Parent=Ekor00000g00014.1
scaffold_0	ST/TD/KYJ	CDS	202029	202325	.	-	0	ID=cds.Ekor00000g00014.1.1;Parent=Ekor00000g00014.1
scaffold_0	ST/TD/KYJ	CDS	202401	202541	.	-	0	ID=cds.Ekor00000g00014.1.2;Parent=Ekor00000g00014.1
scaffold_0	ST/TD/KYJ	five_prime_UTR	202542	202543	.	-	.	ID=5utr.Ekor00000g00014.1.1;Parent=Ekor00000g00014.1
scaffold_0	AUGUSTUS	mRNA	202105	202946	.	-	.	ID=Ekor00000g00014.2;Parent=Ekor00000g00014
scaffold_0	AUGUSTUS	CDS	202105	202119	.	-	0	ID=cds.Ekor00000g00014.2.1;Parent=Ekor00000g00014.2
scaffold_0	AUGUSTUS	CDS	202206	202325	.	-	0	ID=cds.Ekor00000g00014.2.2;Parent=Ekor00000g00014.2
scaffold_0	AUGUSTUS	CDS	202401	202946	.	-	0	ID=cds.Ekor00000g00014.2.3;Parent=Ekor00000g00014.2
###
scaffold_0	ST/ALL/KYJ	gene	202642	203037	.	.	.	ID=Ekor00000g00015
scaffold_0	ST/TD/KYJ	mRNA	202642	203037	.	.	.	ID=Ekor00000g00015.1;Parent=Ekor00000g00015
scaffold_0	ST/TD/KYJ	three_prime_UTR	202642	202643	.	.	.	ID=3utr.Ekor00000g00015.1.1;Parent=Ekor00000g00015.1
scaffold_0	ST/TD/KYJ	CDS	202644	203036	.	.	0	ID=cds.Ekor00000g00015.1.1;Parent=Ekor00000g00015.1
scaffold_0	ST/TD/KYJ	five_prime_UTR	203037	203037	.	.	.	ID=5utr.Ekor00000g00015.1.1;Parent=Ekor00000g00015.1
###
scaffold_0	AUGUSTUS	gene	205420	220357	.	+	.	ID=Ekor00000g00016
scaffold_0	AUGUSTUS	mRNA	205420	220357	.	+	.	ID=Ekor00000g00016.1;Parent=Ekor00000g00016
scaffold_0	AUGUSTUS	CDS	205420	205623	.	+	0	ID=cds.Ekor00000g00016.1.1;Parent=Ekor00000g00016.1
scaffold_0	AUGUSTUS	CDS	208272	208594	.	+	0	ID=cds.Ekor00000g00016.1.2;Parent=Ekor00000g00016.1
scaffold_0	AUGUSTUS	CDS	208892	209905	.	+	1	ID=cds.Ekor00000g00016.1.3;Parent=Ekor00000g00016.1
scaffold_0	AUGUSTUS	CDS	210168	210291	.	+	1	ID=cds.Ekor00000g00016.1.4;Parent=Ekor00000g00016.1
scaffold_0	AUGUSTUS	CDS	211156	211449	.	+	0	ID=cds.Ekor00000g00016.1.5;Parent=Ekor00000g00016.1
scaffold_0	AUGUSTUS	CDS	211527	211729	.	+	0	ID=cds.Ekor00000g00016.1.6;Parent=Ekor00000g00016.1
scaffold_0	AUGUSTUS	CDS	211808	212070	.	+	1	ID=cds.Ekor00000g00016.1.7;Parent=Ekor00000g00016.1
scaffold_0	AUGUSTUS	CDS	216824	217014	.	+	2	ID=cds.Ekor00000g00016.1.8;Parent=Ekor00000g00016.1
scaffold_0	AUGUSTUS	CDS	217131	217228	.	+	0	ID=cds.Ekor00000g00016.1.9;Parent=Ekor00000g00016.1
scaffold_0	AUGUSTUS	CDS	218184	218271	.	+	1	ID=cds.Ekor00000g00016.1.10;Parent=Ekor00000g00016.1
scaffold_0	AUGUSTUS	CDS	218726	218831	.	+	0	ID=cds.Ekor00000g00016.1.11;Parent=Ekor00000g00016.1
scaffold_0	AUGUSTUS	CDS	220050	220357	.	+	2	ID=cds.Ekor00000g00016.1.12;Parent=Ekor00000g00016.1
scaffold_0	ST/TD/KYJ	mRNA	208117	212126	.	+	.	ID=Ekor00000g00016.2;Parent=Ekor00000g00016
scaffold_0	ST/TD/KYJ	five_prime_UTR	208117	209108	.	+	.	ID=5utr.Ekor00000g00016.2.1;Parent=Ekor00000g00016.2
scaffold_0	ST/TD/KYJ	CDS	209109	209905	.	+	0	ID=cds.Ekor00000g00016.2.1;Parent=Ekor00000g00016.2
scaffold_0	ST/TD/KYJ	CDS	210168	210291	.	+	1	ID=cds.Ekor00000g00016.2.2;Parent=Ekor00000g00016.2
scaffold_0	ST/TD/KYJ	CDS	211156	211449	.	+	0	ID=cds.Ekor00000g00016.2.3;Parent=Ekor00000g00016.2
scaffold_0	ST/TD/KYJ	CDS	211527	211729	.	+	0	ID=cds.Ekor00000g00016.2.4;Parent=Ekor00000g00016.2
scaffold_0	ST/TD/KYJ	CDS	211808	212093	.	+	1	ID=cds.Ekor00000g00016.2.5;Parent=Ekor00000g00016.2
scaffold_0	ST/TD/KYJ	three_prime_UTR	212094	212126	.	+	.	ID=3utr.Ekor00000g00016.2.1;Parent=Ekor00000g00016.2
scaffold_0	ST/TD/KYJ	mRNA	219067	220561	.	+	.	ID=Ekor00000g00016.3;Parent=Ekor00000g00016
scaffold_0	ST/TD/KYJ	five_prime_UTR	219067	219079	.	+	.	ID=5utr.Ekor00000g00016.3.1;Parent=Ekor00000g00016.3
scaffold_0	ST/TD/KYJ	CDS	219080	219110	.	+	0	ID=cds.Ekor00000g00016.3.1;Parent=Ekor00000g00016.3
scaffold_0	ST/TD/KYJ	CDS	220050	220339	.	+	2	ID=cds.Ekor00000g00016.3.2;Parent=Ekor00000g00016.3
scaffold_0	ST/TD/KYJ	CDS	220514	220561	.	+	0	ID=cds.Ekor00000g00016.3.3;Parent=Ekor00000g00016.3
###
scaffold_0	AUGUSTUS	gene	228590	236787	.	-	.	ID=Ekor00000g00017
scaffold_0	ST/TD/KYJ	mRNA	228525	239729	.	-	.	ID=Ekor00000g00017.1;Parent=Ekor00000g00017
scaffold_0	ST/TD/KYJ	three_prime_UTR	228525	228891	.	-	.	ID=3utr.Ekor00000g00017.1.1;Parent=Ekor00000g00017.1
scaffold_0	ST/TD/KYJ	CDS	228892	228951	.	-	0	ID=cds.Ekor00000g00017.1.1;Parent=Ekor00000g00017.1
scaffold_0	ST/TD/KYJ	CDS	229395	229442	.	-	0	ID=cds.Ekor00000g00017.1.2;Parent=Ekor00000g00017.1
scaffold_0	ST/TD/KYJ	CDS	230472	230562	.	-	1	ID=cds.Ekor00000g00017.1.3;Parent=Ekor00000g00017.1
scaffold_0	ST/TD/KYJ	CDS	230981	231087	.	-	0	ID=cds.Ekor00000g00017.1.4;Parent=Ekor00000g00017.1
scaffold_0	ST/TD/KYJ	CDS	231165	231225	.	-	1	ID=cds.Ekor00000g00017.1.5;Parent=Ekor00000g00017.1
scaffold_0	ST/TD/KYJ	CDS	235658	236787	.	-	0	ID=cds.Ekor00000g00017.1.6;Parent=Ekor00000g00017.1
scaffold_0	ST/TD/KYJ	five_prime_UTR	236788	236951	.	-	.	ID=5utr.Ekor00000g00017.1.1;Parent=Ekor00000g00017.1
scaffold_0	ST/TD/KYJ	five_prime_UTR	239304	239729	.	-	.	ID=5utr.Ekor00000g00017.1.2;Parent=Ekor00000g00017.1
scaffold_0	ST/TD/KYJ	mRNA	228525	239729	.	-	.	ID=Ekor00000g00017.2;Parent=Ekor00000g00017
scaffold_0	ST/TD/KYJ	three_prime_UTR	228525	228891	.	-	.	ID=3utr.Ekor00000g00017.2.1;Parent=Ekor00000g00017.2
scaffold_0	ST/TD/KYJ	CDS	228892	228951	.	-	0	ID=cds.Ekor00000g00017.2.1;Parent=Ekor00000g00017.2
scaffold_0	ST/TD/KYJ	CDS	229395	229442	.	-	0	ID=cds.Ekor00000g00017.2.2;Parent=Ekor00000g00017.2
scaffold_0	ST/TD/KYJ	CDS	230472	230562	.	-	1	ID=cds.Ekor00000g00017.2.3;Parent=Ekor00000g00017.2
scaffold_0	ST/TD/KYJ	CDS	230981	231087	.	-	0	ID=cds.Ekor00000g00017.2.4;Parent=Ekor00000g00017.2
scaffold_0	ST/TD/KYJ	CDS	231165	231225	.	-	1	ID=cds.Ekor00000g00017.2.5;Parent=Ekor00000g00017.2
scaffold_0	ST/TD/KYJ	CDS	235658	236787	.	-	0	ID=cds.Ekor00000g00017.2.6;Parent=Ekor00000g00017.2
scaffold_0	ST/TD/KYJ	five_prime_UTR	236788	236793	.	-	.	ID=5utr.Ekor00000g00017.2.1;Parent=Ekor00000g00017.2
scaffold_0	ST/TD/KYJ	five_prime_UTR	239304	239729	.	-	.	ID=5utr.Ekor00000g00017.2.2;Parent=Ekor00000g00017.2
scaffold_0	AUGUSTUS	mRNA	228590	236787	.	-	.	ID=Ekor00000g00017.3;Parent=Ekor00000g00017
scaffold_0	AUGUSTUS	CDS	228590	228672	.	-	2	ID=cds.Ekor00000g00017.3.1;Parent=Ekor00000g00017.3
scaffold_0	AUGUSTUS	CDS	228900	228951	.	-	0	ID=cds.Ekor00000g00017.3.2;Parent=Ekor00000g00017.3
scaffold_0	AUGUSTUS	CDS	229395	229442	.	-	0	ID=cds.Ekor00000g00017.3.3;Parent=Ekor00000g00017.3
scaffold_0	AUGUSTUS	CDS	230472	230562	.	-	1	ID=cds.Ekor00000g00017.3.4;Parent=Ekor00000g00017.3
scaffold_0	AUGUSTUS	CDS	230981	231087	.	-	0	ID=cds.Ekor00000g00017.3.5;Parent=Ekor00000g00017.3
scaffold_0	AUGUSTUS	CDS	231165	231225	.	-	1	ID=cds.Ekor00000g00017.3.6;Parent=Ekor00000g00017.3
scaffold_0	AUGUSTUS	CDS	235658	236787	.	-	0	ID=cds.Ekor00000g00017.3.7;Parent=Ekor00000g00017.3
###
scaffold_0	AUGUSTUS	gene	240158	253131	.	+	.	ID=Ekor00000g00018
scaffold_0	AUGUSTUS	mRNA	240158	253131	.	+	.	ID=Ekor00000g00018.1;Parent=Ekor00000g00018
scaffold_0	AUGUSTUS	CDS	240158	240265	.	+	0	ID=cds.Ekor00000g00018.1.1;Parent=Ekor00000g00018.1
scaffold_0	AUGUSTUS	CDS	245013	245241	.	+	0	ID=cds.Ekor00000g00018.1.2;Parent=Ekor00000g00018.1
scaffold_0	AUGUSTUS	CDS	245319	245433	.	+	2	ID=cds.Ekor00000g00018.1.3;Parent=Ekor00000g00018.1
scaffold_0	AUGUSTUS	CDS	246258	246426	.	+	1	ID=cds.Ekor00000g00018.1.4;Parent=Ekor00000g00018.1
scaffold_0	AUGUSTUS	CDS	246551	246684	.	+	0	ID=cds.Ekor00000g00018.1.5;Parent=Ekor00000g00018.1
scaffold_0	AUGUSTUS	CDS	249862	250018	.	+	1	ID=cds.Ekor00000g00018.1.6;Parent=Ekor00000g00018.1
scaffold_0	AUGUSTUS	CDS	250500	251114	.	+	0	ID=cds.Ekor00000g00018.1.7;Parent=Ekor00000g00018.1
scaffold_0	AUGUSTUS	CDS	251919	252149	.	+	0	ID=cds.Ekor00000g00018.1.8;Parent=Ekor00000g00018.1
scaffold_0	AUGUSTUS	CDS	252261	252401	.	+	0	ID=cds.Ekor00000g00018.1.9;Parent=Ekor00000g00018.1
scaffold_0	AUGUSTUS	CDS	252556	252684	.	+	0	ID=cds.Ekor00000g00018.1.10;Parent=Ekor00000g00018.1
scaffold_0	AUGUSTUS	CDS	252850	253131	.	+	0	ID=cds.Ekor00000g00018.1.11;Parent=Ekor00000g00018.1
scaffold_0	ST/TD/KYJ	mRNA	249515	253192	.	+	.	ID=Ekor00000g00018.2;Parent=Ekor00000g00018
scaffold_0	ST/TD/KYJ	five_prime_UTR	249515	249685	.	+	.	ID=5utr.Ekor00000g00018.2.1;Parent=Ekor00000g00018.2
scaffold_0	ST/TD/KYJ	CDS	249686	249764	.	+	0	ID=cds.Ekor00000g00018.2.1;Parent=Ekor00000g00018.2
scaffold_0	ST/TD/KYJ	CDS	249849	250018	.	+	2	ID=cds.Ekor00000g00018.2.2;Parent=Ekor00000g00018.2
scaffold_0	ST/TD/KYJ	CDS	250500	251114	.	+	0	ID=cds.Ekor00000g00018.2.3;Parent=Ekor00000g00018.2
scaffold_0	ST/TD/KYJ	CDS	251919	252149	.	+	0	ID=cds.Ekor00000g00018.2.4;Parent=Ekor00000g00018.2
scaffold_0	ST/TD/KYJ	CDS	252261	252401	.	+	0	ID=cds.Ekor00000g00018.2.5;Parent=Ekor00000g00018.2
scaffold_0	ST/TD/KYJ	CDS	252556	252756	.	+	0	ID=cds.Ekor00000g00018.2.6;Parent=Ekor00000g00018.2
scaffold_0	ST/TD/KYJ	CDS	252850	253131	.	+	0	ID=cds.Ekor00000g00018.2.7;Parent=Ekor00000g00018.2
scaffold_0	ST/TD/KYJ	three_prime_UTR	253132	253192	.	+	.	ID=3utr.Ekor00000g00018.2.1;Parent=Ekor00000g00018.2
###
scaffold_0	AUGUSTUS	gene	260296	268969	.	-	.	ID=Ekor00000g00019
scaffold_0	AUGUSTUS	mRNA	260296	268969	.	-	.	ID=Ekor00000g00019.1;Parent=Ekor00000g00019
scaffold_0	AUGUSTUS	CDS	260296	260343	.	-	0	ID=cds.Ekor00000g00019.1.1;Parent=Ekor00000g00019.1
scaffold_0	AUGUSTUS	CDS	260511	260571	.	-	1	ID=cds.Ekor00000g00019.1.2;Parent=Ekor00000g00019.1
scaffold_0	AUGUSTUS	CDS	261739	261947	.	-	0	ID=cds.Ekor00000g00019.1.3;Parent=Ekor00000g00019.1
scaffold_0	AUGUSTUS	CDS	263656	263835	.	-	0	ID=cds.Ekor00000g00019.1.4;Parent=Ekor00000g00019.1
scaffold_0	AUGUSTUS	CDS	267367	267488	.	-	2	ID=cds.Ekor00000g00019.1.5;Parent=Ekor00000g00019.1
scaffold_0	AUGUSTUS	CDS	268789	268969	.	-	0	ID=cds.Ekor00000g00019.1.6;Parent=Ekor00000g00019.1
###
scaffold_0	AUGUSTUS	gene	270511	273334	.	+	.	ID=Ekor00000g00020
scaffold_0	AUGUSTUS	mRNA	270511	273334	.	+	.	ID=Ekor00000g00020.1;Parent=Ekor00000g00020
scaffold_0	AUGUSTUS	CDS	270511	270705	.	+	0	ID=cds.Ekor00000g00020.1.1;Parent=Ekor00000g00020.1
scaffold_0	AUGUSTUS	CDS	270788	270813	.	+	0	ID=cds.Ekor00000g00020.1.2;Parent=Ekor00000g00020.1
scaffold_0	AUGUSTUS	CDS	270915	271001	.	+	1	ID=cds.Ekor00000g00020.1.3;Parent=Ekor00000g00020.1
scaffold_0	AUGUSTUS	CDS	271082	271768	.	+	1	ID=cds.Ekor00000g00020.1.4;Parent=Ekor00000g00020.1
scaffold_0	AUGUSTUS	CDS	273096	273156	.	+	1	ID=cds.Ekor00000g00020.1.5;Parent=Ekor00000g00020.1
scaffold_0	AUGUSTUS	CDS	273287	273334	.	+	0	ID=cds.Ekor00000g00020.1.6;Parent=Ekor00000g00020.1
###
scaffold_0	AUGUSTUS	gene	275707	277000	.	-	.	ID=Ekor00000g00021
scaffold_0	ST/TD/KYJ	mRNA	275494	277962	.	-	.	ID=Ekor00000g00021.1;Parent=Ekor00000g00021
scaffold_0	ST/TD/KYJ	three_prime_UTR	275494	275955	.	-	.	ID=3utr.Ekor00000g00021.1.1;Parent=Ekor00000g00021.1
scaffold_0	ST/TD/KYJ	CDS	275956	276117	.	-	0	ID=cds.Ekor00000g00021.1.1;Parent=Ekor00000g00021.1
scaffold_0	ST/TD/KYJ	CDS	276749	276860	.	-	1	ID=cds.Ekor00000g00021.1.2;Parent=Ekor00000g00021.1
scaffold_0	ST/TD/KYJ	CDS	276949	277015	.	-	2	ID=cds.Ekor00000g00021.1.3;Parent=Ekor00000g00021.1
scaffold_0	ST/TD/KYJ	CDS	277107	277147	.	-	1	ID=cds.Ekor00000g00021.1.4;Parent=Ekor00000g00021.1
scaffold_0	ST/TD/KYJ	CDS	277230	277960	.	-	0	ID=cds.Ekor00000g00021.1.5;Parent=Ekor00000g00021.1
scaffold_0	ST/TD/KYJ	five_prime_UTR	277961	277962	.	-	.	ID=5utr.Ekor00000g00021.1.1;Parent=Ekor00000g00021.1
scaffold_0	AUGUSTUS	mRNA	275707	277000	.	-	.	ID=Ekor00000g00021.2;Parent=Ekor00000g00021
scaffold_0	AUGUSTUS	CDS	275707	275870	.	-	2	ID=cds.Ekor00000g00021.2.1;Parent=Ekor00000g00021.2
scaffold_0	AUGUSTUS	CDS	276027	276117	.	-	0	ID=cds.Ekor00000g00021.2.2;Parent=Ekor00000g00021.2
scaffold_0	AUGUSTUS	CDS	276749	277000	.	-	0	ID=cds.Ekor00000g00021.2.3;Parent=Ekor00000g00021.2
###
scaffold_0	AUGUSTUS	gene	277214	277900	.	-	.	ID=Ekor00000g00022
scaffold_0	AUGUSTUS	mRNA	277214	277900	.	-	.	ID=Ekor00000g00022.1;Parent=Ekor00000g00022
scaffold_0	AUGUSTUS	CDS	277214	277900	.	-	0	ID=cds.Ekor00000g00022.1.1;Parent=Ekor00000g00022.1
###
scaffold_0	AUGUSTUS	gene	279156	280083	.	-	.	ID=Ekor00000g00023
scaffold_0	AUGUSTUS	mRNA	279156	280083	.	-	.	ID=Ekor00000g00023.1;Parent=Ekor00000g00023
scaffold_0	AUGUSTUS	CDS	279156	279445	.	-	2	ID=cds.Ekor00000g00023.1.1;Parent=Ekor00000g00023.1
scaffold_0	AUGUSTUS	CDS	279564	280083	.	-	0	ID=cds.Ekor00000g00023.1.2;Parent=Ekor00000g00023.1
###
scaffold_0	AUGUSTUS	gene	281569	291199	.	-	.	ID=Ekor00000g00024
scaffold_0	ST/TD/KYJ	mRNA	281120	291386	.	-	.	ID=Ekor00000g00024.1;Parent=Ekor00000g00024
scaffold_0	ST/TD/KYJ	three_prime_UTR	281120	281568	.	-	.	ID=3utr.Ekor00000g00024.1.1;Parent=Ekor00000g00024.1
scaffold_0	ST/TD/KYJ	CDS	281569	281595	.	-	0	ID=cds.Ekor00000g00024.1.1;Parent=Ekor00000g00024.1
scaffold_0	ST/TD/KYJ	CDS	282851	282922	.	-	0	ID=cds.Ekor00000g00024.1.2;Parent=Ekor00000g00024.1
scaffold_0	ST/TD/KYJ	CDS	284676	284780	.	-	0	ID=cds.Ekor00000g00024.1.3;Parent=Ekor00000g00024.1
scaffold_0	ST/TD/KYJ	CDS	284857	284955	.	-	0	ID=cds.Ekor00000g00024.1.4;Parent=Ekor00000g00024.1
scaffold_0	ST/TD/KYJ	CDS	285054	285137	.	-	0	ID=cds.Ekor00000g00024.1.5;Parent=Ekor00000g00024.1
scaffold_0	ST/TD/KYJ	CDS	286144	286200	.	-	0	ID=cds.Ekor00000g00024.1.6;Parent=Ekor00000g00024.1
scaffold_0	ST/TD/KYJ	CDS	286281	286359	.	-	1	ID=cds.Ekor00000g00024.1.7;Parent=Ekor00000g00024.1
scaffold_0	ST/TD/KYJ	CDS	286442	286479	.	-	0	ID=cds.Ekor00000g00024.1.8;Parent=Ekor00000g00024.1
scaffold_0	ST/TD/KYJ	CDS	287068	287100	.	-	0	ID=cds.Ekor00000g00024.1.9;Parent=Ekor00000g00024.1
scaffold_0	ST/TD/KYJ	CDS	287680	287727	.	-	0	ID=cds.Ekor00000g00024.1.10;Parent=Ekor00000g00024.1
scaffold_0	ST/TD/KYJ	CDS	287823	287869	.	-	2	ID=cds.Ekor00000g00024.1.11;Parent=Ekor00000g00024.1
scaffold_0	ST/TD/KYJ	CDS	287986	288043	.	-	0	ID=cds.Ekor00000g00024.1.12;Parent=Ekor00000g00024.1
scaffold_0	ST/TD/KYJ	CDS	288212	288284	.	-	1	ID=cds.Ekor00000g00024.1.13;Parent=Ekor00000g00024.1
scaffold_0	ST/TD/KYJ	CDS	289112	289164	.	-	0	ID=cds.Ekor00000g00024.1.14;Parent=Ekor00000g00024.1
scaffold_0	ST/TD/KYJ	CDS	289244	289294	.	-	0	ID=cds.Ekor00000g00024.1.15;Parent=Ekor00000g00024.1
scaffold_0	ST/TD/KYJ	CDS	289374	289451	.	-	0	ID=cds.Ekor00000g00024.1.16;Parent=Ekor00000g00024.1
scaffold_0	ST/TD/KYJ	CDS	289638	289698	.	-	1	ID=cds.Ekor00000g00024.1.17;Parent=Ekor00000g00024.1
scaffold_0	ST/TD/KYJ	CDS	290190	290280	.	-	2	ID=cds.Ekor00000g00024.1.18;Parent=Ekor00000g00024.1
scaffold_0	ST/TD/KYJ	CDS	290363	290463	.	-	1	ID=cds.Ekor00000g00024.1.19;Parent=Ekor00000g00024.1
scaffold_0	ST/TD/KYJ	CDS	290571	291199	.	-	0	ID=cds.Ekor00000g00024.1.20;Parent=Ekor00000g00024.1
scaffold_0	ST/TD/KYJ	five_prime_UTR	291200	291386	.	-	.	ID=5utr.Ekor00000g00024.1.1;Parent=Ekor00000g00024.1
scaffold_0	AUGUSTUS	mRNA	281569	291199	.	-	.	ID=Ekor00000g00024.2;Parent=Ekor00000g00024
scaffold_0	AUGUSTUS	CDS	281569	281595	.	-	0	ID=cds.Ekor00000g00024.2.1;Parent=Ekor00000g00024.2
scaffold_0	AUGUSTUS	CDS	282851	282922	.	-	0	ID=cds.Ekor00000g00024.2.2;Parent=Ekor00000g00024.2
scaffold_0	AUGUSTUS	CDS	284676	284780	.	-	0	ID=cds.Ekor00000g00024.2.3;Parent=Ekor00000g00024.2
scaffold_0	AUGUSTUS	CDS	284857	284955	.	-	0	ID=cds.Ekor00000g00024.2.4;Parent=Ekor00000g00024.2
scaffold_0	AUGUSTUS	CDS	285054	285137	.	-	0	ID=cds.Ekor00000g00024.2.5;Parent=Ekor00000g00024.2
scaffold_0	AUGUSTUS	CDS	286144	286200	.	-	0	ID=cds.Ekor00000g00024.2.6;Parent=Ekor00000g00024.2
scaffold_0	AUGUSTUS	CDS	286281	286359	.	-	1	ID=cds.Ekor00000g00024.2.7;Parent=Ekor00000g00024.2
scaffold_0	AUGUSTUS	CDS	289112	289164	.	-	0	ID=cds.Ekor00000g00024.2.8;Parent=Ekor00000g00024.2
scaffold_0	AUGUSTUS	CDS	289244	289294	.	-	0	ID=cds.Ekor00000g00024.2.9;Parent=Ekor00000g00024.2
scaffold_0	AUGUSTUS	CDS	289374	289451	.	-	0	ID=cds.Ekor00000g00024.2.10;Parent=Ekor00000g00024.2
scaffold_0	AUGUSTUS	CDS	289638	289698	.	-	1	ID=cds.Ekor00000g00024.2.11;Parent=Ekor00000g00024.2
scaffold_0	AUGUSTUS	CDS	290190	290280	.	-	2	ID=cds.Ekor00000g00024.2.12;Parent=Ekor00000g00024.2
scaffold_0	AUGUSTUS	CDS	290363	290463	.	-	1	ID=cds.Ekor00000g00024.2.13;Parent=Ekor00000g00024.2
scaffold_0	AUGUSTUS	CDS	290571	291199	.	-	0	ID=cds.Ekor00000g00024.2.14;Parent=Ekor00000g00024.2
###
scaffold_0	AUGUSTUS	gene	293127	297435	.	-	.	ID=Ekor00000g00025
scaffold_0	ST/TD/KYJ	mRNA	292817	296922	.	-	.	ID=Ekor00000g00025.1;Parent=Ekor00000g00025
scaffold_0	ST/TD/KYJ	three_prime_UTR	292817	293126	.	-	.	ID=3utr.Ekor00000g00025.1.1;Parent=Ekor00000g00025.1
scaffold_0	ST/TD/KYJ	CDS	293127	293366	.	-	0	ID=cds.Ekor00000g00025.1.1;Parent=Ekor00000g00025.1
scaffold_0	ST/TD/KYJ	CDS	293465	293525	.	-	1	ID=cds.Ekor00000g00025.1.2;Parent=Ekor00000g00025.1
scaffold_0	ST/TD/KYJ	CDS	293641	293708	.	-	0	ID=cds.Ekor00000g00025.1.3;Parent=Ekor00000g00025.1
scaffold_0	ST/TD/KYJ	CDS	293840	294049	.	-	0	ID=cds.Ekor00000g00025.1.4;Parent=Ekor00000g00025.1
scaffold_0	ST/TD/KYJ	CDS	294412	294452	.	-	2	ID=cds.Ekor00000g00025.1.5;Parent=Ekor00000g00025.1
scaffold_0	ST/TD/KYJ	CDS	295605	295654	.	-	1	ID=cds.Ekor00000g00025.1.6;Parent=Ekor00000g00025.1
scaffold_0	ST/TD/KYJ	CDS	295865	295953	.	-	0	ID=cds.Ekor00000g00025.1.7;Parent=Ekor00000g00025.1
scaffold_0	ST/TD/KYJ	CDS	296070	296144	.	-	0	ID=cds.Ekor00000g00025.1.8;Parent=Ekor00000g00025.1
scaffold_0	ST/TD/KYJ	CDS	296527	296538	.	-	0	ID=cds.Ekor00000g00025.1.9;Parent=Ekor00000g00025.1
scaffold_0	ST/TD/KYJ	five_prime_UTR	296539	296621	.	-	.	ID=5utr.Ekor00000g00025.1.1;Parent=Ekor00000g00025.1
scaffold_0	ST/TD/KYJ	five_prime_UTR	296851	296922	.	-	.	ID=5utr.Ekor00000g00025.1.2;Parent=Ekor00000g00025.1
scaffold_0	AUGUSTUS	mRNA	293127	297435	.	-	.	ID=Ekor00000g00025.2;Parent=Ekor00000g00025
scaffold_0	AUGUSTUS	CDS	293127	293366	.	-	0	ID=cds.Ekor00000g00025.2.1;Parent=Ekor00000g00025.2
scaffold_0	AUGUSTUS	CDS	293465	293525	.	-	1	ID=cds.Ekor00000g00025.2.2;Parent=Ekor00000g00025.2
scaffold_0	AUGUSTUS	CDS	293641	293708	.	-	0	ID=cds.Ekor00000g00025.2.3;Parent=Ekor00000g00025.2
scaffold_0	AUGUSTUS	CDS	293840	294049	.	-	0	ID=cds.Ekor00000g00025.2.4;Parent=Ekor00000g00025.2
scaffold_0	AUGUSTUS	CDS	295413	295492	.	-	2	ID=cds.Ekor00000g00025.2.5;Parent=Ekor00000g00025.2
scaffold_0	AUGUSTUS	CDS	295605	295654	.	-	1	ID=cds.Ekor00000g00025.2.6;Parent=Ekor00000g00025.2
scaffold_0	AUGUSTUS	CDS	295865	295953	.	-	0	ID=cds.Ekor00000g00025.2.7;Parent=Ekor00000g00025.2
scaffold_0	AUGUSTUS	CDS	296070	296144	.	-	0	ID=cds.Ekor00000g00025.2.8;Parent=Ekor00000g00025.2
scaffold_0	AUGUSTUS	CDS	296527	296621	.	-	2	ID=cds.Ekor00000g00025.2.9;Parent=Ekor00000g00025.2
scaffold_0	AUGUSTUS	CDS	296851	296911	.	-	0	ID=cds.Ekor00000g00025.2.10;Parent=Ekor00000g00025.2
scaffold_0	AUGUSTUS	CDS	297202	297435	.	-	0	ID=cds.Ekor00000g00025.2.11;Parent=Ekor00000g00025.2
scaffold_0	ST/TD/KYJ	mRNA	297100	297624	.	-	.	ID=Ekor00000g00025.3;Parent=Ekor00000g00025
scaffold_0	ST/TD/KYJ	three_prime_UTR	297100	297101	.	-	.	ID=3utr.Ekor00000g00025.3.1;Parent=Ekor00000g00025.3
scaffold_0	ST/TD/KYJ	CDS	297102	297119	.	-	0	ID=cds.Ekor00000g00025.3.1;Parent=Ekor00000g00025.3
scaffold_0	ST/TD/KYJ	CDS	297202	297440	.	-	2	ID=cds.Ekor00000g00025.3.2;Parent=Ekor00000g00025.3
scaffold_0	ST/TD/KYJ	CDS	297535	297622	.	-	0	ID=cds.Ekor00000g00025.3.3;Parent=Ekor00000g00025.3
scaffold_0	ST/TD/KYJ	five_prime_UTR	297623	297624	.	-	.	ID=5utr.Ekor00000g00025.3.1;Parent=Ekor00000g00025.3
###
scaffold_0	AUGUSTUS	gene	306980	308808	.	-	.	ID=Ekor00000g00026
scaffold_0	AUGUSTUS	mRNA	306980	308808	.	-	.	ID=Ekor00000g00026.1;Parent=Ekor00000g00026
scaffold_0	AUGUSTUS	CDS	306980	307123	.	-	0	ID=cds.Ekor00000g00026.1.1;Parent=Ekor00000g00026.1
scaffold_0	AUGUSTUS	CDS	307246	307278	.	-	0	ID=cds.Ekor00000g00026.1.2;Parent=Ekor00000g00026.1
scaffold_0	AUGUSTUS	CDS	307352	307465	.	-	0	ID=cds.Ekor00000g00026.1.3;Parent=Ekor00000g00026.1
scaffold_0	AUGUSTUS	CDS	307558	308808	.	-	0	ID=cds.Ekor00000g00026.1.4;Parent=Ekor00000g00026.1
###
scaffold_0	AUGUSTUS	gene	310225	311806	.	-	.	ID=Ekor00000g00027
scaffold_0	ST/TD/KYJ	mRNA	309957	312069	.	-	.	ID=Ekor00000g00027.1;Parent=Ekor00000g00027
scaffold_0	ST/TD/KYJ	three_prime_UTR	309957	310224	.	-	.	ID=3utr.Ekor00000g00027.1.1;Parent=Ekor00000g00027.1
scaffold_0	ST/TD/KYJ	CDS	310225	310584	.	-	0	ID=cds.Ekor00000g00027.1.1;Parent=Ekor00000g00027.1
scaffold_0	ST/TD/KYJ	CDS	310670	310785	.	-	2	ID=cds.Ekor00000g00027.1.2;Parent=Ekor00000g00027.1
scaffold_0	ST/TD/KYJ	CDS	311698	311806	.	-	0	ID=cds.Ekor00000g00027.1.3;Parent=Ekor00000g00027.1
scaffold_0	ST/TD/KYJ	five_prime_UTR	311807	312069	.	-	.	ID=5utr.Ekor00000g00027.1.1;Parent=Ekor00000g00027.1
scaffold_0	AUGUSTUS	mRNA	310225	311806	.	-	.	ID=Ekor00000g00027.2;Parent=Ekor00000g00027
scaffold_0	AUGUSTUS	CDS	310225	310584	.	-	0	ID=cds.Ekor00000g00027.2.1;Parent=Ekor00000g00027.2
scaffold_0	AUGUSTUS	CDS	310697	310785	.	-	2	ID=cds.Ekor00000g00027.2.2;Parent=Ekor00000g00027.2
scaffold_0	AUGUSTUS	CDS	311698	311806	.	-	0	ID=cds.Ekor00000g00027.2.3;Parent=Ekor00000g00027.2
###
scaffold_0	AUGUSTUS	gene	315732	327056	.	-	.	ID=Ekor00000g00028
scaffold_0	ST/TD/KYJ	mRNA	315117	319744	.	-	.	ID=Ekor00000g00028.1;Parent=Ekor00000g00028
scaffold_0	ST/TD/KYJ	three_prime_UTR	315117	315731	.	-	.	ID=3utr.Ekor00000g00028.1.1;Parent=Ekor00000g00028.1
scaffold_0	ST/TD/KYJ	CDS	315732	315969	.	-	1	ID=cds.Ekor00000g00028.1.1;Parent=Ekor00000g00028.1
scaffold_0	ST/TD/KYJ	CDS	316151	316326	.	-	0	ID=cds.Ekor00000g00028.1.2;Parent=Ekor00000g00028.1
scaffold_0	ST/TD/KYJ	CDS	316435	316566	.	-	0	ID=cds.Ekor00000g00028.1.3;Parent=Ekor00000g00028.1
scaffold_0	ST/TD/KYJ	CDS	316977	317190	.	-	1	ID=cds.Ekor00000g00028.1.4;Parent=Ekor00000g00028.1
scaffold_0	ST/TD/KYJ	CDS	317768	317955	.	-	0	ID=cds.Ekor00000g00028.1.5;Parent=Ekor00000g00028.1
scaffold_0	ST/TD/KYJ	CDS	318472	318666	.	-	0	ID=cds.Ekor00000g00028.1.6;Parent=Ekor00000g00028.1
scaffold_0	ST/TD/KYJ	CDS	318938	319344	.	-	2	ID=cds.Ekor00000g00028.1.7;Parent=Ekor00000g00028.1
scaffold_0	ST/TD/KYJ	CDS	319495	319744	.	-	0	ID=cds.Ekor00000g00028.1.8;Parent=Ekor00000g00028.1
scaffold_0	AUGUSTUS	mRNA	315732	327056	.	-	.	ID=Ekor00000g00028.2;Parent=Ekor00000g00028
scaffold_0	AUGUSTUS	CDS	315732	315969	.	-	1	ID=cds.Ekor00000g00028.2.1;Parent=Ekor00000g00028.2
scaffold_0	AUGUSTUS	CDS	316151	316326	.	-	0	ID=cds.Ekor00000g00028.2.2;Parent=Ekor00000g00028.2
scaffold_0	AUGUSTUS	CDS	316435	316566	.	-	0	ID=cds.Ekor00000g00028.2.3;Parent=Ekor00000g00028.2
scaffold_0	AUGUSTUS	CDS	316977	317190	.	-	1	ID=cds.Ekor00000g00028.2.4;Parent=Ekor00000g00028.2
scaffold_0	AUGUSTUS	CDS	317768	317955	.	-	0	ID=cds.Ekor00000g00028.2.5;Parent=Ekor00000g00028.2
scaffold_0	AUGUSTUS	CDS	318472	318666	.	-	0	ID=cds.Ekor00000g00028.2.6;Parent=Ekor00000g00028.2
scaffold_0	AUGUSTUS	CDS	318857	319344	.	-	2	ID=cds.Ekor00000g00028.2.7;Parent=Ekor00000g00028.2
scaffold_0	AUGUSTUS	CDS	319495	319760	.	-	1	ID=cds.Ekor00000g00028.2.8;Parent=Ekor00000g00028.2
scaffold_0	AUGUSTUS	CDS	321861	321939	.	-	2	ID=cds.Ekor00000g00028.2.9;Parent=Ekor00000g00028.2
scaffold_0	AUGUSTUS	CDS	322016	322077	.	-	1	ID=cds.Ekor00000g00028.2.10;Parent=Ekor00000g00028.2
scaffold_0	AUGUSTUS	CDS	324213	324264	.	-	2	ID=cds.Ekor00000g00028.2.11;Parent=Ekor00000g00028.2
scaffold_0	AUGUSTUS	CDS	325419	325637	.	-	2	ID=cds.Ekor00000g00028.2.12;Parent=Ekor00000g00028.2
scaffold_0	AUGUSTUS	CDS	326863	326894	.	-	1	ID=cds.Ekor00000g00028.2.13;Parent=Ekor00000g00028.2
scaffold_0	AUGUSTUS	CDS	326977	327056	.	-	0	ID=cds.Ekor00000g00028.2.14;Parent=Ekor00000g00028.2
scaffold_0	ST/TD/KYJ	mRNA	321439	327173	.	-	.	ID=Ekor00000g00028.3;Parent=Ekor00000g00028
scaffold_0	ST/TD/KYJ	three_prime_UTR	321439	321834	.	-	.	ID=3utr.Ekor00000g00028.3.1;Parent=Ekor00000g00028.3
scaffold_0	ST/TD/KYJ	CDS	321835	321939	.	-	0	ID=cds.Ekor00000g00028.3.1;Parent=Ekor00000g00028.3
scaffold_0	ST/TD/KYJ	CDS	322016	322077	.	-	2	ID=cds.Ekor00000g00028.3.2;Parent=Ekor00000g00028.3
scaffold_0	ST/TD/KYJ	CDS	324217	324264	.	-	2	ID=cds.Ekor00000g00028.3.3;Parent=Ekor00000g00028.3
scaffold_0	ST/TD/KYJ	CDS	325419	325607	.	-	2	ID=cds.Ekor00000g00028.3.4;Parent=Ekor00000g00028.3
scaffold_0	ST/TD/KYJ	CDS	326863	326894	.	-	1	ID=cds.Ekor00000g00028.3.5;Parent=Ekor00000g00028.3
scaffold_0	ST/TD/KYJ	CDS	326977	327056	.	-	0	ID=cds.Ekor00000g00028.3.6;Parent=Ekor00000g00028.3
scaffold_0	ST/TD/KYJ	five_prime_UTR	327057	327173	.	-	.	ID=5utr.Ekor00000g00028.3.1;Parent=Ekor00000g00028.3
###
scaffold_0	AUGUSTUS	gene	328920	331941	.	+	.	ID=Ekor00000g00029
scaffold_0	ST/TD/KYJ	mRNA	328823	329216	.	+	.	ID=Ekor00000g00029.1;Parent=Ekor00000g00029
scaffold_0	ST/TD/KYJ	CDS	328823	329033	.	+	0	ID=cds.Ekor00000g00029.1.1;Parent=Ekor00000g00029.1
scaffold_0	ST/TD/KYJ	CDS	329105	329214	.	+	2	ID=cds.Ekor00000g00029.1.2;Parent=Ekor00000g00029.1
scaffold_0	ST/TD/KYJ	three_prime_UTR	329215	329216	.	+	.	ID=3utr.Ekor00000g00029.1.1;Parent=Ekor00000g00029.1
scaffold_0	AUGUSTUS	mRNA	328920	331941	.	+	.	ID=Ekor00000g00029.2;Parent=Ekor00000g00029
scaffold_0	AUGUSTUS	CDS	328920	329033	.	+	0	ID=cds.Ekor00000g00029.2.1;Parent=Ekor00000g00029.2
scaffold_0	AUGUSTUS	CDS	329712	329940	.	+	0	ID=cds.Ekor00000g00029.2.2;Parent=Ekor00000g00029.2
scaffold_0	AUGUSTUS	CDS	330888	330979	.	+	2	ID=cds.Ekor00000g00029.2.3;Parent=Ekor00000g00029.2
scaffold_0	AUGUSTUS	CDS	331459	331569	.	+	0	ID=cds.Ekor00000g00029.2.4;Parent=Ekor00000g00029.2
scaffold_0	AUGUSTUS	CDS	331780	331941	.	+	0	ID=cds.Ekor00000g00029.2.5;Parent=Ekor00000g00029.2
scaffold_0	ST/TD/KYJ	mRNA	329654	333453	.	+	.	ID=Ekor00000g00029.3;Parent=Ekor00000g00029
scaffold_0	ST/TD/KYJ	five_prime_UTR	329654	329654	.	+	.	ID=5utr.Ekor00000g00029.3.1;Parent=Ekor00000g00029.3
scaffold_0	ST/TD/KYJ	CDS	329655	329940	.	+	0	ID=cds.Ekor00000g00029.3.1;Parent=Ekor00000g00029.3
scaffold_0	ST/TD/KYJ	CDS	330888	330979	.	+	2	ID=cds.Ekor00000g00029.3.2;Parent=Ekor00000g00029.3
scaffold_0	ST/TD/KYJ	CDS	331459	331569	.	+	0	ID=cds.Ekor00000g00029.3.3;Parent=Ekor00000g00029.3
scaffold_0	ST/TD/KYJ	CDS	331780	331941	.	+	0	ID=cds.Ekor00000g00029.3.4;Parent=Ekor00000g00029.3
scaffold_0	ST/TD/KYJ	three_prime_UTR	331942	333453	.	+	.	ID=3utr.Ekor00000g00029.3.1;Parent=Ekor00000g00029.3
###
scaffold_0	AUGUSTUS	gene	332321	334128	.	-	.	ID=Ekor00000g00030
scaffold_0	AUGUSTUS	mRNA	332321	334128	.	-	.	ID=Ekor00000g00030.1;Parent=Ekor00000g00030
scaffold_0	AUGUSTUS	CDS	332321	333388	.	-	0	ID=cds.Ekor00000g00030.1.1;Parent=Ekor00000g00030.1
scaffold_0	AUGUSTUS	CDS	333700	333873	.	-	0	ID=cds.Ekor00000g00030.1.2;Parent=Ekor00000g00030.1
scaffold_0	AUGUSTUS	CDS	333949	334128	.	-	0	ID=cds.Ekor00000g00030.1.3;Parent=Ekor00000g00030.1
###
scaffold_0	AUGUSTUS	gene	341532	370594	.	-	.	ID=Ekor00000g00031
scaffold_0	ST/TD/KYJ	mRNA	341339	351333	.	-	.	ID=Ekor00000g00031.1;Parent=Ekor00000g00031
scaffold_0	ST/TD/KYJ	three_prime_UTR	341339	341855	.	-	.	ID=3utr.Ekor00000g00031.1.1;Parent=Ekor00000g00031.1
scaffold_0	ST/TD/KYJ	CDS	341856	341993	.	-	0	ID=cds.Ekor00000g00031.1.1;Parent=Ekor00000g00031.1
scaffold_0	ST/TD/KYJ	CDS	342351	342389	.	-	0	ID=cds.Ekor00000g00031.1.2;Parent=Ekor00000g00031.1
scaffold_0	ST/TD/KYJ	CDS	342640	342738	.	-	0	ID=cds.Ekor00000g00031.1.3;Parent=Ekor00000g00031.1
scaffold_0	ST/TD/KYJ	CDS	343100	343228	.	-	0	ID=cds.Ekor00000g00031.1.4;Parent=Ekor00000g00031.1
scaffold_0	ST/TD/KYJ	CDS	343385	343531	.	-	0	ID=cds.Ekor00000g00031.1.5;Parent=Ekor00000g00031.1
scaffold_0	ST/TD/KYJ	CDS	346508	346638	.	-	2	ID=cds.Ekor00000g00031.1.6;Parent=Ekor00000g00031.1
scaffold_0	ST/TD/KYJ	CDS	348789	349008	.	-	0	ID=cds.Ekor00000g00031.1.7;Parent=Ekor00000g00031.1
scaffold_0	ST/TD/KYJ	CDS	350958	351051	.	-	1	ID=cds.Ekor00000g00031.1.8;Parent=Ekor00000g00031.1
scaffold_0	ST/TD/KYJ	CDS	351137	351216	.	-	0	ID=cds.Ekor00000g00031.1.9;Parent=Ekor00000g00031.1
scaffold_0	ST/TD/KYJ	five_prime_UTR	351217	351333	.	-	.	ID=5utr.Ekor00000g00031.1.1;Parent=Ekor00000g00031.1
scaffold_0	ST/TD/KYJ	mRNA	341339	360969	.	-	.	ID=Ekor00000g00031.2;Parent=Ekor00000g00031
scaffold_0	ST/TD/KYJ	three_prime_UTR	341339	341855	.	-	.	ID=3utr.Ekor00000g00031.2.1;Parent=Ekor00000g00031.2
scaffold_0	ST/TD/KYJ	CDS	341856	341993	.	-	0	ID=cds.Ekor00000g00031.2.1;Parent=Ekor00000g00031.2
scaffold_0	ST/TD/KYJ	CDS	342351	342389	.	-	0	ID=cds.Ekor00000g00031.2.2;Parent=Ekor00000g00031.2
scaffold_0	ST/TD/KYJ	CDS	342640	342738	.	-	0	ID=cds.Ekor00000g00031.2.3;Parent=Ekor00000g00031.2
scaffold_0	ST/TD/KYJ	CDS	343100	343228	.	-	0	ID=cds.Ekor00000g00031.2.4;Parent=Ekor00000g00031.2
scaffold_0	ST/TD/KYJ	CDS	343385	343531	.	-	0	ID=cds.Ekor00000g00031.2.5;Parent=Ekor00000g00031.2
scaffold_0	ST/TD/KYJ	CDS	346508	346638	.	-	2	ID=cds.Ekor00000g00031.2.6;Parent=Ekor00000g00031.2
scaffold_0	ST/TD/KYJ	CDS	348789	349008	.	-	0	ID=cds.Ekor00000g00031.2.7;Parent=Ekor00000g00031.2
scaffold_0	ST/TD/KYJ	CDS	350958	351051	.	-	1	ID=cds.Ekor00000g00031.2.8;Parent=Ekor00000g00031.2
scaffold_0	ST/TD/KYJ	CDS	351137	351249	.	-	0	ID=cds.Ekor00000g00031.2.9;Parent=Ekor00000g00031.2
scaffold_0	ST/TD/KYJ	CDS	353087	353221	.	-	0	ID=cds.Ekor00000g00031.2.10;Parent=Ekor00000g00031.2
scaffold_0	ST/TD/KYJ	CDS	354600	354663	.	-	1	ID=cds.Ekor00000g00031.2.11;Parent=Ekor00000g00031.2
scaffold_0	ST/TD/KYJ	CDS	354762	354814	.	-	0	ID=cds.Ekor00000g00031.2.12;Parent=Ekor00000g00031.2
scaffold_0	ST/TD/KYJ	CDS	354900	355004	.	-	0	ID=cds.Ekor00000g00031.2.13;Parent=Ekor00000g00031.2
scaffold_0	ST/TD/KYJ	CDS	355122	355226	.	-	0	ID=cds.Ekor00000g00031.2.14;Parent=Ekor00000g00031.2
scaffold_0	ST/TD/KYJ	CDS	360878	360967	.	-	0	ID=cds.Ekor00000g00031.2.15;Parent=Ekor00000g00031.2
scaffold_0	ST/TD/KYJ	five_prime_UTR	360968	360969	.	-	.	ID=5utr.Ekor00000g00031.2.1;Parent=Ekor00000g00031.2
scaffold_0	ST/TD/KYJ	mRNA	341339	364666	.	-	.	ID=Ekor00000g00031.3;Parent=Ekor00000g00031
scaffold_0	ST/TD/KYJ	three_prime_UTR	341339	341855	.	-	.	ID=3utr.Ekor00000g00031.3.1;Parent=Ekor00000g00031.3
scaffold_0	ST/TD/KYJ	CDS	341856	341993	.	-	0	ID=cds.Ekor00000g00031.3.1;Parent=Ekor00000g00031.3
scaffold_0	ST/TD/KYJ	CDS	342351	342389	.	-	0	ID=cds.Ekor00000g00031.3.2;Parent=Ekor00000g00031.3
scaffold_0	ST/TD/KYJ	CDS	342640	342738	.	-	0	ID=cds.Ekor00000g00031.3.3;Parent=Ekor00000g00031.3
scaffold_0	ST/TD/KYJ	CDS	343100	343228	.	-	0	ID=cds.Ekor00000g00031.3.4;Parent=Ekor00000g00031.3
scaffold_0	ST/TD/KYJ	CDS	343385	343531	.	-	0	ID=cds.Ekor00000g00031.3.5;Parent=Ekor00000g00031.3
scaffold_0	ST/TD/KYJ	CDS	346508	346638	.	-	2	ID=cds.Ekor00000g00031.3.6;Parent=Ekor00000g00031.3
scaffold_0	ST/TD/KYJ	CDS	348789	349008	.	-	0	ID=cds.Ekor00000g00031.3.7;Parent=Ekor00000g00031.3
scaffold_0	ST/TD/KYJ	CDS	350958	351051	.	-	1	ID=cds.Ekor00000g00031.3.8;Parent=Ekor00000g00031.3
scaffold_0	ST/TD/KYJ	CDS	351137	351249	.	-	0	ID=cds.Ekor00000g00031.3.9;Parent=Ekor00000g00031.3
scaffold_0	ST/TD/KYJ	CDS	353087	353221	.	-	0	ID=cds.Ekor00000g00031.3.10;Parent=Ekor00000g00031.3
scaffold_0	ST/TD/KYJ	CDS	354600	354663	.	-	1	ID=cds.Ekor00000g00031.3.11;Parent=Ekor00000g00031.3
scaffold_0	ST/TD/KYJ	CDS	354762	354814	.	-	0	ID=cds.Ekor00000g00031.3.12;Parent=Ekor00000g00031.3
scaffold_0	ST/TD/KYJ	CDS	354900	355004	.	-	0	ID=cds.Ekor00000g00031.3.13;Parent=Ekor00000g00031.3
scaffold_0	ST/TD/KYJ	CDS	355122	355226	.	-	0	ID=cds.Ekor00000g00031.3.14;Parent=Ekor00000g00031.3
scaffold_0	ST/TD/KYJ	CDS	360878	360965	.	-	1	ID=cds.Ekor00000g00031.3.15;Parent=Ekor00000g00031.3
scaffold_0	ST/TD/KYJ	CDS	361095	361213	.	-	0	ID=cds.Ekor00000g00031.3.16;Parent=Ekor00000g00031.3
scaffold_0	ST/TD/KYJ	CDS	361319	361378	.	-	0	ID=cds.Ekor00000g00031.3.17;Parent=Ekor00000g00031.3
scaffold_0	ST/TD/KYJ	CDS	362360	362455	.	-	0	ID=cds.Ekor00000g00031.3.18;Parent=Ekor00000g00031.3
scaffold_0	ST/TD/KYJ	CDS	362672	362824	.	-	0	ID=cds.Ekor00000g00031.3.19;Parent=Ekor00000g00031.3
scaffold_0	ST/TD/KYJ	CDS	363077	363163	.	-	0	ID=cds.Ekor00000g00031.3.20;Parent=Ekor00000g00031.3
scaffold_0	ST/TD/KYJ	CDS	364597	364665	.	-	0	ID=cds.Ekor00000g00031.3.21;Parent=Ekor00000g00031.3
scaffold_0	ST/TD/KYJ	five_prime_UTR	364666	364666	.	-	.	ID=5utr.Ekor00000g00031.3.1;Parent=Ekor00000g00031.3
scaffold_0	ST/TD/KYJ	mRNA	341339	365835	.	-	.	ID=Ekor00000g00031.4;Parent=Ekor00000g00031
scaffold_0	ST/TD/KYJ	three_prime_UTR	341339	341855	.	-	.	ID=3utr.Ekor00000g00031.4.1;Parent=Ekor00000g00031.4
scaffold_0	ST/TD/KYJ	CDS	341856	341993	.	-	0	ID=cds.Ekor00000g00031.4.1;Parent=Ekor00000g00031.4
scaffold_0	ST/TD/KYJ	CDS	342351	342389	.	-	0	ID=cds.Ekor00000g00031.4.2;Parent=Ekor00000g00031.4
scaffold_0	ST/TD/KYJ	CDS	342640	342738	.	-	0	ID=cds.Ekor00000g00031.4.3;Parent=Ekor00000g00031.4
scaffold_0	ST/TD/KYJ	CDS	343100	343228	.	-	0	ID=cds.Ekor00000g00031.4.4;Parent=Ekor00000g00031.4
scaffold_0	ST/TD/KYJ	CDS	343385	343531	.	-	0	ID=cds.Ekor00000g00031.4.5;Parent=Ekor00000g00031.4
scaffold_0	ST/TD/KYJ	CDS	346508	346638	.	-	2	ID=cds.Ekor00000g00031.4.6;Parent=Ekor00000g00031.4
scaffold_0	ST/TD/KYJ	CDS	348789	349008	.	-	0	ID=cds.Ekor00000g00031.4.7;Parent=Ekor00000g00031.4
scaffold_0	ST/TD/KYJ	CDS	350958	351051	.	-	1	ID=cds.Ekor00000g00031.4.8;Parent=Ekor00000g00031.4
scaffold_0	ST/TD/KYJ	CDS	351137	351249	.	-	0	ID=cds.Ekor00000g00031.4.9;Parent=Ekor00000g00031.4
scaffold_0	ST/TD/KYJ	CDS	353087	353221	.	-	0	ID=cds.Ekor00000g00031.4.10;Parent=Ekor00000g00031.4
scaffold_0	ST/TD/KYJ	CDS	354600	354663	.	-	1	ID=cds.Ekor00000g00031.4.11;Parent=Ekor00000g00031.4
scaffold_0	ST/TD/KYJ	CDS	354762	354814	.	-	0	ID=cds.Ekor00000g00031.4.12;Parent=Ekor00000g00031.4
scaffold_0	ST/TD/KYJ	CDS	354900	355004	.	-	0	ID=cds.Ekor00000g00031.4.13;Parent=Ekor00000g00031.4
scaffold_0	ST/TD/KYJ	CDS	355122	355226	.	-	0	ID=cds.Ekor00000g00031.4.14;Parent=Ekor00000g00031.4
scaffold_0	ST/TD/KYJ	CDS	360878	360965	.	-	1	ID=cds.Ekor00000g00031.4.15;Parent=Ekor00000g00031.4
scaffold_0	ST/TD/KYJ	CDS	361095	361213	.	-	0	ID=cds.Ekor00000g00031.4.16;Parent=Ekor00000g00031.4
scaffold_0	ST/TD/KYJ	CDS	361319	361378	.	-	0	ID=cds.Ekor00000g00031.4.17;Parent=Ekor00000g00031.4
scaffold_0	ST/TD/KYJ	CDS	362360	362455	.	-	0	ID=cds.Ekor00000g00031.4.18;Parent=Ekor00000g00031.4
scaffold_0	ST/TD/KYJ	CDS	362672	362824	.	-	0	ID=cds.Ekor00000g00031.4.19;Parent=Ekor00000g00031.4
scaffold_0	ST/TD/KYJ	CDS	363077	363163	.	-	0	ID=cds.Ekor00000g00031.4.20;Parent=Ekor00000g00031.4
scaffold_0	ST/TD/KYJ	CDS	364597	364664	.	-	2	ID=cds.Ekor00000g00031.4.21;Parent=Ekor00000g00031.4
scaffold_0	ST/TD/KYJ	CDS	365599	365797	.	-	0	ID=cds.Ekor00000g00031.4.22;Parent=Ekor00000g00031.4
scaffold_0	ST/TD/KYJ	five_prime_UTR	365798	365835	.	-	.	ID=5utr.Ekor00000g00031.4.1;Parent=Ekor00000g00031.4
scaffold_0	ST/TD/KYJ	mRNA	341339	371064	.	-	.	ID=Ekor00000g00031.5;Parent=Ekor00000g00031
scaffold_0	ST/TD/KYJ	three_prime_UTR	341339	341855	.	-	.	ID=3utr.Ekor00000g00031.5.1;Parent=Ekor00000g00031.5
scaffold_0	ST/TD/KYJ	CDS	341856	341993	.	-	0	ID=cds.Ekor00000g00031.5.1;Parent=Ekor00000g00031.5
scaffold_0	ST/TD/KYJ	CDS	342351	342389	.	-	0	ID=cds.Ekor00000g00031.5.2;Parent=Ekor00000g00031.5
scaffold_0	ST/TD/KYJ	CDS	342640	342738	.	-	0	ID=cds.Ekor00000g00031.5.3;Parent=Ekor00000g00031.5
scaffold_0	ST/TD/KYJ	CDS	343100	343228	.	-	0	ID=cds.Ekor00000g00031.5.4;Parent=Ekor00000g00031.5
scaffold_0	ST/TD/KYJ	CDS	343385	343531	.	-	0	ID=cds.Ekor00000g00031.5.5;Parent=Ekor00000g00031.5
scaffold_0	ST/TD/KYJ	CDS	346508	346638	.	-	2	ID=cds.Ekor00000g00031.5.6;Parent=Ekor00000g00031.5
scaffold_0	ST/TD/KYJ	CDS	348789	349008	.	-	0	ID=cds.Ekor00000g00031.5.7;Parent=Ekor00000g00031.5
scaffold_0	ST/TD/KYJ	CDS	350958	351051	.	-	1	ID=cds.Ekor00000g00031.5.8;Parent=Ekor00000g00031.5
scaffold_0	ST/TD/KYJ	CDS	351137	351249	.	-	0	ID=cds.Ekor00000g00031.5.9;Parent=Ekor00000g00031.5
scaffold_0	ST/TD/KYJ	CDS	353087	353221	.	-	0	ID=cds.Ekor00000g00031.5.10;Parent=Ekor00000g00031.5
scaffold_0	ST/TD/KYJ	CDS	354600	354663	.	-	1	ID=cds.Ekor00000g00031.5.11;Parent=Ekor00000g00031.5
scaffold_0	ST/TD/KYJ	CDS	354762	354814	.	-	0	ID=cds.Ekor00000g00031.5.12;Parent=Ekor00000g00031.5
scaffold_0	ST/TD/KYJ	CDS	354900	355001	.	-	0	ID=cds.Ekor00000g00031.5.13;Parent=Ekor00000g00031.5
scaffold_0	ST/TD/KYJ	CDS	355122	355226	.	-	0	ID=cds.Ekor00000g00031.5.14;Parent=Ekor00000g00031.5
scaffold_0	ST/TD/KYJ	CDS	360878	360965	.	-	1	ID=cds.Ekor00000g00031.5.15;Parent=Ekor00000g00031.5
scaffold_0	ST/TD/KYJ	CDS	361095	361213	.	-	0	ID=cds.Ekor00000g00031.5.16;Parent=Ekor00000g00031.5
scaffold_0	ST/TD/KYJ	CDS	361319	361378	.	-	0	ID=cds.Ekor00000g00031.5.17;Parent=Ekor00000g00031.5
scaffold_0	ST/TD/KYJ	CDS	362360	362455	.	-	0	ID=cds.Ekor00000g00031.5.18;Parent=Ekor00000g00031.5
scaffold_0	ST/TD/KYJ	CDS	362672	362824	.	-	0	ID=cds.Ekor00000g00031.5.19;Parent=Ekor00000g00031.5
scaffold_0	ST/TD/KYJ	CDS	363077	363163	.	-	0	ID=cds.Ekor00000g00031.5.20;Parent=Ekor00000g00031.5
scaffold_0	ST/TD/KYJ	CDS	364597	364664	.	-	2	ID=cds.Ekor00000g00031.5.21;Parent=Ekor00000g00031.5
scaffold_0	ST/TD/KYJ	CDS	365599	365722	.	-	0	ID=cds.Ekor00000g00031.5.22;Parent=Ekor00000g00031.5
scaffold_0	ST/TD/KYJ	CDS	367127	367222	.	-	0	ID=cds.Ekor00000g00031.5.23;Parent=Ekor00000g00031.5
scaffold_0	ST/TD/KYJ	CDS	367335	367444	.	-	2	ID=cds.Ekor00000g00031.5.24;Parent=Ekor00000g00031.5
scaffold_0	ST/TD/KYJ	CDS	367541	367658	.	-	0	ID=cds.Ekor00000g00031.5.25;Parent=Ekor00000g00031.5
scaffold_0	ST/TD/KYJ	CDS	369301	369366	.	-	0	ID=cds.Ekor00000g00031.5.26;Parent=Ekor00000g00031.5
scaffold_0	ST/TD/KYJ	CDS	370113	370273	.	-	2	ID=cds.Ekor00000g00031.5.27;Parent=Ekor00000g00031.5
scaffold_0	ST/TD/KYJ	CDS	370357	370594	.	-	0	ID=cds.Ekor00000g00031.5.28;Parent=Ekor00000g00031.5
scaffold_0	ST/TD/KYJ	five_prime_UTR	370595	371064	.	-	.	ID=5utr.Ekor00000g00031.5.1;Parent=Ekor00000g00031.5
scaffold_0	AUGUSTUS	mRNA	341532	370594	.	-	.	ID=Ekor00000g00031.6;Parent=Ekor00000g00031
scaffold_0	AUGUSTUS	CDS	341532	341639	.	-	0	ID=cds.Ekor00000g00031.6.1;Parent=Ekor00000g00031.6
scaffold_0	AUGUSTUS	CDS	342351	342389	.	-	0	ID=cds.Ekor00000g00031.6.2;Parent=Ekor00000g00031.6
scaffold_0	AUGUSTUS	CDS	343100	343228	.	-	0	ID=cds.Ekor00000g00031.6.3;Parent=Ekor00000g00031.6
scaffold_0	AUGUSTUS	CDS	343385	343531	.	-	0	ID=cds.Ekor00000g00031.6.4;Parent=Ekor00000g00031.6
scaffold_0	AUGUSTUS	CDS	346508	346638	.	-	2	ID=cds.Ekor00000g00031.6.5;Parent=Ekor00000g00031.6
scaffold_0	AUGUSTUS	CDS	348711	349008	.	-	0	ID=cds.Ekor00000g00031.6.6;Parent=Ekor00000g00031.6
scaffold_0	AUGUSTUS	CDS	350958	351051	.	-	1	ID=cds.Ekor00000g00031.6.7;Parent=Ekor00000g00031.6
scaffold_0	AUGUSTUS	CDS	351137	351249	.	-	0	ID=cds.Ekor00000g00031.6.8;Parent=Ekor00000g00031.6
scaffold_0	AUGUSTUS	CDS	354600	354663	.	-	1	ID=cds.Ekor00000g00031.6.9;Parent=Ekor00000g00031.6
scaffold_0	AUGUSTUS	CDS	354762	354814	.	-	0	ID=cds.Ekor00000g00031.6.10;Parent=Ekor00000g00031.6
scaffold_0	AUGUSTUS	CDS	354900	355004	.	-	0	ID=cds.Ekor00000g00031.6.11;Parent=Ekor00000g00031.6
scaffold_0	AUGUSTUS	CDS	355122	355226	.	-	0	ID=cds.Ekor00000g00031.6.12;Parent=Ekor00000g00031.6
scaffold_0	AUGUSTUS	CDS	360878	360965	.	-	1	ID=cds.Ekor00000g00031.6.13;Parent=Ekor00000g00031.6
scaffold_0	AUGUSTUS	CDS	361095	361213	.	-	0	ID=cds.Ekor00000g00031.6.14;Parent=Ekor00000g00031.6
scaffold_0	AUGUSTUS	CDS	362360	362455	.	-	0	ID=cds.Ekor00000g00031.6.15;Parent=Ekor00000g00031.6
scaffold_0	AUGUSTUS	CDS	362672	362824	.	-	0	ID=cds.Ekor00000g00031.6.16;Parent=Ekor00000g00031.6
scaffold_0	AUGUSTUS	CDS	363077	363163	.	-	0	ID=cds.Ekor00000g00031.6.17;Parent=Ekor00000g00031.6
scaffold_0	AUGUSTUS	CDS	364597	364664	.	-	2	ID=cds.Ekor00000g00031.6.18;Parent=Ekor00000g00031.6
scaffold_0	AUGUSTUS	CDS	365599	365722	.	-	0	ID=cds.Ekor00000g00031.6.19;Parent=Ekor00000g00031.6
scaffold_0	AUGUSTUS	CDS	367127	367222	.	-	0	ID=cds.Ekor00000g00031.6.20;Parent=Ekor00000g00031.6
scaffold_0	AUGUSTUS	CDS	367335	367444	.	-	2	ID=cds.Ekor00000g00031.6.21;Parent=Ekor00000g00031.6
scaffold_0	AUGUSTUS	CDS	367541	367688	.	-	0	ID=cds.Ekor00000g00031.6.22;Parent=Ekor00000g00031.6
scaffold_0	AUGUSTUS	CDS	369301	369366	.	-	0	ID=cds.Ekor00000g00031.6.23;Parent=Ekor00000g00031.6
scaffold_0	AUGUSTUS	CDS	370113	370273	.	-	2	ID=cds.Ekor00000g00031.6.24;Parent=Ekor00000g00031.6
scaffold_0	AUGUSTUS	CDS	370357	370594	.	-	0	ID=cds.Ekor00000g00031.6.25;Parent=Ekor00000g00031.6
###
scaffold_0	AUGUSTUS	gene	374919	376993	.	+	.	ID=Ekor00000g00032
scaffold_0	AUGUSTUS	mRNA	374919	376993	.	+	.	ID=Ekor00000g00032.1;Parent=Ekor00000g00032
scaffold_0	AUGUSTUS	CDS	374919	374921	.	+	0	ID=cds.Ekor00000g00032.1.1;Parent=Ekor00000g00032.1
scaffold_0	AUGUSTUS	CDS	375221	375290	.	+	0	ID=cds.Ekor00000g00032.1.2;Parent=Ekor00000g00032.1
scaffold_0	AUGUSTUS	CDS	375364	375455	.	+	2	ID=cds.Ekor00000g00032.1.3;Parent=Ekor00000g00032.1
scaffold_0	AUGUSTUS	CDS	375659	375785	.	+	0	ID=cds.Ekor00000g00032.1.4;Parent=Ekor00000g00032.1
scaffold_0	AUGUSTUS	CDS	375907	375986	.	+	2	ID=cds.Ekor00000g00032.1.5;Parent=Ekor00000g00032.1
scaffold_0	AUGUSTUS	CDS	376068	376184	.	+	0	ID=cds.Ekor00000g00032.1.6;Parent=Ekor00000g00032.1
scaffold_0	AUGUSTUS	CDS	376275	376409	.	+	0	ID=cds.Ekor00000g00032.1.7;Parent=Ekor00000g00032.1
scaffold_0	AUGUSTUS	CDS	376522	376691	.	+	0	ID=cds.Ekor00000g00032.1.8;Parent=Ekor00000g00032.1
scaffold_0	AUGUSTUS	CDS	376888	376993	.	+	1	ID=cds.Ekor00000g00032.1.9;Parent=Ekor00000g00032.1
###
scaffold_0	AUGUSTUS	gene	381822	385119	.	+	.	ID=Ekor00000g00033
scaffold_0	ST/TD/KYJ	mRNA	380340	385288	.	+	.	ID=Ekor00000g00033.1;Parent=Ekor00000g00033
scaffold_0	ST/TD/KYJ	five_prime_UTR	380340	380412	.	+	.	ID=5utr.Ekor00000g00033.1.1;Parent=Ekor00000g00033.1
scaffold_0	ST/TD/KYJ	five_prime_UTR	381800	381821	.	+	.	ID=5utr.Ekor00000g00033.1.2;Parent=Ekor00000g00033.1
scaffold_0	ST/TD/KYJ	CDS	381822	381933	.	+	0	ID=cds.Ekor00000g00033.1.1;Parent=Ekor00000g00033.1
scaffold_0	ST/TD/KYJ	CDS	382430	382567	.	+	2	ID=cds.Ekor00000g00033.1.2;Parent=Ekor00000g00033.1
scaffold_0	ST/TD/KYJ	CDS	383987	384207	.	+	2	ID=cds.Ekor00000g00033.1.3;Parent=Ekor00000g00033.1
scaffold_0	ST/TD/KYJ	CDS	384334	385119	.	+	0	ID=cds.Ekor00000g00033.1.4;Parent=Ekor00000g00033.1
scaffold_0	ST/TD/KYJ	three_prime_UTR	385120	385288	.	+	.	ID=3utr.Ekor00000g00033.1.1;Parent=Ekor00000g00033.1
scaffold_0	ST/TD/KYJ	mRNA	380340	385288	.	+	.	ID=Ekor00000g00033.2;Parent=Ekor00000g00033
scaffold_0	ST/TD/KYJ	five_prime_UTR	380340	380447	.	+	.	ID=5utr.Ekor00000g00033.2.1;Parent=Ekor00000g00033.2
scaffold_0	ST/TD/KYJ	five_prime_UTR	381800	381821	.	+	.	ID=5utr.Ekor00000g00033.2.2;Parent=Ekor00000g00033.2
scaffold_0	ST/TD/KYJ	CDS	381822	381933	.	+	0	ID=cds.Ekor00000g00033.2.1;Parent=Ekor00000g00033.2
scaffold_0	ST/TD/KYJ	CDS	382430	382567	.	+	2	ID=cds.Ekor00000g00033.2.2;Parent=Ekor00000g00033.2
scaffold_0	ST/TD/KYJ	CDS	383987	384207	.	+	2	ID=cds.Ekor00000g00033.2.3;Parent=Ekor00000g00033.2
scaffold_0	ST/TD/KYJ	CDS	384334	385119	.	+	0	ID=cds.Ekor00000g00033.2.4;Parent=Ekor00000g00033.2
scaffold_0	ST/TD/KYJ	three_prime_UTR	385120	385288	.	+	.	ID=3utr.Ekor00000g00033.2.1;Parent=Ekor00000g00033.2
scaffold_0	AUGUSTUS	mRNA	381822	385119	.	+	.	ID=Ekor00000g00033.3;Parent=Ekor00000g00033
scaffold_0	AUGUSTUS	CDS	381822	381933	.	+	0	ID=cds.Ekor00000g00033.3.1;Parent=Ekor00000g00033.3
scaffold_0	AUGUSTUS	CDS	382430	382567	.	+	2	ID=cds.Ekor00000g00033.3.2;Parent=Ekor00000g00033.3
scaffold_0	AUGUSTUS	CDS	383987	384207	.	+	2	ID=cds.Ekor00000g00033.3.3;Parent=Ekor00000g00033.3
scaffold_0	AUGUSTUS	CDS	384334	385119	.	+	0	ID=cds.Ekor00000g00033.3.4;Parent=Ekor00000g00033.3
###
scaffold_0	AUGUSTUS	gene	386930	392973	.	-	.	ID=Ekor00000g00034
scaffold_0	ST/TD/KYJ	mRNA	386596	388920	.	-	.	ID=Ekor00000g00034.1;Parent=Ekor00000g00034
scaffold_0	ST/TD/KYJ	three_prime_UTR	386596	386929	.	-	.	ID=3utr.Ekor00000g00034.1.1;Parent=Ekor00000g00034.1
scaffold_0	ST/TD/KYJ	CDS	386930	386965	.	-	0	ID=cds.Ekor00000g00034.1.1;Parent=Ekor00000g00034.1
scaffold_0	ST/TD/KYJ	CDS	387046	387189	.	-	0	ID=cds.Ekor00000g00034.1.2;Parent=Ekor00000g00034.1
scaffold_0	ST/TD/KYJ	CDS	387389	387480	.	-	2	ID=cds.Ekor00000g00034.1.3;Parent=Ekor00000g00034.1
scaffold_0	ST/TD/KYJ	CDS	387634	387712	.	-	0	ID=cds.Ekor00000g00034.1.4;Parent=Ekor00000g00034.1
scaffold_0	ST/TD/KYJ	CDS	387922	387988	.	-	1	ID=cds.Ekor00000g00034.1.5;Parent=Ekor00000g00034.1
scaffold_0	ST/TD/KYJ	CDS	388864	388919	.	-	0	ID=cds.Ekor00000g00034.1.6;Parent=Ekor00000g00034.1
scaffold_0	ST/TD/KYJ	five_prime_UTR	388920	388920	.	-	.	ID=5utr.Ekor00000g00034.1.1;Parent=Ekor00000g00034.1
scaffold_0	AUGUSTUS	mRNA	386930	392973	.	-	.	ID=Ekor00000g00034.2;Parent=Ekor00000g00034
scaffold_0	AUGUSTUS	CDS	386930	386965	.	-	0	ID=cds.Ekor00000g00034.2.1;Parent=Ekor00000g00034.2
scaffold_0	AUGUSTUS	CDS	387046	387189	.	-	0	ID=cds.Ekor00000g00034.2.2;Parent=Ekor00000g00034.2
scaffold_0	AUGUSTUS	CDS	387389	387480	.	-	2	ID=cds.Ekor00000g00034.2.3;Parent=Ekor00000g00034.2
scaffold_0	AUGUSTUS	CDS	387634	387712	.	-	0	ID=cds.Ekor00000g00034.2.4;Parent=Ekor00000g00034.2
scaffold_0	AUGUSTUS	CDS	387922	387988	.	-	1	ID=cds.Ekor00000g00034.2.5;Parent=Ekor00000g00034.2
scaffold_0	AUGUSTUS	CDS	390894	390979	.	-	0	ID=cds.Ekor00000g00034.2.6;Parent=Ekor00000g00034.2
scaffold_0	AUGUSTUS	CDS	391073	391189	.	-	0	ID=cds.Ekor00000g00034.2.7;Parent=Ekor00000g00034.2
scaffold_0	AUGUSTUS	CDS	391601	391727	.	-	1	ID=cds.Ekor00000g00034.2.8;Parent=Ekor00000g00034.2
scaffold_0	AUGUSTUS	CDS	392165	392265	.	-	0	ID=cds.Ekor00000g00034.2.9;Parent=Ekor00000g00034.2
scaffold_0	AUGUSTUS	CDS	392437	392513	.	-	2	ID=cds.Ekor00000g00034.2.10;Parent=Ekor00000g00034.2
scaffold_0	AUGUSTUS	CDS	392585	392666	.	-	0	ID=cds.Ekor00000g00034.2.11;Parent=Ekor00000g00034.2
scaffold_0	AUGUSTUS	CDS	392800	392973	.	-	0	ID=cds.Ekor00000g00034.2.12;Parent=Ekor00000g00034.2
###
scaffold_0	AUGUSTUS	gene	402497	406916	.	+	.	ID=Ekor00000g00035
scaffold_0	ST/TD/KYJ	mRNA	402420	404711	.	+	.	ID=Ekor00000g00035.1;Parent=Ekor00000g00035
scaffold_0	ST/TD/KYJ	five_prime_UTR	402420	402421	.	+	.	ID=5utr.Ekor00000g00035.1.1;Parent=Ekor00000g00035.1
scaffold_0	ST/TD/KYJ	CDS	402422	402808	.	+	0	ID=cds.Ekor00000g00035.1.1;Parent=Ekor00000g00035.1
scaffold_0	ST/TD/KYJ	CDS	403567	404409	.	+	0	ID=cds.Ekor00000g00035.1.2;Parent=Ekor00000g00035.1
scaffold_0	ST/TD/KYJ	three_prime_UTR	404410	404711	.	+	.	ID=3utr.Ekor00000g00035.1.1;Parent=Ekor00000g00035.1
scaffold_0	AUGUSTUS	mRNA	402497	406916	.	+	.	ID=Ekor00000g00035.2;Parent=Ekor00000g00035
scaffold_0	AUGUSTUS	CDS	402497	402808	.	+	0	ID=cds.Ekor00000g00035.2.1;Parent=Ekor00000g00035.2
scaffold_0	AUGUSTUS	CDS	403567	404265	.	+	0	ID=cds.Ekor00000g00035.2.2;Parent=Ekor00000g00035.2
scaffold_0	AUGUSTUS	CDS	406127	406390	.	+	0	ID=cds.Ekor00000g00035.2.3;Parent=Ekor00000g00035.2
scaffold_0	AUGUSTUS	CDS	406450	406515	.	+	0	ID=cds.Ekor00000g00035.2.4;Parent=Ekor00000g00035.2
scaffold_0	AUGUSTUS	CDS	406617	406916	.	+	0	ID=cds.Ekor00000g00035.2.5;Parent=Ekor00000g00035.2
###
scaffold_0	AUGUSTUS	gene	411195	412223	.	-	.	ID=Ekor00000g00036
scaffold_0	ST/TD/KYJ	mRNA	411067	412373	.	-	.	ID=Ekor00000g00036.1;Parent=Ekor00000g00036
scaffold_0	ST/TD/KYJ	three_prime_UTR	411067	411194	.	-	.	ID=3utr.Ekor00000g00036.1.1;Parent=Ekor00000g00036.1
scaffold_0	ST/TD/KYJ	CDS	411195	411722	.	-	0	ID=cds.Ekor00000g00036.1.1;Parent=Ekor00000g00036.1
scaffold_0	ST/TD/KYJ	CDS	411852	412223	.	-	0	ID=cds.Ekor00000g00036.1.2;Parent=Ekor00000g00036.1
scaffold_0	ST/TD/KYJ	five_prime_UTR	412224	412373	.	-	.	ID=5utr.Ekor00000g00036.1.1;Parent=Ekor00000g00036.1
scaffold_0	AUGUSTUS	mRNA	411195	412223	.	-	.	ID=Ekor00000g00036.2;Parent=Ekor00000g00036
scaffold_0	AUGUSTUS	CDS	411195	411291	.	-	1	ID=cds.Ekor00000g00036.2.1;Parent=Ekor00000g00036.2
scaffold_0	AUGUSTUS	CDS	411382	411722	.	-	0	ID=cds.Ekor00000g00036.2.2;Parent=Ekor00000g00036.2
scaffold_0	AUGUSTUS	CDS	411852	412223	.	-	0	ID=cds.Ekor00000g00036.2.3;Parent=Ekor00000g00036.2
###
scaffold_0	AUGUSTUS	gene	423339	423888	.	+	.	ID=Ekor00000g00037
scaffold_0	AUGUSTUS	mRNA	423339	423888	.	+	.	ID=Ekor00000g00037.1;Parent=Ekor00000g00037
scaffold_0	AUGUSTUS	CDS	423339	423419	.	+	0	ID=cds.Ekor00000g00037.1.1;Parent=Ekor00000g00037.1
scaffold_0	AUGUSTUS	CDS	423610	423888	.	+	0	ID=cds.Ekor00000g00037.1.2;Parent=Ekor00000g00037.1
###
scaffold_0	AUGUSTUS	gene	426306	428799	.	+	.	ID=Ekor00000g00038
scaffold_0	ST/TD/KYJ	mRNA	423251	429048	.	+	.	ID=Ekor00000g00038.1;Parent=Ekor00000g00038
scaffold_0	ST/TD/KYJ	five_prime_UTR	423251	423251	.	+	.	ID=5utr.Ekor00000g00038.1.1;Parent=Ekor00000g00038.1
scaffold_0	ST/TD/KYJ	CDS	423252	423419	.	+	0	ID=cds.Ekor00000g00038.1.1;Parent=Ekor00000g00038.1
scaffold_0	ST/TD/KYJ	CDS	426324	426608	.	+	0	ID=cds.Ekor00000g00038.1.2;Parent=Ekor00000g00038.1
scaffold_0	ST/TD/KYJ	CDS	426705	427028	.	+	0	ID=cds.Ekor00000g00038.1.3;Parent=Ekor00000g00038.1
scaffold_0	ST/TD/KYJ	CDS	427120	427263	.	+	0	ID=cds.Ekor00000g00038.1.4;Parent=Ekor00000g00038.1
scaffold_0	ST/TD/KYJ	CDS	427741	427865	.	+	0	ID=cds.Ekor00000g00038.1.5;Parent=Ekor00000g00038.1
scaffold_0	ST/TD/KYJ	CDS	428268	428363	.	+	1	ID=cds.Ekor00000g00038.1.6;Parent=Ekor00000g00038.1
scaffold_0	ST/TD/KYJ	CDS	428571	428799	.	+	1	ID=cds.Ekor00000g00038.1.7;Parent=Ekor00000g00038.1
scaffold_0	ST/TD/KYJ	three_prime_UTR	428800	429048	.	+	.	ID=3utr.Ekor00000g00038.1.1;Parent=Ekor00000g00038.1
scaffold_0	AUGUSTUS	mRNA	426306	428799	.	+	.	ID=Ekor00000g00038.2;Parent=Ekor00000g00038
scaffold_0	AUGUSTUS	CDS	426306	426608	.	+	0	ID=cds.Ekor00000g00038.2.1;Parent=Ekor00000g00038.2
scaffold_0	AUGUSTUS	CDS	426705	427028	.	+	0	ID=cds.Ekor00000g00038.2.2;Parent=Ekor00000g00038.2
scaffold_0	AUGUSTUS	CDS	427120	427263	.	+	0	ID=cds.Ekor00000g00038.2.3;Parent=Ekor00000g00038.2
scaffold_0	AUGUSTUS	CDS	427741	427865	.	+	0	ID=cds.Ekor00000g00038.2.4;Parent=Ekor00000g00038.2
scaffold_0	AUGUSTUS	CDS	428268	428363	.	+	1	ID=cds.Ekor00000g00038.2.5;Parent=Ekor00000g00038.2
scaffold_0	AUGUSTUS	CDS	428571	428799	.	+	1	ID=cds.Ekor00000g00038.2.6;Parent=Ekor00000g00038.2
###
scaffold_0	AUGUSTUS	gene	430681	435221	.	-	.	ID=Ekor00000g00039
scaffold_0	ST/TD/KYJ	mRNA	430286	434003	.	-	.	ID=Ekor00000g00039.1;Parent=Ekor00000g00039
scaffold_0	ST/TD/KYJ	three_prime_UTR	430286	430907	.	-	.	ID=3utr.Ekor00000g00039.1.1;Parent=Ekor00000g00039.1
scaffold_0	ST/TD/KYJ	three_prime_UTR	431014	431081	.	-	.	ID=3utr.Ekor00000g00039.1.2;Parent=Ekor00000g00039.1
scaffold_0	ST/TD/KYJ	three_prime_UTR	431298	431362	.	-	.	ID=3utr.Ekor00000g00039.1.3;Parent=Ekor00000g00039.1
scaffold_0	ST/TD/KYJ	three_prime_UTR	431485	431565	.	-	.	ID=3utr.Ekor00000g00039.1.4;Parent=Ekor00000g00039.1
scaffold_0	ST/TD/KYJ	CDS	431566	431629	.	-	1	ID=cds.Ekor00000g00039.1.1;Parent=Ekor00000g00039.1
scaffold_0	ST/TD/KYJ	CDS	431740	431786	.	-	0	ID=cds.Ekor00000g00039.1.2;Parent=Ekor00000g00039.1
scaffold_0	ST/TD/KYJ	CDS	431877	431910	.	-	1	ID=cds.Ekor00000g00039.1.3;Parent=Ekor00000g00039.1
scaffold_0	ST/TD/KYJ	CDS	432823	432947	.	-	0	ID=cds.Ekor00000g00039.1.4;Parent=Ekor00000g00039.1
scaffold_0	ST/TD/KYJ	CDS	433043	433280	.	-	1	ID=cds.Ekor00000g00039.1.5;Parent=Ekor00000g00039.1
scaffold_0	ST/TD/KYJ	CDS	433366	433440	.	-	1	ID=cds.Ekor00000g00039.1.6;Parent=Ekor00000g00039.1
scaffold_0	ST/TD/KYJ	CDS	433526	433691	.	-	2	ID=cds.Ekor00000g00039.1.7;Parent=Ekor00000g00039.1
scaffold_0	ST/TD/KYJ	CDS	433757	433859	.	-	0	ID=cds.Ekor00000g00039.1.8;Parent=Ekor00000g00039.1
scaffold_0	ST/TD/KYJ	five_prime_UTR	433860	434003	.	-	.	ID=5utr.Ekor00000g00039.1.1;Parent=Ekor00000g00039.1
scaffold_0	AUGUSTUS	mRNA	430681	435221	.	-	.	ID=Ekor00000g00039.2;Parent=Ekor00000g00039
scaffold_0	AUGUSTUS	CDS	430681	430761	.	-	0	ID=cds.Ekor00000g00039.2.1;Parent=Ekor00000g00039.2
scaffold_0	AUGUSTUS	CDS	430871	430907	.	-	1	ID=cds.Ekor00000g00039.2.2;Parent=Ekor00000g00039.2
scaffold_0	AUGUSTUS	CDS	431485	431615	.	-	0	ID=cds.Ekor00000g00039.2.3;Parent=Ekor00000g00039.2
scaffold_0	AUGUSTUS	CDS	432834	432947	.	-	0	ID=cds.Ekor00000g00039.2.4;Parent=Ekor00000g00039.2
scaffold_0	AUGUSTUS	CDS	433043	433280	.	-	1	ID=cds.Ekor00000g00039.2.5;Parent=Ekor00000g00039.2
scaffold_0	AUGUSTUS	CDS	433366	433440	.	-	1	ID=cds.Ekor00000g00039.2.6;Parent=Ekor00000g00039.2
scaffold_0	AUGUSTUS	CDS	433526	433691	.	-	2	ID=cds.Ekor00000g00039.2.7;Parent=Ekor00000g00039.2
scaffold_0	AUGUSTUS	CDS	435035	435221	.	-	0	ID=cds.Ekor00000g00039.2.8;Parent=Ekor00000g00039.2
###
scaffold_0	AUGUSTUS	gene	436402	451806	.	+	.	ID=Ekor00000g00040
scaffold_0	ST/TD/KYJ	mRNA	436197	440885	.	+	.	ID=Ekor00000g00040.1;Parent=Ekor00000g00040
scaffold_0	ST/TD/KYJ	five_prime_UTR	436197	436401	.	+	.	ID=5utr.Ekor00000g00040.1.1;Parent=Ekor00000g00040.1
scaffold_0	ST/TD/KYJ	CDS	436402	436629	.	+	0	ID=cds.Ekor00000g00040.1.1;Parent=Ekor00000g00040.1
scaffold_0	ST/TD/KYJ	CDS	436735	436830	.	+	0	ID=cds.Ekor00000g00040.1.2;Parent=Ekor00000g00040.1
scaffold_0	ST/TD/KYJ	CDS	436975	437087	.	+	0	ID=cds.Ekor00000g00040.1.3;Parent=Ekor00000g00040.1
scaffold_0	ST/TD/KYJ	CDS	437176	437242	.	+	1	ID=cds.Ekor00000g00040.1.4;Parent=Ekor00000g00040.1
scaffold_0	ST/TD/KYJ	CDS	437371	437463	.	+	0	ID=cds.Ekor00000g00040.1.5;Parent=Ekor00000g00040.1
scaffold_0	ST/TD/KYJ	CDS	437562	437705	.	+	0	ID=cds.Ekor00000g00040.1.6;Parent=Ekor00000g00040.1
scaffold_0	ST/TD/KYJ	CDS	437795	437889	.	+	0	ID=cds.Ekor00000g00040.1.7;Parent=Ekor00000g00040.1
scaffold_0	ST/TD/KYJ	CDS	437978	438083	.	+	1	ID=cds.Ekor00000g00040.1.8;Parent=Ekor00000g00040.1
scaffold_0	ST/TD/KYJ	CDS	438179	438382	.	+	0	ID=cds.Ekor00000g00040.1.9;Parent=Ekor00000g00040.1
scaffold_0	ST/TD/KYJ	CDS	438485	438652	.	+	0	ID=cds.Ekor00000g00040.1.10;Parent=Ekor00000g00040.1
scaffold_0	ST/TD/KYJ	CDS	438733	438911	.	+	0	ID=cds.Ekor00000g00040.1.11;Parent=Ekor00000g00040.1
scaffold_0	ST/TD/KYJ	CDS	439013	439122	.	+	1	ID=cds.Ekor00000g00040.1.12;Parent=Ekor00000g00040.1
scaffold_0	ST/TD/KYJ	CDS	439245	439354	.	+	2	ID=cds.Ekor00000g00040.1.13;Parent=Ekor00000g00040.1
scaffold_0	ST/TD/KYJ	CDS	439461	439568	.	+	0	ID=cds.Ekor00000g00040.1.14;Parent=Ekor00000g00040.1
scaffold_0	ST/TD/KYJ	CDS	439662	439766	.	+	0	ID=cds.Ekor00000g00040.1.15;Parent=Ekor00000g00040.1
scaffold_0	ST/TD/KYJ	CDS	439866	440011	.	+	0	ID=cds.Ekor00000g00040.1.16;Parent=Ekor00000g00040.1
scaffold_0	ST/TD/KYJ	CDS	440089	440434	.	+	1	ID=cds.Ekor00000g00040.1.17;Parent=Ekor00000g00040.1
scaffold_0	ST/TD/KYJ	CDS	440584	440697	.	+	0	ID=cds.Ekor00000g00040.1.18;Parent=Ekor00000g00040.1
scaffold_0	ST/TD/KYJ	three_prime_UTR	440698	440885	.	+	.	ID=3utr.Ekor00000g00040.1.1;Parent=Ekor00000g00040.1
scaffold_0	AUGUSTUS	mRNA	436402	451806	.	+	.	ID=Ekor00000g00040.2;Parent=Ekor00000g00040
scaffold_0	AUGUSTUS	CDS	436402	436629	.	+	0	ID=cds.Ekor00000g00040.2.1;Parent=Ekor00000g00040.2
scaffold_0	AUGUSTUS	CDS	436735	436830	.	+	0	ID=cds.Ekor00000g00040.2.2;Parent=Ekor00000g00040.2
scaffold_0	AUGUSTUS	CDS	436975	437087	.	+	0	ID=cds.Ekor00000g00040.2.3;Parent=Ekor00000g00040.2
scaffold_0	AUGUSTUS	CDS	437176	437242	.	+	1	ID=cds.Ekor00000g00040.2.4;Parent=Ekor00000g00040.2
scaffold_0	AUGUSTUS	CDS	437562	437705	.	+	0	ID=cds.Ekor00000g00040.2.5;Parent=Ekor00000g00040.2
scaffold_0	AUGUSTUS	CDS	437795	437889	.	+	0	ID=cds.Ekor00000g00040.2.6;Parent=Ekor00000g00040.2
scaffold_0	AUGUSTUS	CDS	437978	438068	.	+	1	ID=cds.Ekor00000g00040.2.7;Parent=Ekor00000g00040.2
scaffold_0	AUGUSTUS	CDS	438179	438382	.	+	0	ID=cds.Ekor00000g00040.2.8;Parent=Ekor00000g00040.2
scaffold_0	AUGUSTUS	CDS	438485	438652	.	+	0	ID=cds.Ekor00000g00040.2.9;Parent=Ekor00000g00040.2
scaffold_0	AUGUSTUS	CDS	438733	438911	.	+	0	ID=cds.Ekor00000g00040.2.10;Parent=Ekor00000g00040.2
scaffold_0	AUGUSTUS	CDS	439013	439122	.	+	1	ID=cds.Ekor00000g00040.2.11;Parent=Ekor00000g00040.2
scaffold_0	AUGUSTUS	CDS	439245	439354	.	+	2	ID=cds.Ekor00000g00040.2.12;Parent=Ekor00000g00040.2
scaffold_0	AUGUSTUS	CDS	439461	439568	.	+	0	ID=cds.Ekor00000g00040.2.13;Parent=Ekor00000g00040.2
scaffold_0	AUGUSTUS	CDS	439662	439766	.	+	0	ID=cds.Ekor00000g00040.2.14;Parent=Ekor00000g00040.2
scaffold_0	AUGUSTUS	CDS	439866	440011	.	+	0	ID=cds.Ekor00000g00040.2.15;Parent=Ekor00000g00040.2
scaffold_0	AUGUSTUS	CDS	440089	440434	.	+	1	ID=cds.Ekor00000g00040.2.16;Parent=Ekor00000g00040.2
scaffold_0	AUGUSTUS	CDS	440584	440684	.	+	0	ID=cds.Ekor00000g00040.2.17;Parent=Ekor00000g00040.2
scaffold_0	AUGUSTUS	CDS	446422	446539	.	+	1	ID=cds.Ekor00000g00040.2.18;Parent=Ekor00000g00040.2
scaffold_0	AUGUSTUS	CDS	447037	447135	.	+	0	ID=cds.Ekor00000g00040.2.19;Parent=Ekor00000g00040.2
scaffold_0	AUGUSTUS	CDS	447259	447309	.	+	0	ID=cds.Ekor00000g00040.2.20;Parent=Ekor00000g00040.2
scaffold_0	AUGUSTUS	CDS	447417	447540	.	+	0	ID=cds.Ekor00000g00040.2.21;Parent=Ekor00000g00040.2
scaffold_0	AUGUSTUS	CDS	448070	448188	.	+	2	ID=cds.Ekor00000g00040.2.22;Parent=Ekor00000g00040.2
scaffold_0	AUGUSTUS	CDS	448296	448397	.	+	0	ID=cds.Ekor00000g00040.2.23;Parent=Ekor00000g00040.2
scaffold_0	AUGUSTUS	CDS	449033	449107	.	+	0	ID=cds.Ekor00000g00040.2.24;Parent=Ekor00000g00040.2
scaffold_0	AUGUSTUS	CDS	449664	449740	.	+	0	ID=cds.Ekor00000g00040.2.25;Parent=Ekor00000g00040.2
scaffold_0	AUGUSTUS	CDS	449840	450086	.	+	1	ID=cds.Ekor00000g00040.2.26;Parent=Ekor00000g00040.2
scaffold_0	AUGUSTUS	CDS	450170	450520	.	+	0	ID=cds.Ekor00000g00040.2.27;Parent=Ekor00000g00040.2
scaffold_0	AUGUSTUS	CDS	450983	451111	.	+	0	ID=cds.Ekor00000g00040.2.28;Parent=Ekor00000g00040.2
scaffold_0	AUGUSTUS	CDS	451678	451806	.	+	0	ID=cds.Ekor00000g00040.2.29;Parent=Ekor00000g00040.2
scaffold_0	ST/TD/KYJ	mRNA	446201	452138	.	+	.	ID=Ekor00000g00040.3;Parent=Ekor00000g00040
scaffold_0	ST/TD/KYJ	five_prime_UTR	446201	446428	.	+	.	ID=5utr.Ekor00000g00040.3.1;Parent=Ekor00000g00040.3
scaffold_0	ST/TD/KYJ	CDS	446429	446539	.	+	0	ID=cds.Ekor00000g00040.3.1;Parent=Ekor00000g00040.3
scaffold_0	ST/TD/KYJ	CDS	447037	447135	.	+	0	ID=cds.Ekor00000g00040.3.2;Parent=Ekor00000g00040.3
scaffold_0	ST/TD/KYJ	CDS	447259	447309	.	+	0	ID=cds.Ekor00000g00040.3.3;Parent=Ekor00000g00040.3
scaffold_0	ST/TD/KYJ	CDS	447417	447540	.	+	0	ID=cds.Ekor00000g00040.3.4;Parent=Ekor00000g00040.3
scaffold_0	ST/TD/KYJ	CDS	448070	448188	.	+	2	ID=cds.Ekor00000g00040.3.5;Parent=Ekor00000g00040.3
scaffold_0	ST/TD/KYJ	CDS	448296	448397	.	+	0	ID=cds.Ekor00000g00040.3.6;Parent=Ekor00000g00040.3
scaffold_0	ST/TD/KYJ	CDS	449033	449107	.	+	0	ID=cds.Ekor00000g00040.3.7;Parent=Ekor00000g00040.3
scaffold_0	ST/TD/KYJ	CDS	449664	449740	.	+	0	ID=cds.Ekor00000g00040.3.8;Parent=Ekor00000g00040.3
scaffold_0	ST/TD/KYJ	CDS	449840	450086	.	+	1	ID=cds.Ekor00000g00040.3.9;Parent=Ekor00000g00040.3
scaffold_0	ST/TD/KYJ	CDS	450170	450520	.	+	0	ID=cds.Ekor00000g00040.3.10;Parent=Ekor00000g00040.3
scaffold_0	ST/TD/KYJ	CDS	450983	451111	.	+	0	ID=cds.Ekor00000g00040.3.11;Parent=Ekor00000g00040.3
scaffold_0	ST/TD/KYJ	CDS	451678	451806	.	+	0	ID=cds.Ekor00000g00040.3.12;Parent=Ekor00000g00040.3
scaffold_0	ST/TD/KYJ	three_prime_UTR	451807	452138	.	+	.	ID=3utr.Ekor00000g00040.3.1;Parent=Ekor00000g00040.3
scaffold_0	ST/TD/KYJ	mRNA	448882	452138	.	+	.	ID=Ekor00000g00040.4;Parent=Ekor00000g00040
scaffold_0	ST/TD/KYJ	five_prime_UTR	448882	448911	.	+	.	ID=5utr.Ekor00000g00040.4.1;Parent=Ekor00000g00040.4
scaffold_0	ST/TD/KYJ	five_prime_UTR	449033	449074	.	+	.	ID=5utr.Ekor00000g00040.4.2;Parent=Ekor00000g00040.4
scaffold_0	ST/TD/KYJ	CDS	449075	449107	.	+	0	ID=cds.Ekor00000g00040.4.1;Parent=Ekor00000g00040.4
scaffold_0	ST/TD/KYJ	CDS	449664	449740	.	+	0	ID=cds.Ekor00000g00040.4.2;Parent=Ekor00000g00040.4
scaffold_0	ST/TD/KYJ	CDS	449840	450086	.	+	1	ID=cds.Ekor00000g00040.4.3;Parent=Ekor00000g00040.4
scaffold_0	ST/TD/KYJ	CDS	450170	450520	.	+	0	ID=cds.Ekor00000g00040.4.4;Parent=Ekor00000g00040.4
scaffold_0	ST/TD/KYJ	CDS	450983	451111	.	+	0	ID=cds.Ekor00000g00040.4.5;Parent=Ekor00000g00040.4
scaffold_0	ST/TD/KYJ	CDS	451678	451806	.	+	0	ID=cds.Ekor00000g00040.4.6;Parent=Ekor00000g00040.4
scaffold_0	ST/TD/KYJ	three_prime_UTR	451807	452138	.	+	.	ID=3utr.Ekor00000g00040.4.1;Parent=Ekor00000g00040.4
###
scaffold_0	AUGUSTUS	gene	452882	455725	.	+	.	ID=Ekor00000g00041
scaffold_0	AUGUSTUS	mRNA	452882	455725	.	+	.	ID=Ekor00000g00041.1;Parent=Ekor00000g00041
scaffold_0	AUGUSTUS	CDS	452882	452936	.	+	0	ID=cds.Ekor00000g00041.1.1;Parent=Ekor00000g00041.1
scaffold_0	AUGUSTUS	CDS	454284	454365	.	+	2	ID=cds.Ekor00000g00041.1.2;Parent=Ekor00000g00041.1
scaffold_0	AUGUSTUS	CDS	454528	454684	.	+	1	ID=cds.Ekor00000g00041.1.3;Parent=Ekor00000g00041.1
scaffold_0	AUGUSTUS	CDS	455585	455725	.	+	0	ID=cds.Ekor00000g00041.1.4;Parent=Ekor00000g00041.1
###
scaffold_0	AUGUSTUS	gene	460520	461399	.	+	.	ID=Ekor00000g00042
scaffold_0	AUGUSTUS	mRNA	460520	461399	.	+	.	ID=Ekor00000g00042.1;Parent=Ekor00000g00042
scaffold_0	AUGUSTUS	CDS	460520	460782	.	+	0	ID=cds.Ekor00000g00042.1.1;Parent=Ekor00000g00042.1
scaffold_0	AUGUSTUS	CDS	460883	461399	.	+	1	ID=cds.Ekor00000g00042.1.2;Parent=Ekor00000g00042.1
###
scaffold_0	AUGUSTUS	gene	480103	480423	.	-	.	ID=Ekor00000g00043
scaffold_0	AUGUSTUS	mRNA	480103	480423	.	-	.	ID=Ekor00000g00043.1;Parent=Ekor00000g00043
scaffold_0	AUGUSTUS	CDS	480103	480423	.	-	0	ID=cds.Ekor00000g00043.1.1;Parent=Ekor00000g00043.1
###
scaffold_0	AUGUSTUS	gene	484975	487302	.	-	.	ID=Ekor00000g00044
scaffold_0	AUGUSTUS	mRNA	484975	487302	.	-	.	ID=Ekor00000g00044.1;Parent=Ekor00000g00044
scaffold_0	AUGUSTUS	CDS	484975	487302	.	-	0	ID=cds.Ekor00000g00044.1.1;Parent=Ekor00000g00044.1
###
scaffold_0	AUGUSTUS	gene	491584	493207	.	-	.	ID=Ekor00000g00045
scaffold_0	AUGUSTUS	mRNA	491584	493207	.	-	.	ID=Ekor00000g00045.1;Parent=Ekor00000g00045
scaffold_0	AUGUSTUS	CDS	491584	492328	.	-	1	ID=cds.Ekor00000g00045.1.1;Parent=Ekor00000g00045.1
scaffold_0	AUGUSTUS	CDS	492429	492778	.	-	0	ID=cds.Ekor00000g00045.1.2;Parent=Ekor00000g00045.1
scaffold_0	AUGUSTUS	CDS	492884	493207	.	-	0	ID=cds.Ekor00000g00045.1.3;Parent=Ekor00000g00045.1
###
scaffold_0	AUGUSTUS	gene	494919	501221	.	+	.	ID=Ekor00000g00046
scaffold_0	AUGUSTUS	mRNA	494919	501221	.	+	.	ID=Ekor00000g00046.1;Parent=Ekor00000g00046
scaffold_0	AUGUSTUS	CDS	494919	495022	.	+	0	ID=cds.Ekor00000g00046.1.1;Parent=Ekor00000g00046.1
scaffold_0	AUGUSTUS	CDS	495117	495202	.	+	1	ID=cds.Ekor00000g00046.1.2;Parent=Ekor00000g00046.1
scaffold_0	AUGUSTUS	CDS	501079	501221	.	+	2	ID=cds.Ekor00000g00046.1.3;Parent=Ekor00000g00046.1
###
scaffold_0	AUGUSTUS	gene	503418	503645	.	-	.	ID=Ekor00000g00047
scaffold_0	AUGUSTUS	mRNA	503418	503645	.	-	.	ID=Ekor00000g00047.1;Parent=Ekor00000g00047
scaffold_0	AUGUSTUS	CDS	503418	503645	.	-	0	ID=cds.Ekor00000g00047.1.1;Parent=Ekor00000g00047.1
###
scaffold_0	AUGUSTUS	gene	505259	506479	.	+	.	ID=Ekor00000g00048
scaffold_0	AUGUSTUS	mRNA	505259	506479	.	+	.	ID=Ekor00000g00048.1;Parent=Ekor00000g00048
scaffold_0	AUGUSTUS	CDS	505259	506479	.	+	0	ID=cds.Ekor00000g00048.1.1;Parent=Ekor00000g00048.1
###
scaffold_0	AUGUSTUS	gene	508549	511587	.	-	.	ID=Ekor00000g00049
scaffold_0	ST/TD/KYJ	mRNA	508295	510342	.	-	.	ID=Ekor00000g00049.1;Parent=Ekor00000g00049
scaffold_0	ST/TD/KYJ	three_prime_UTR	508295	508548	.	-	.	ID=3utr.Ekor00000g00049.1.1;Parent=Ekor00000g00049.1
scaffold_0	ST/TD/KYJ	CDS	508549	508711	.	-	1	ID=cds.Ekor00000g00049.1.1;Parent=Ekor00000g00049.1
scaffold_0	ST/TD/KYJ	CDS	509077	509152	.	-	2	ID=cds.Ekor00000g00049.1.2;Parent=Ekor00000g00049.1
scaffold_0	ST/TD/KYJ	CDS	509285	509467	.	-	2	ID=cds.Ekor00000g00049.1.3;Parent=Ekor00000g00049.1
scaffold_0	ST/TD/KYJ	CDS	509554	509577	.	-	2	ID=cds.Ekor00000g00049.1.4;Parent=Ekor00000g00049.1
scaffold_0	ST/TD/KYJ	CDS	509899	509946	.	-	2	ID=cds.Ekor00000g00049.1.5;Parent=Ekor00000g00049.1
scaffold_0	ST/TD/KYJ	CDS	510152	510227	.	-	0	ID=cds.Ekor00000g00049.1.6;Parent=Ekor00000g00049.1
scaffold_0	ST/TD/KYJ	CDS	510325	510342	.	-	0	ID=cds.Ekor00000g00049.1.7;Parent=Ekor00000g00049.1
scaffold_0	AUGUSTUS	mRNA	508549	511587	.	-	.	ID=Ekor00000g00049.2;Parent=Ekor00000g00049
scaffold_0	AUGUSTUS	CDS	508549	508711	.	-	1	ID=cds.Ekor00000g00049.2.1;Parent=Ekor00000g00049.2
scaffold_0	AUGUSTUS	CDS	509129	509152	.	-	1	ID=cds.Ekor00000g00049.2.2;Parent=Ekor00000g00049.2
scaffold_0	AUGUSTUS	CDS	509281	509467	.	-	2	ID=cds.Ekor00000g00049.2.3;Parent=Ekor00000g00049.2
scaffold_0	AUGUSTUS	CDS	509554	509577	.	-	2	ID=cds.Ekor00000g00049.2.4;Parent=Ekor00000g00049.2
scaffold_0	AUGUSTUS	CDS	509899	509946	.	-	2	ID=cds.Ekor00000g00049.2.5;Parent=Ekor00000g00049.2
scaffold_0	AUGUSTUS	CDS	510152	510227	.	-	0	ID=cds.Ekor00000g00049.2.6;Parent=Ekor00000g00049.2
scaffold_0	AUGUSTUS	CDS	511573	511587	.	-	0	ID=cds.Ekor00000g00049.2.7;Parent=Ekor00000g00049.2
###
scaffold_0	AUGUSTUS	gene	516433	522722	.	+	.	ID=Ekor00000g00050
scaffold_0	AUGUSTUS	mRNA	516433	522722	.	+	.	ID=Ekor00000g00050.1;Parent=Ekor00000g00050
scaffold_0	AUGUSTUS	CDS	516433	516922	.	+	0	ID=cds.Ekor00000g00050.1.1;Parent=Ekor00000g00050.1
scaffold_0	AUGUSTUS	CDS	517231	517554	.	+	2	ID=cds.Ekor00000g00050.1.2;Parent=Ekor00000g00050.1
scaffold_0	AUGUSTUS	CDS	520145	520179	.	+	2	ID=cds.Ekor00000g00050.1.3;Parent=Ekor00000g00050.1
scaffold_0	AUGUSTUS	CDS	520288	520372	.	+	0	ID=cds.Ekor00000g00050.1.4;Parent=Ekor00000g00050.1
scaffold_0	AUGUSTUS	CDS	520804	520976	.	+	2	ID=cds.Ekor00000g00050.1.5;Parent=Ekor00000g00050.1
scaffold_0	AUGUSTUS	CDS	521423	521569	.	+	0	ID=cds.Ekor00000g00050.1.6;Parent=Ekor00000g00050.1
scaffold_0	AUGUSTUS	CDS	521653	522291	.	+	0	ID=cds.Ekor00000g00050.1.7;Parent=Ekor00000g00050.1
scaffold_0	AUGUSTUS	CDS	522387	522722	.	+	0	ID=cds.Ekor00000g00050.1.8;Parent=Ekor00000g00050.1
scaffold_0	ST/TD/KYJ	mRNA	516455	518159	.	+	.	ID=Ekor00000g00050.2;Parent=Ekor00000g00050
scaffold_0	ST/TD/KYJ	five_prime_UTR	516455	516456	.	+	.	ID=5utr.Ekor00000g00050.2.1;Parent=Ekor00000g00050.2
scaffold_0	ST/TD/KYJ	CDS	516457	516922	.	+	0	ID=cds.Ekor00000g00050.2.1;Parent=Ekor00000g00050.2
scaffold_0	ST/TD/KYJ	CDS	517231	517568	.	+	2	ID=cds.Ekor00000g00050.2.2;Parent=Ekor00000g00050.2
scaffold_0	ST/TD/KYJ	three_prime_UTR	517569	517611	.	+	.	ID=3utr.Ekor00000g00050.2.1;Parent=Ekor00000g00050.2
scaffold_0	ST/TD/KYJ	three_prime_UTR	517920	518159	.	+	.	ID=3utr.Ekor00000g00050.2.2;Parent=Ekor00000g00050.2
scaffold_0	ST/TD/KYJ	mRNA	519711	522747	.	+	.	ID=Ekor00000g00050.3;Parent=Ekor00000g00050
scaffold_0	ST/TD/KYJ	five_prime_UTR	519711	519963	.	+	.	ID=5utr.Ekor00000g00050.3.1;Parent=Ekor00000g00050.3
scaffold_0	ST/TD/KYJ	CDS	519964	520042	.	+	0	ID=cds.Ekor00000g00050.3.1;Parent=Ekor00000g00050.3
scaffold_0	ST/TD/KYJ	CDS	520145	520179	.	+	2	ID=cds.Ekor00000g00050.3.2;Parent=Ekor00000g00050.3
scaffold_0	ST/TD/KYJ	CDS	520288	520432	.	+	0	ID=cds.Ekor00000g00050.3.3;Parent=Ekor00000g00050.3
scaffold_0	ST/TD/KYJ	CDS	520804	520976	.	+	2	ID=cds.Ekor00000g00050.3.4;Parent=Ekor00000g00050.3
scaffold_0	ST/TD/KYJ	CDS	521081	521182	.	+	0	ID=cds.Ekor00000g00050.3.5;Parent=Ekor00000g00050.3
scaffold_0	ST/TD/KYJ	CDS	521423	521569	.	+	0	ID=cds.Ekor00000g00050.3.6;Parent=Ekor00000g00050.3
scaffold_0	ST/TD/KYJ	CDS	521653	522291	.	+	0	ID=cds.Ekor00000g00050.3.7;Parent=Ekor00000g00050.3
scaffold_0	ST/TD/KYJ	CDS	522387	522722	.	+	0	ID=cds.Ekor00000g00050.3.8;Parent=Ekor00000g00050.3
scaffold_0	ST/TD/KYJ	three_prime_UTR	522723	522747	.	+	.	ID=3utr.Ekor00000g00050.3.1;Parent=Ekor00000g00050.3
scaffold_0	ST/TD/KYJ	mRNA	520265	522747	.	+	.	ID=Ekor00000g00050.4;Parent=Ekor00000g00050
scaffold_0	ST/TD/KYJ	five_prime_UTR	520265	520266	.	+	.	ID=5utr.Ekor00000g00050.4.1;Parent=Ekor00000g00050.4
scaffold_0	ST/TD/KYJ	CDS	520267	520432	.	+	0	ID=cds.Ekor00000g00050.4.1;Parent=Ekor00000g00050.4
scaffold_0	ST/TD/KYJ	CDS	520804	520976	.	+	2	ID=cds.Ekor00000g00050.4.2;Parent=Ekor00000g00050.4
scaffold_0	ST/TD/KYJ	CDS	521081	521182	.	+	0	ID=cds.Ekor00000g00050.4.3;Parent=Ekor00000g00050.4
scaffold_0	ST/TD/KYJ	CDS	521423	521569	.	+	0	ID=cds.Ekor00000g00050.4.4;Parent=Ekor00000g00050.4
scaffold_0	ST/TD/KYJ	CDS	521653	522291	.	+	0	ID=cds.Ekor00000g00050.4.5;Parent=Ekor00000g00050.4
scaffold_0	ST/TD/KYJ	CDS	522387	522722	.	+	0	ID=cds.Ekor00000g00050.4.6;Parent=Ekor00000g00050.4
scaffold_0	ST/TD/KYJ	three_prime_UTR	522723	522747	.	+	.	ID=3utr.Ekor00000g00050.4.1;Parent=Ekor00000g00050.4
scaffold_0	ST/TD/KYJ	mRNA	520669	522747	.	+	.	ID=Ekor00000g00050.5;Parent=Ekor00000g00050
scaffold_0	ST/TD/KYJ	five_prime_UTR	520669	520835	.	+	.	ID=5utr.Ekor00000g00050.5.1;Parent=Ekor00000g00050.5
scaffold_0	ST/TD/KYJ	CDS	520836	520976	.	+	0	ID=cds.Ekor00000g00050.5.1;Parent=Ekor00000g00050.5
scaffold_0	ST/TD/KYJ	CDS	521081	521182	.	+	0	ID=cds.Ekor00000g00050.5.2;Parent=Ekor00000g00050.5
scaffold_0	ST/TD/KYJ	CDS	521423	521569	.	+	0	ID=cds.Ekor00000g00050.5.3;Parent=Ekor00000g00050.5
scaffold_0	ST/TD/KYJ	CDS	521653	522291	.	+	0	ID=cds.Ekor00000g00050.5.4;Parent=Ekor00000g00050.5
scaffold_0	ST/TD/KYJ	CDS	522387	522722	.	+	0	ID=cds.Ekor00000g00050.5.5;Parent=Ekor00000g00050.5
scaffold_0	ST/TD/KYJ	three_prime_UTR	522723	522747	.	+	.	ID=3utr.Ekor00000g00050.5.1;Parent=Ekor00000g00050.5
###
scaffold_0	AUGUSTUS	gene	523508	524461	.	-	.	ID=Ekor00000g00051
scaffold_0	AUGUSTUS	mRNA	523508	524461	.	-	.	ID=Ekor00000g00051.1;Parent=Ekor00000g00051
scaffold_0	AUGUSTUS	CDS	523508	524461	.	-	0	ID=cds.Ekor00000g00051.1.1;Parent=Ekor00000g00051.1
###
scaffold_0	AUGUSTUS	gene	526547	528110	.	+	.	ID=Ekor00000g00052
scaffold_0	ST/TD/KYJ	mRNA	526487	529162	.	+	.	ID=Ekor00000g00052.1;Parent=Ekor00000g00052
scaffold_0	ST/TD/KYJ	CDS	526487	527216	.	+	0	ID=cds.Ekor00000g00052.1.1;Parent=Ekor00000g00052.1
scaffold_0	ST/TD/KYJ	CDS	527356	527704	.	+	2	ID=cds.Ekor00000g00052.1.2;Parent=Ekor00000g00052.1
scaffold_0	ST/TD/KYJ	CDS	527910	527976	.	+	1	ID=cds.Ekor00000g00052.1.3;Parent=Ekor00000g00052.1
scaffold_0	ST/TD/KYJ	CDS	528060	528110	.	+	0	ID=cds.Ekor00000g00052.1.4;Parent=Ekor00000g00052.1
scaffold_0	ST/TD/KYJ	three_prime_UTR	528111	528157	.	+	.	ID=3utr.Ekor00000g00052.1.1;Parent=Ekor00000g00052.1
scaffold_0	ST/TD/KYJ	three_prime_UTR	528824	529162	.	+	.	ID=3utr.Ekor00000g00052.1.2;Parent=Ekor00000g00052.1
scaffold_0	AUGUSTUS	mRNA	526547	528110	.	+	.	ID=Ekor00000g00052.2;Parent=Ekor00000g00052
scaffold_0	AUGUSTUS	CDS	526547	527216	.	+	0	ID=cds.Ekor00000g00052.2.1;Parent=Ekor00000g00052.2
scaffold_0	AUGUSTUS	CDS	527356	527704	.	+	2	ID=cds.Ekor00000g00052.2.2;Parent=Ekor00000g00052.2
scaffold_0	AUGUSTUS	CDS	527910	527976	.	+	1	ID=cds.Ekor00000g00052.2.3;Parent=Ekor00000g00052.2
scaffold_0	AUGUSTUS	CDS	528060	528110	.	+	0	ID=cds.Ekor00000g00052.2.4;Parent=Ekor00000g00052.2
###
scaffold_0	AUGUSTUS	gene	531084	536619	.	-	.	ID=Ekor00000g00053
scaffold_0	ST/TD/KYJ	mRNA	531017	533624	.	-	.	ID=Ekor00000g00053.1;Parent=Ekor00000g00053
scaffold_0	ST/TD/KYJ	three_prime_UTR	531017	531083	.	-	.	ID=3utr.Ekor00000g00053.1.1;Parent=Ekor00000g00053.1
scaffold_0	ST/TD/KYJ	CDS	531084	531435	.	-	1	ID=cds.Ekor00000g00053.1.1;Parent=Ekor00000g00053.1
scaffold_0	ST/TD/KYJ	CDS	532152	532611	.	-	2	ID=cds.Ekor00000g00053.1.2;Parent=Ekor00000g00053.1
scaffold_0	ST/TD/KYJ	CDS	533407	533623	.	-	0	ID=cds.Ekor00000g00053.1.3;Parent=Ekor00000g00053.1
scaffold_0	ST/TD/KYJ	five_prime_UTR	533624	533624	.	-	.	ID=5utr.Ekor00000g00053.1.1;Parent=Ekor00000g00053.1
scaffold_0	AUGUSTUS	mRNA	531084	536619	.	-	.	ID=Ekor00000g00053.2;Parent=Ekor00000g00053
scaffold_0	AUGUSTUS	CDS	531084	531435	.	-	1	ID=cds.Ekor00000g00053.2.1;Parent=Ekor00000g00053.2
scaffold_0	AUGUSTUS	CDS	532152	532611	.	-	2	ID=cds.Ekor00000g00053.2.2;Parent=Ekor00000g00053.2
scaffold_0	AUGUSTUS	CDS	533407	533573	.	-	1	ID=cds.Ekor00000g00053.2.3;Parent=Ekor00000g00053.2
scaffold_0	AUGUSTUS	CDS	535185	535300	.	-	0	ID=cds.Ekor00000g00053.2.4;Parent=Ekor00000g00053.2
scaffold_0	AUGUSTUS	CDS	536485	536619	.	-	0	ID=cds.Ekor00000g00053.2.5;Parent=Ekor00000g00053.2
###
scaffold_0	AUGUSTUS	gene	537689	540426	.	-	.	ID=Ekor00000g00054
scaffold_0	AUGUSTUS	mRNA	537689	540426	.	-	.	ID=Ekor00000g00054.1;Parent=Ekor00000g00054
scaffold_0	AUGUSTUS	CDS	537689	537783	.	-	2	ID=cds.Ekor00000g00054.1.1;Parent=Ekor00000g00054.1
scaffold_0	AUGUSTUS	CDS	538531	538648	.	-	0	ID=cds.Ekor00000g00054.1.2;Parent=Ekor00000g00054.1
scaffold_0	AUGUSTUS	CDS	538760	538852	.	-	0	ID=cds.Ekor00000g00054.1.3;Parent=Ekor00000g00054.1
scaffold_0	AUGUSTUS	CDS	539179	539316	.	-	0	ID=cds.Ekor00000g00054.1.4;Parent=Ekor00000g00054.1
scaffold_0	AUGUSTUS	CDS	539402	539529	.	-	2	ID=cds.Ekor00000g00054.1.5;Parent=Ekor00000g00054.1
scaffold_0	AUGUSTUS	CDS	539614	539774	.	-	1	ID=cds.Ekor00000g00054.1.6;Parent=Ekor00000g00054.1
scaffold_0	AUGUSTUS	CDS	539875	539965	.	-	2	ID=cds.Ekor00000g00054.1.7;Parent=Ekor00000g00054.1
scaffold_0	AUGUSTUS	CDS	540047	540103	.	-	2	ID=cds.Ekor00000g00054.1.8;Parent=Ekor00000g00054.1
scaffold_0	AUGUSTUS	CDS	540303	540426	.	-	0	ID=cds.Ekor00000g00054.1.9;Parent=Ekor00000g00054.1
###
scaffold_0	AUGUSTUS	gene	542083	549256	.	-	.	ID=Ekor00000g00055
scaffold_0	ST/TD/KYJ	mRNA	541821	545206	.	-	.	ID=Ekor00000g00055.1;Parent=Ekor00000g00055
scaffold_0	ST/TD/KYJ	three_prime_UTR	541821	542082	.	-	.	ID=3utr.Ekor00000g00055.1.1;Parent=Ekor00000g00055.1
scaffold_0	ST/TD/KYJ	CDS	542083	542133	.	-	0	ID=cds.Ekor00000g00055.1.1;Parent=Ekor00000g00055.1
scaffold_0	ST/TD/KYJ	CDS	542343	542414	.	-	0	ID=cds.Ekor00000g00055.1.2;Parent=Ekor00000g00055.1
scaffold_0	ST/TD/KYJ	CDS	542523	542726	.	-	0	ID=cds.Ekor00000g00055.1.3;Parent=Ekor00000g00055.1
scaffold_0	ST/TD/KYJ	CDS	542831	542908	.	-	0	ID=cds.Ekor00000g00055.1.4;Parent=Ekor00000g00055.1
scaffold_0	ST/TD/KYJ	CDS	543281	543369	.	-	2	ID=cds.Ekor00000g00055.1.5;Parent=Ekor00000g00055.1
scaffold_0	ST/TD/KYJ	CDS	543584	543634	.	-	2	ID=cds.Ekor00000g00055.1.6;Parent=Ekor00000g00055.1
scaffold_0	ST/TD/KYJ	CDS	543732	543893	.	-	2	ID=cds.Ekor00000g00055.1.7;Parent=Ekor00000g00055.1
scaffold_0	ST/TD/KYJ	CDS	544948	545017	.	-	0	ID=cds.Ekor00000g00055.1.8;Parent=Ekor00000g00055.1
scaffold_0	ST/TD/KYJ	five_prime_UTR	545018	545206	.	-	.	ID=5utr.Ekor00000g00055.1.1;Parent=Ekor00000g00055.1
scaffold_0	AUGUSTUS	mRNA	542083	549256	.	-	.	ID=Ekor00000g00055.2;Parent=Ekor00000g00055
scaffold_0	AUGUSTUS	CDS	542083	542133	.	-	0	ID=cds.Ekor00000g00055.2.1;Parent=Ekor00000g00055.2
scaffold_0	AUGUSTUS	CDS	542343	542414	.	-	0	ID=cds.Ekor00000g00055.2.2;Parent=Ekor00000g00055.2
scaffold_0	AUGUSTUS	CDS	542523	542726	.	-	0	ID=cds.Ekor00000g00055.2.3;Parent=Ekor00000g00055.2
scaffold_0	AUGUSTUS	CDS	542831	542908	.	-	0	ID=cds.Ekor00000g00055.2.4;Parent=Ekor00000g00055.2
scaffold_0	AUGUSTUS	CDS	543281	543369	.	-	2	ID=cds.Ekor00000g00055.2.5;Parent=Ekor00000g00055.2
scaffold_0	AUGUSTUS	CDS	543584	543634	.	-	2	ID=cds.Ekor00000g00055.2.6;Parent=Ekor00000g00055.2
scaffold_0	AUGUSTUS	CDS	543732	543886	.	-	1	ID=cds.Ekor00000g00055.2.7;Parent=Ekor00000g00055.2
scaffold_0	AUGUSTUS	CDS	548874	549256	.	-	0	ID=cds.Ekor00000g00055.2.8;Parent=Ekor00000g00055.2
###
scaffold_0	AUGUSTUS	gene	554453	557128	.	+	.	ID=Ekor00000g00056
scaffold_0	ST/TD/KYJ	mRNA	553403	557646	.	+	.	ID=Ekor00000g00056.1;Parent=Ekor00000g00056
scaffold_0	ST/TD/KYJ	five_prime_UTR	553403	553404	.	+	.	ID=5utr.Ekor00000g00056.1.1;Parent=Ekor00000g00056.1
scaffold_0	ST/TD/KYJ	CDS	553405	553599	.	+	0	ID=cds.Ekor00000g00056.1.1;Parent=Ekor00000g00056.1
scaffold_0	ST/TD/KYJ	CDS	554390	554881	.	+	0	ID=cds.Ekor00000g00056.1.2;Parent=Ekor00000g00056.1
scaffold_0	ST/TD/KYJ	CDS	555261	555692	.	+	0	ID=cds.Ekor00000g00056.1.3;Parent=Ekor00000g00056.1
scaffold_0	ST/TD/KYJ	CDS	555908	556466	.	+	0	ID=cds.Ekor00000g00056.1.4;Parent=Ekor00000g00056.1
scaffold_0	ST/TD/KYJ	CDS	556833	557128	.	+	2	ID=cds.Ekor00000g00056.1.5;Parent=Ekor00000g00056.1
scaffold_0	ST/TD/KYJ	three_prime_UTR	557129	557646	.	+	.	ID=3utr.Ekor00000g00056.1.1;Parent=Ekor00000g00056.1
scaffold_0	AUGUSTUS	mRNA	554453	557128	.	+	.	ID=Ekor00000g00056.2;Parent=Ekor00000g00056
scaffold_0	AUGUSTUS	CDS	554453	554881	.	+	0	ID=cds.Ekor00000g00056.2.1;Parent=Ekor00000g00056.2
scaffold_0	AUGUSTUS	CDS	555261	555692	.	+	0	ID=cds.Ekor00000g00056.2.2;Parent=Ekor00000g00056.2
scaffold_0	AUGUSTUS	CDS	555908	556466	.	+	0	ID=cds.Ekor00000g00056.2.3;Parent=Ekor00000g00056.2
scaffold_0	AUGUSTUS	CDS	556833	557128	.	+	2	ID=cds.Ekor00000g00056.2.4;Parent=Ekor00000g00056.2
###
scaffold_0	AUGUSTUS	gene	559035	560850	.	+	.	ID=Ekor00000g00057
scaffold_0	ST/TD/KYJ	mRNA	558814	561439	.	+	.	ID=Ekor00000g00057.1;Parent=Ekor00000g00057
scaffold_0	ST/TD/KYJ	five_prime_UTR	558814	559034	.	+	.	ID=5utr.Ekor00000g00057.1.1;Parent=Ekor00000g00057.1
scaffold_0	ST/TD/KYJ	CDS	559035	559257	.	+	0	ID=cds.Ekor00000g00057.1.1;Parent=Ekor00000g00057.1
scaffold_0	ST/TD/KYJ	CDS	559373	559572	.	+	2	ID=cds.Ekor00000g00057.1.2;Parent=Ekor00000g00057.1
scaffold_0	ST/TD/KYJ	CDS	559909	560049	.	+	0	ID=cds.Ekor00000g00057.1.3;Parent=Ekor00000g00057.1
scaffold_0	ST/TD/KYJ	CDS	560147	560227	.	+	0	ID=cds.Ekor00000g00057.1.4;Parent=Ekor00000g00057.1
scaffold_0	ST/TD/KYJ	CDS	560551	560675	.	+	0	ID=cds.Ekor00000g00057.1.5;Parent=Ekor00000g00057.1
scaffold_0	ST/TD/KYJ	CDS	560802	560850	.	+	1	ID=cds.Ekor00000g00057.1.6;Parent=Ekor00000g00057.1
scaffold_0	ST/TD/KYJ	three_prime_UTR	560851	561439	.	+	.	ID=3utr.Ekor00000g00057.1.1;Parent=Ekor00000g00057.1
scaffold_0	AUGUSTUS	mRNA	559035	560850	.	+	.	ID=Ekor00000g00057.2;Parent=Ekor00000g00057
scaffold_0	AUGUSTUS	CDS	559035	559257	.	+	0	ID=cds.Ekor00000g00057.2.1;Parent=Ekor00000g00057.2
scaffold_0	AUGUSTUS	CDS	559373	559572	.	+	2	ID=cds.Ekor00000g00057.2.2;Parent=Ekor00000g00057.2
scaffold_0	AUGUSTUS	CDS	560147	560227	.	+	0	ID=cds.Ekor00000g00057.2.3;Parent=Ekor00000g00057.2
scaffold_0	AUGUSTUS	CDS	560551	560675	.	+	0	ID=cds.Ekor00000g00057.2.4;Parent=Ekor00000g00057.2
scaffold_0	AUGUSTUS	CDS	560802	560850	.	+	1	ID=cds.Ekor00000g00057.2.5;Parent=Ekor00000g00057.2
###
scaffold_0	AUGUSTUS	gene	563274	568316	.	-	.	ID=Ekor00000g00058
scaffold_0	AUGUSTUS	mRNA	563274	568316	.	-	.	ID=Ekor00000g00058.1;Parent=Ekor00000g00058
scaffold_0	AUGUSTUS	CDS	563274	563471	.	-	0	ID=cds.Ekor00000g00058.1.1;Parent=Ekor00000g00058.1
scaffold_0	AUGUSTUS	CDS	563696	563788	.	-	0	ID=cds.Ekor00000g00058.1.2;Parent=Ekor00000g00058.1
scaffold_0	AUGUSTUS	CDS	566068	566142	.	-	0	ID=cds.Ekor00000g00058.1.3;Parent=Ekor00000g00058.1
scaffold_0	AUGUSTUS	CDS	566436	566510	.	-	0	ID=cds.Ekor00000g00058.1.4;Parent=Ekor00000g00058.1
scaffold_0	AUGUSTUS	CDS	567081	567187	.	-	2	ID=cds.Ekor00000g00058.1.5;Parent=Ekor00000g00058.1
scaffold_0	AUGUSTUS	CDS	567676	567767	.	-	1	ID=cds.Ekor00000g00058.1.6;Parent=Ekor00000g00058.1
scaffold_0	AUGUSTUS	CDS	568059	568122	.	-	2	ID=cds.Ekor00000g00058.1.7;Parent=Ekor00000g00058.1
scaffold_0	AUGUSTUS	CDS	568214	568316	.	-	0	ID=cds.Ekor00000g00058.1.8;Parent=Ekor00000g00058.1
###
scaffold_0	AUGUSTUS	gene	576390	584710	.	-	.	ID=Ekor00000g00059
scaffold_0	AUGUSTUS	mRNA	576390	584710	.	-	.	ID=Ekor00000g00059.1;Parent=Ekor00000g00059
scaffold_0	AUGUSTUS	CDS	576390	576863	.	-	0	ID=cds.Ekor00000g00059.1.1;Parent=Ekor00000g00059.1
scaffold_0	AUGUSTUS	CDS	577309	577388	.	-	2	ID=cds.Ekor00000g00059.1.2;Parent=Ekor00000g00059.1
scaffold_0	AUGUSTUS	CDS	580804	580817	.	-	1	ID=cds.Ekor00000g00059.1.3;Parent=Ekor00000g00059.1
scaffold_0	AUGUSTUS	CDS	581332	581555	.	-	0	ID=cds.Ekor00000g00059.1.4;Parent=Ekor00000g00059.1
scaffold_0	AUGUSTUS	CDS	581667	581730	.	-	1	ID=cds.Ekor00000g00059.1.5;Parent=Ekor00000g00059.1
scaffold_0	AUGUSTUS	CDS	581816	581872	.	-	1	ID=cds.Ekor00000g00059.1.6;Parent=Ekor00000g00059.1
scaffold_0	AUGUSTUS	CDS	581999	582097	.	-	1	ID=cds.Ekor00000g00059.1.7;Parent=Ekor00000g00059.1
scaffold_0	AUGUSTUS	CDS	584604	584710	.	-	0	ID=cds.Ekor00000g00059.1.8;Parent=Ekor00000g00059.1
scaffold_0	ST/TD/KYJ	mRNA	581312	582399	.	-	.	ID=Ekor00000g00059.2;Parent=Ekor00000g00059
scaffold_0	ST/TD/KYJ	three_prime_UTR	581312	581327	.	-	.	ID=3utr.Ekor00000g00059.2.1;Parent=Ekor00000g00059.2
scaffold_0	ST/TD/KYJ	CDS	581328	581555	.	-	0	ID=cds.Ekor00000g00059.2.1;Parent=Ekor00000g00059.2
scaffold_0	ST/TD/KYJ	CDS	581667	581730	.	-	1	ID=cds.Ekor00000g00059.2.2;Parent=Ekor00000g00059.2
scaffold_0	ST/TD/KYJ	CDS	581816	581872	.	-	1	ID=cds.Ekor00000g00059.2.3;Parent=Ekor00000g00059.2
scaffold_0	ST/TD/KYJ	CDS	581999	582097	.	-	1	ID=cds.Ekor00000g00059.2.4;Parent=Ekor00000g00059.2
scaffold_0	ST/TD/KYJ	CDS	582182	582213	.	-	0	ID=cds.Ekor00000g00059.2.5;Parent=Ekor00000g00059.2
scaffold_0	ST/TD/KYJ	five_prime_UTR	582214	582399	.	-	.	ID=5utr.Ekor00000g00059.2.1;Parent=Ekor00000g00059.2
###
scaffold_0	AUGUSTUS	gene	596353	596658	.	+	.	ID=Ekor00000g00060
scaffold_0	AUGUSTUS	mRNA	596353	596658	.	+	.	ID=Ekor00000g00060.1;Parent=Ekor00000g00060
scaffold_0	AUGUSTUS	CDS	596353	596658	.	+	0	ID=cds.Ekor00000g00060.1.1;Parent=Ekor00000g00060.1
###
scaffold_0	AUGUSTUS	gene	597991	599415	.	+	.	ID=Ekor00000g00061
scaffold_0	AUGUSTUS	mRNA	597991	599415	.	+	.	ID=Ekor00000g00061.1;Parent=Ekor00000g00061
scaffold_0	AUGUSTUS	CDS	597991	599415	.	+	0	ID=cds.Ekor00000g00061.1.1;Parent=Ekor00000g00061.1
###
scaffold_0	AUGUSTUS	gene	614992	617183	.	+	.	ID=Ekor00000g00062
scaffold_0	ST/TD/KYJ	mRNA	614437	618708	.	+	.	ID=Ekor00000g00062.1;Parent=Ekor00000g00062
scaffold_0	ST/TD/KYJ	five_prime_UTR	614437	614799	.	+	.	ID=5utr.Ekor00000g00062.1.1;Parent=Ekor00000g00062.1
scaffold_0	ST/TD/KYJ	CDS	614800	615147	.	+	0	ID=cds.Ekor00000g00062.1.1;Parent=Ekor00000g00062.1
scaffold_0	ST/TD/KYJ	CDS	616321	616494	.	+	0	ID=cds.Ekor00000g00062.1.2;Parent=Ekor00000g00062.1
scaffold_0	ST/TD/KYJ	CDS	617046	617163	.	+	0	ID=cds.Ekor00000g00062.1.3;Parent=Ekor00000g00062.1
scaffold_0	ST/TD/KYJ	CDS	618403	618458	.	+	2	ID=cds.Ekor00000g00062.1.4;Parent=Ekor00000g00062.1
scaffold_0	ST/TD/KYJ	three_prime_UTR	618459	618708	.	+	.	ID=3utr.Ekor00000g00062.1.1;Parent=Ekor00000g00062.1
scaffold_0	AUGUSTUS	mRNA	614992	617183	.	+	.	ID=Ekor00000g00062.2;Parent=Ekor00000g00062
scaffold_0	AUGUSTUS	CDS	614992	615147	.	+	0	ID=cds.Ekor00000g00062.2.1;Parent=Ekor00000g00062.2
scaffold_0	AUGUSTUS	CDS	616321	616494	.	+	0	ID=cds.Ekor00000g00062.2.2;Parent=Ekor00000g00062.2
scaffold_0	AUGUSTUS	CDS	617046	617183	.	+	0	ID=cds.Ekor00000g00062.2.3;Parent=Ekor00000g00062.2
###
scaffold_0	AUGUSTUS	gene	621199	627711	.	-	.	ID=Ekor00000g00063
scaffold_0	AUGUSTUS	mRNA	621199	627711	.	-	.	ID=Ekor00000g00063.1;Parent=Ekor00000g00063
scaffold_0	AUGUSTUS	CDS	621199	621293	.	-	2	ID=cds.Ekor00000g00063.1.1;Parent=Ekor00000g00063.1
scaffold_0	AUGUSTUS	CDS	622116	622172	.	-	2	ID=cds.Ekor00000g00063.1.2;Parent=Ekor00000g00063.1
scaffold_0	AUGUSTUS	CDS	622314	622437	.	-	0	ID=cds.Ekor00000g00063.1.3;Parent=Ekor00000g00063.1
scaffold_0	AUGUSTUS	CDS	626144	626400	.	-	2	ID=cds.Ekor00000g00063.1.4;Parent=Ekor00000g00063.1
scaffold_0	AUGUSTUS	CDS	626488	626723	.	-	1	ID=cds.Ekor00000g00063.1.5;Parent=Ekor00000g00063.1
scaffold_0	AUGUSTUS	CDS	627695	627711	.	-	0	ID=cds.Ekor00000g00063.1.6;Parent=Ekor00000g00063.1
###
scaffold_0	AUGUSTUS	gene	628224	629969	.	+	.	ID=Ekor00000g00064
scaffold_0	AUGUSTUS	mRNA	628224	629969	.	+	.	ID=Ekor00000g00064.1;Parent=Ekor00000g00064
scaffold_0	AUGUSTUS	CDS	628224	629969	.	+	0	ID=cds.Ekor00000g00064.1.1;Parent=Ekor00000g00064.1
###
scaffold_0	AUGUSTUS	gene	631674	636927	.	-	.	ID=Ekor00000g00065
scaffold_0	AUGUSTUS	mRNA	631674	636927	.	-	.	ID=Ekor00000g00065.1;Parent=Ekor00000g00065
scaffold_0	AUGUSTUS	CDS	631674	631772	.	-	0	ID=cds.Ekor00000g00065.1.1;Parent=Ekor00000g00065.1
scaffold_0	AUGUSTUS	CDS	632536	632705	.	-	2	ID=cds.Ekor00000g00065.1.2;Parent=Ekor00000g00065.1
scaffold_0	AUGUSTUS	CDS	633105	633225	.	-	0	ID=cds.Ekor00000g00065.1.3;Parent=Ekor00000g00065.1
scaffold_0	AUGUSTUS	CDS	633523	633672	.	-	0	ID=cds.Ekor00000g00065.1.4;Parent=Ekor00000g00065.1
scaffold_0	AUGUSTUS	CDS	633784	634056	.	-	0	ID=cds.Ekor00000g00065.1.5;Parent=Ekor00000g00065.1
scaffold_0	AUGUSTUS	CDS	634549	634826	.	-	2	ID=cds.Ekor00000g00065.1.6;Parent=Ekor00000g00065.1
scaffold_0	AUGUSTUS	CDS	635130	635370	.	-	0	ID=cds.Ekor00000g00065.1.7;Parent=Ekor00000g00065.1
scaffold_0	AUGUSTUS	CDS	635881	636117	.	-	0	ID=cds.Ekor00000g00065.1.8;Parent=Ekor00000g00065.1
scaffold_0	AUGUSTUS	CDS	636227	636343	.	-	0	ID=cds.Ekor00000g00065.1.9;Parent=Ekor00000g00065.1
scaffold_0	AUGUSTUS	CDS	636577	636927	.	-	0	ID=cds.Ekor00000g00065.1.10;Parent=Ekor00000g00065.1
###
scaffold_0	AUGUSTUS	gene	637718	639314	.	+	.	ID=Ekor00000g00066
scaffold_0	AUGUSTUS	mRNA	637718	639314	.	+	.	ID=Ekor00000g00066.1;Parent=Ekor00000g00066
scaffold_0	AUGUSTUS	CDS	637718	637736	.	+	0	ID=cds.Ekor00000g00066.1.1;Parent=Ekor00000g00066.1
scaffold_0	AUGUSTUS	CDS	637827	637937	.	+	2	ID=cds.Ekor00000g00066.1.2;Parent=Ekor00000g00066.1
scaffold_0	AUGUSTUS	CDS	638422	638707	.	+	2	ID=cds.Ekor00000g00066.1.3;Parent=Ekor00000g00066.1
scaffold_0	AUGUSTUS	CDS	639182	639314	.	+	1	ID=cds.Ekor00000g00066.1.4;Parent=Ekor00000g00066.1
scaffold_0	ST/TD/KYJ	mRNA	637800	639655	.	+	.	ID=Ekor00000g00066.2;Parent=Ekor00000g00066
scaffold_0	ST/TD/KYJ	five_prime_UTR	637800	637801	.	+	.	ID=5utr.Ekor00000g00066.2.1;Parent=Ekor00000g00066.2
scaffold_0	ST/TD/KYJ	CDS	637802	637937	.	+	0	ID=cds.Ekor00000g00066.2.1;Parent=Ekor00000g00066.2
scaffold_0	ST/TD/KYJ	CDS	638422	638707	.	+	2	ID=cds.Ekor00000g00066.2.2;Parent=Ekor00000g00066.2
scaffold_0	ST/TD/KYJ	CDS	639182	639314	.	+	1	ID=cds.Ekor00000g00066.2.3;Parent=Ekor00000g00066.2
scaffold_0	ST/TD/KYJ	three_prime_UTR	639315	639655	.	+	.	ID=3utr.Ekor00000g00066.2.1;Parent=Ekor00000g00066.2
###
scaffold_0	AUGUSTUS	gene	642589	644619	.	+	.	ID=Ekor00000g00067
scaffold_0	AUGUSTUS	mRNA	642589	644619	.	+	.	ID=Ekor00000g00067.1;Parent=Ekor00000g00067
scaffold_0	AUGUSTUS	CDS	642589	644619	.	+	0	ID=cds.Ekor00000g00067.1.1;Parent=Ekor00000g00067.1
###
scaffold_0	AUGUSTUS	gene	650459	652577	.	+	.	ID=Ekor00000g00068
scaffold_0	ST/TD/KYJ	mRNA	647543	653256	.	+	.	ID=Ekor00000g00068.1;Parent=Ekor00000g00068
scaffold_0	ST/TD/KYJ	five_prime_UTR	647543	647719	.	+	.	ID=5utr.Ekor00000g00068.1.1;Parent=Ekor00000g00068.1
scaffold_0	ST/TD/KYJ	CDS	647720	647722	.	+	0	ID=cds.Ekor00000g00068.1.1;Parent=Ekor00000g00068.1
scaffold_0	ST/TD/KYJ	CDS	648829	648906	.	+	0	ID=cds.Ekor00000g00068.1.2;Parent=Ekor00000g00068.1
scaffold_0	ST/TD/KYJ	CDS	650338	650362	.	+	0	ID=cds.Ekor00000g00068.1.3;Parent=Ekor00000g00068.1
scaffold_0	ST/TD/KYJ	CDS	650454	650486	.	+	2	ID=cds.Ekor00000g00068.1.4;Parent=Ekor00000g00068.1
scaffold_0	ST/TD/KYJ	CDS	650623	650744	.	+	2	ID=cds.Ekor00000g00068.1.5;Parent=Ekor00000g00068.1
scaffold_0	ST/TD/KYJ	CDS	650861	650991	.	+	0	ID=cds.Ekor00000g00068.1.6;Parent=Ekor00000g00068.1
scaffold_0	ST/TD/KYJ	CDS	651681	651904	.	+	1	ID=cds.Ekor00000g00068.1.7;Parent=Ekor00000g00068.1
scaffold_0	ST/TD/KYJ	CDS	652141	652358	.	+	2	ID=cds.Ekor00000g00068.1.8;Parent=Ekor00000g00068.1
scaffold_0	ST/TD/KYJ	CDS	652485	652577	.	+	0	ID=cds.Ekor00000g00068.1.9;Parent=Ekor00000g00068.1
scaffold_0	ST/TD/KYJ	three_prime_UTR	652578	653256	.	+	.	ID=3utr.Ekor00000g00068.1.1;Parent=Ekor00000g00068.1
scaffold_0	AUGUSTUS	mRNA	650459	652577	.	+	.	ID=Ekor00000g00068.2;Parent=Ekor00000g00068
scaffold_0	AUGUSTUS	CDS	650459	650486	.	+	0	ID=cds.Ekor00000g00068.2.1;Parent=Ekor00000g00068.2
scaffold_0	AUGUSTUS	CDS	650590	650744	.	+	2	ID=cds.Ekor00000g00068.2.2;Parent=Ekor00000g00068.2
scaffold_0	AUGUSTUS	CDS	650861	650991	.	+	0	ID=cds.Ekor00000g00068.2.3;Parent=Ekor00000g00068.2
scaffold_0	AUGUSTUS	CDS	651681	651904	.	+	1	ID=cds.Ekor00000g00068.2.4;Parent=Ekor00000g00068.2
scaffold_0	AUGUSTUS	CDS	652141	652358	.	+	2	ID=cds.Ekor00000g00068.2.5;Parent=Ekor00000g00068.2
scaffold_0	AUGUSTUS	CDS	652485	652577	.	+	0	ID=cds.Ekor00000g00068.2.6;Parent=Ekor00000g00068.2
###
scaffold_0	AUGUSTUS	gene	653507	653752	.	+	.	ID=Ekor00000g00069
scaffold_0	AUGUSTUS	mRNA	653507	653752	.	+	.	ID=Ekor00000g00069.1;Parent=Ekor00000g00069
scaffold_0	AUGUSTUS	CDS	653507	653752	.	+	0	ID=cds.Ekor00000g00069.1.1;Parent=Ekor00000g00069.1
###
scaffold_0	AUGUSTUS	gene	654982	659606	.	-	.	ID=Ekor00000g00070
scaffold_0	AUGUSTUS	mRNA	654982	659606	.	-	.	ID=Ekor00000g00070.1;Parent=Ekor00000g00070
scaffold_0	AUGUSTUS	CDS	654982	655363	.	-	1	ID=cds.Ekor00000g00070.1.1;Parent=Ekor00000g00070.1
scaffold_0	AUGUSTUS	CDS	655762	655777	.	-	2	ID=cds.Ekor00000g00070.1.2;Parent=Ekor00000g00070.1
scaffold_0	AUGUSTUS	CDS	658965	659046	.	-	0	ID=cds.Ekor00000g00070.1.3;Parent=Ekor00000g00070.1
scaffold_0	AUGUSTUS	CDS	659319	659606	.	-	0	ID=cds.Ekor00000g00070.1.4;Parent=Ekor00000g00070.1
scaffold_0	ST/TD/KYJ	mRNA	656499	659685	.	-	.	ID=Ekor00000g00070.2;Parent=Ekor00000g00070
scaffold_0	ST/TD/KYJ	three_prime_UTR	656499	656977	.	-	.	ID=3utr.Ekor00000g00070.2.1;Parent=Ekor00000g00070.2
scaffold_0	ST/TD/KYJ	three_prime_UTR	657065	657098	.	-	.	ID=3utr.Ekor00000g00070.2.2;Parent=Ekor00000g00070.2
scaffold_0	ST/TD/KYJ	CDS	657099	657140	.	-	0	ID=cds.Ekor00000g00070.2.1;Parent=Ekor00000g00070.2
scaffold_0	ST/TD/KYJ	CDS	658305	658360	.	-	2	ID=cds.Ekor00000g00070.2.2;Parent=Ekor00000g00070.2
scaffold_0	ST/TD/KYJ	CDS	658965	659046	.	-	0	ID=cds.Ekor00000g00070.2.3;Parent=Ekor00000g00070.2
scaffold_0	ST/TD/KYJ	CDS	659319	659360	.	-	0	ID=cds.Ekor00000g00070.2.4;Parent=Ekor00000g00070.2
scaffold_0	ST/TD/KYJ	CDS	659475	659606	.	-	0	ID=cds.Ekor00000g00070.2.5;Parent=Ekor00000g00070.2
scaffold_0	ST/TD/KYJ	five_prime_UTR	659607	659685	.	-	.	ID=5utr.Ekor00000g00070.2.1;Parent=Ekor00000g00070.2
###
scaffold_0	AUGUSTUS	gene	661512	667512	.	-	.	ID=Ekor00000g00071
scaffold_0	ST/TD/KYJ	mRNA	660987	664978	.	-	.	ID=Ekor00000g00071.1;Parent=Ekor00000g00071
scaffold_0	ST/TD/KYJ	three_prime_UTR	660987	661511	.	-	.	ID=3utr.Ekor00000g00071.1.1;Parent=Ekor00000g00071.1
scaffold_0	ST/TD/KYJ	CDS	661512	661830	.	-	1	ID=cds.Ekor00000g00071.1.1;Parent=Ekor00000g00071.1
scaffold_0	ST/TD/KYJ	CDS	661933	662252	.	-	0	ID=cds.Ekor00000g00071.1.2;Parent=Ekor00000g00071.1
scaffold_0	ST/TD/KYJ	CDS	662639	663306	.	-	2	ID=cds.Ekor00000g00071.1.3;Parent=Ekor00000g00071.1
scaffold_0	ST/TD/KYJ	CDS	663422	663560	.	-	0	ID=cds.Ekor00000g00071.1.4;Parent=Ekor00000g00071.1
scaffold_0	ST/TD/KYJ	CDS	663687	663788	.	-	0	ID=cds.Ekor00000g00071.1.5;Parent=Ekor00000g00071.1
scaffold_0	ST/TD/KYJ	CDS	664102	664438	.	-	1	ID=cds.Ekor00000g00071.1.6;Parent=Ekor00000g00071.1
scaffold_0	ST/TD/KYJ	CDS	664962	664978	.	-	0	ID=cds.Ekor00000g00071.1.7;Parent=Ekor00000g00071.1
scaffold_0	AUGUSTUS	mRNA	661512	667512	.	-	.	ID=Ekor00000g00071.2;Parent=Ekor00000g00071
scaffold_0	AUGUSTUS	CDS	661512	661830	.	-	1	ID=cds.Ekor00000g00071.2.1;Parent=Ekor00000g00071.2
scaffold_0	AUGUSTUS	CDS	661933	662252	.	-	0	ID=cds.Ekor00000g00071.2.2;Parent=Ekor00000g00071.2
scaffold_0	AUGUSTUS	CDS	662639	663306	.	-	2	ID=cds.Ekor00000g00071.2.3;Parent=Ekor00000g00071.2
scaffold_0	AUGUSTUS	CDS	663422	663560	.	-	0	ID=cds.Ekor00000g00071.2.4;Parent=Ekor00000g00071.2
scaffold_0	AUGUSTUS	CDS	663687	663788	.	-	0	ID=cds.Ekor00000g00071.2.5;Parent=Ekor00000g00071.2
scaffold_0	AUGUSTUS	CDS	664102	664438	.	-	1	ID=cds.Ekor00000g00071.2.6;Parent=Ekor00000g00071.2
scaffold_0	AUGUSTUS	CDS	664769	664776	.	-	0	ID=cds.Ekor00000g00071.2.7;Parent=Ekor00000g00071.2
scaffold_0	AUGUSTUS	CDS	665751	665845	.	-	2	ID=cds.Ekor00000g00071.2.8;Parent=Ekor00000g00071.2
scaffold_0	AUGUSTUS	CDS	666043	666124	.	-	0	ID=cds.Ekor00000g00071.2.9;Parent=Ekor00000g00071.2
scaffold_0	AUGUSTUS	CDS	666227	666340	.	-	0	ID=cds.Ekor00000g00071.2.10;Parent=Ekor00000g00071.2
scaffold_0	AUGUSTUS	CDS	666456	666556	.	-	2	ID=cds.Ekor00000g00071.2.11;Parent=Ekor00000g00071.2
scaffold_0	AUGUSTUS	CDS	666662	666751	.	-	2	ID=cds.Ekor00000g00071.2.12;Parent=Ekor00000g00071.2
scaffold_0	AUGUSTUS	CDS	667293	667512	.	-	0	ID=cds.Ekor00000g00071.2.13;Parent=Ekor00000g00071.2
###
scaffold_0	AUGUSTUS	gene	683412	686413	.	-	.	ID=Ekor00000g00072
scaffold_0	ST/TD/KYJ	mRNA	683159	686491	.	-	.	ID=Ekor00000g00072.1;Parent=Ekor00000g00072
scaffold_0	ST/TD/KYJ	three_prime_UTR	683159	683411	.	-	.	ID=3utr.Ekor00000g00072.1.1;Parent=Ekor00000g00072.1
scaffold_0	ST/TD/KYJ	CDS	683412	683690	.	-	0	ID=cds.Ekor00000g00072.1.1;Parent=Ekor00000g00072.1
scaffold_0	ST/TD/KYJ	CDS	683917	684186	.	-	0	ID=cds.Ekor00000g00072.1.2;Parent=Ekor00000g00072.1
scaffold_0	ST/TD/KYJ	CDS	684376	684466	.	-	1	ID=cds.Ekor00000g00072.1.3;Parent=Ekor00000g00072.1
scaffold_0	ST/TD/KYJ	CDS	684571	684680	.	-	0	ID=cds.Ekor00000g00072.1.4;Parent=Ekor00000g00072.1
scaffold_0	ST/TD/KYJ	CDS	685533	685802	.	-	0	ID=cds.Ekor00000g00072.1.5;Parent=Ekor00000g00072.1
scaffold_0	ST/TD/KYJ	CDS	686237	686413	.	-	0	ID=cds.Ekor00000g00072.1.6;Parent=Ekor00000g00072.1
scaffold_0	ST/TD/KYJ	five_prime_UTR	686414	686491	.	-	.	ID=5utr.Ekor00000g00072.1.1;Parent=Ekor00000g00072.1
scaffold_0	AUGUSTUS	mRNA	683412	686413	.	-	.	ID=Ekor00000g00072.2;Parent=Ekor00000g00072
scaffold_0	AUGUSTUS	CDS	683412	683672	.	-	0	ID=cds.Ekor00000g00072.2.1;Parent=Ekor00000g00072.2
scaffold_0	AUGUSTUS	CDS	683917	684186	.	-	0	ID=cds.Ekor00000g00072.2.2;Parent=Ekor00000g00072.2
scaffold_0	AUGUSTUS	CDS	684376	684466	.	-	1	ID=cds.Ekor00000g00072.2.3;Parent=Ekor00000g00072.2
scaffold_0	AUGUSTUS	CDS	684571	684680	.	-	0	ID=cds.Ekor00000g00072.2.4;Parent=Ekor00000g00072.2
scaffold_0	AUGUSTUS	CDS	685533	685802	.	-	0	ID=cds.Ekor00000g00072.2.5;Parent=Ekor00000g00072.2
scaffold_0	AUGUSTUS	CDS	686237	686413	.	-	0	ID=cds.Ekor00000g00072.2.6;Parent=Ekor00000g00072.2
###
scaffold_0	AUGUSTUS	gene	690276	712724	.	-	.	ID=Ekor00000g00073
scaffold_0	ST/TD/KYJ	mRNA	690047	695544	.	-	.	ID=Ekor00000g00073.1;Parent=Ekor00000g00073
scaffold_0	ST/TD/KYJ	three_prime_UTR	690047	690275	.	-	.	ID=3utr.Ekor00000g00073.1.1;Parent=Ekor00000g00073.1
scaffold_0	ST/TD/KYJ	CDS	690276	690881	.	-	0	ID=cds.Ekor00000g00073.1.1;Parent=Ekor00000g00073.1
scaffold_0	ST/TD/KYJ	CDS	691474	691635	.	-	0	ID=cds.Ekor00000g00073.1.2;Parent=Ekor00000g00073.1
scaffold_0	ST/TD/KYJ	CDS	692674	692973	.	-	0	ID=cds.Ekor00000g00073.1.3;Parent=Ekor00000g00073.1
scaffold_0	ST/TD/KYJ	CDS	695080	695544	.	-	0	ID=cds.Ekor00000g00073.1.4;Parent=Ekor00000g00073.1
scaffold_0	AUGUSTUS	mRNA	690276	712724	.	-	.	ID=Ekor00000g00073.2;Parent=Ekor00000g00073
scaffold_0	AUGUSTUS	CDS	690276	690881	.	-	0	ID=cds.Ekor00000g00073.2.1;Parent=Ekor00000g00073.2
scaffold_0	AUGUSTUS	CDS	691474	691635	.	-	0	ID=cds.Ekor00000g00073.2.2;Parent=Ekor00000g00073.2
scaffold_0	AUGUSTUS	CDS	692674	692973	.	-	0	ID=cds.Ekor00000g00073.2.3;Parent=Ekor00000g00073.2
scaffold_0	AUGUSTUS	CDS	695080	695426	.	-	2	ID=cds.Ekor00000g00073.2.4;Parent=Ekor00000g00073.2
scaffold_0	AUGUSTUS	CDS	700535	702529	.	-	2	ID=cds.Ekor00000g00073.2.5;Parent=Ekor00000g00073.2
scaffold_0	AUGUSTUS	CDS	702622	702767	.	-	1	ID=cds.Ekor00000g00073.2.6;Parent=Ekor00000g00073.2
scaffold_0	AUGUSTUS	CDS	704555	704643	.	-	0	ID=cds.Ekor00000g00073.2.7;Parent=Ekor00000g00073.2
scaffold_0	AUGUSTUS	CDS	704724	704783	.	-	0	ID=cds.Ekor00000g00073.2.8;Parent=Ekor00000g00073.2
scaffold_0	AUGUSTUS	CDS	705128	705255	.	-	2	ID=cds.Ekor00000g00073.2.9;Parent=Ekor00000g00073.2
scaffold_0	AUGUSTUS	CDS	705360	706331	.	-	2	ID=cds.Ekor00000g00073.2.10;Parent=Ekor00000g00073.2
scaffold_0	AUGUSTUS	CDS	711577	711656	.	-	1	ID=cds.Ekor00000g00073.2.11;Parent=Ekor00000g00073.2
scaffold_0	AUGUSTUS	CDS	711814	712724	.	-	0	ID=cds.Ekor00000g00073.2.12;Parent=Ekor00000g00073.2
scaffold_0	ST/TD/KYJ	mRNA	700223	712030	.	-	.	ID=Ekor00000g00073.3;Parent=Ekor00000g00073
scaffold_0	ST/TD/KYJ	three_prime_UTR	700223	700514	.	-	.	ID=3utr.Ekor00000g00073.3.1;Parent=Ekor00000g00073.3
scaffold_0	ST/TD/KYJ	CDS	700515	702529	.	-	2	ID=cds.Ekor00000g00073.3.1;Parent=Ekor00000g00073.3
scaffold_0	ST/TD/KYJ	CDS	702622	702773	.	-	1	ID=cds.Ekor00000g00073.3.2;Parent=Ekor00000g00073.3
scaffold_0	ST/TD/KYJ	CDS	703726	703796	.	-	0	ID=cds.Ekor00000g00073.3.3;Parent=Ekor00000g00073.3
scaffold_0	ST/TD/KYJ	CDS	704593	704643	.	-	0	ID=cds.Ekor00000g00073.3.4;Parent=Ekor00000g00073.3
scaffold_0	ST/TD/KYJ	CDS	704724	704783	.	-	0	ID=cds.Ekor00000g00073.3.5;Parent=Ekor00000g00073.3
scaffold_0	ST/TD/KYJ	CDS	705128	705255	.	-	2	ID=cds.Ekor00000g00073.3.6;Parent=Ekor00000g00073.3
scaffold_0	ST/TD/KYJ	CDS	705360	706284	.	-	0	ID=cds.Ekor00000g00073.3.7;Parent=Ekor00000g00073.3
scaffold_0	ST/TD/KYJ	CDS	710086	710270	.	-	2	ID=cds.Ekor00000g00073.3.8;Parent=Ekor00000g00073.3
scaffold_0	ST/TD/KYJ	CDS	711577	711656	.	-	1	ID=cds.Ekor00000g00073.3.9;Parent=Ekor00000g00073.3
scaffold_0	ST/TD/KYJ	CDS	711814	712028	.	-	0	ID=cds.Ekor00000g00073.3.10;Parent=Ekor00000g00073.3
scaffold_0	ST/TD/KYJ	five_prime_UTR	712029	712030	.	-	.	ID=5utr.Ekor00000g00073.3.1;Parent=Ekor00000g00073.3
###
scaffold_0	AUGUSTUS	gene	715675	718952	.	-	.	ID=Ekor00000g00074
scaffold_0	AUGUSTUS	mRNA	715675	718952	.	-	.	ID=Ekor00000g00074.1;Parent=Ekor00000g00074
scaffold_0	AUGUSTUS	CDS	715675	715990	.	-	1	ID=cds.Ekor00000g00074.1.1;Parent=Ekor00000g00074.1
scaffold_0	AUGUSTUS	CDS	716490	716612	.	-	1	ID=cds.Ekor00000g00074.1.2;Parent=Ekor00000g00074.1
scaffold_0	AUGUSTUS	CDS	716813	716944	.	-	1	ID=cds.Ekor00000g00074.1.3;Parent=Ekor00000g00074.1
scaffold_0	AUGUSTUS	CDS	717038	717168	.	-	0	ID=cds.Ekor00000g00074.1.4;Parent=Ekor00000g00074.1
scaffold_0	AUGUSTUS	CDS	717255	717358	.	-	2	ID=cds.Ekor00000g00074.1.5;Parent=Ekor00000g00074.1
scaffold_0	AUGUSTUS	CDS	718775	718952	.	-	0	ID=cds.Ekor00000g00074.1.6;Parent=Ekor00000g00074.1
scaffold_0	ST/TD/KYJ	mRNA	716394	724683	.	-	.	ID=Ekor00000g00074.2;Parent=Ekor00000g00074
scaffold_0	ST/TD/KYJ	three_prime_UTR	716394	716805	.	-	.	ID=3utr.Ekor00000g00074.2.1;Parent=Ekor00000g00074.2
scaffold_0	ST/TD/KYJ	CDS	716806	717358	.	-	1	ID=cds.Ekor00000g00074.2.1;Parent=Ekor00000g00074.2
scaffold_0	ST/TD/KYJ	CDS	722274	722366	.	-	1	ID=cds.Ekor00000g00074.2.2;Parent=Ekor00000g00074.2
scaffold_0	ST/TD/KYJ	CDS	722655	722875	.	-	0	ID=cds.Ekor00000g00074.2.3;Parent=Ekor00000g00074.2
scaffold_0	ST/TD/KYJ	five_prime_UTR	722876	724683	.	-	.	ID=5utr.Ekor00000g00074.2.1;Parent=Ekor00000g00074.2
scaffold_0	ST/TD/KYJ	mRNA	716394	724683	.	-	.	ID=Ekor00000g00074.3;Parent=Ekor00000g00074
scaffold_0	ST/TD/KYJ	three_prime_UTR	716394	716805	.	-	.	ID=3utr.Ekor00000g00074.3.1;Parent=Ekor00000g00074.3
scaffold_0	ST/TD/KYJ	CDS	716806	717358	.	-	1	ID=cds.Ekor00000g00074.3.1;Parent=Ekor00000g00074.3
scaffold_0	ST/TD/KYJ	CDS	722274	722366	.	-	1	ID=cds.Ekor00000g00074.3.2;Parent=Ekor00000g00074.3
scaffold_0	ST/TD/KYJ	CDS	722655	722875	.	-	0	ID=cds.Ekor00000g00074.3.3;Parent=Ekor00000g00074.3
scaffold_0	ST/TD/KYJ	five_prime_UTR	722876	724343	.	-	.	ID=5utr.Ekor00000g00074.3.1;Parent=Ekor00000g00074.3
scaffold_0	ST/TD/KYJ	five_prime_UTR	724510	724683	.	-	.	ID=5utr.Ekor00000g00074.3.2;Parent=Ekor00000g00074.3
###
scaffold_0	ST/ALL/KYJ	gene	719165	719962	.	+	.	ID=Ekor00000g00075
scaffold_0	ST/TD/KYJ	mRNA	719165	719962	.	+	.	ID=Ekor00000g00075.1;Parent=Ekor00000g00075
scaffold_0	ST/TD/KYJ	CDS	719165	719845	.	+	0	ID=cds.Ekor00000g00075.1.1;Parent=Ekor00000g00075.1
scaffold_0	ST/TD/KYJ	CDS	719885	719962	.	+	0	ID=cds.Ekor00000g00075.1.2;Parent=Ekor00000g00075.1
###
scaffold_0	AUGUSTUS	gene	719297	736808	.	+	.	ID=Ekor00000g00076
scaffold_0	AUGUSTUS	mRNA	719297	736808	.	+	.	ID=Ekor00000g00076.1;Parent=Ekor00000g00076
scaffold_0	AUGUSTUS	CDS	719297	719820	.	+	0	ID=cds.Ekor00000g00076.1.1;Parent=Ekor00000g00076.1
scaffold_0	AUGUSTUS	CDS	719905	720465	.	+	1	ID=cds.Ekor00000g00076.1.2;Parent=Ekor00000g00076.1
scaffold_0	AUGUSTUS	CDS	720602	720700	.	+	1	ID=cds.Ekor00000g00076.1.3;Parent=Ekor00000g00076.1
scaffold_0	AUGUSTUS	CDS	720843	721170	.	+	1	ID=cds.Ekor00000g00076.1.4;Parent=Ekor00000g00076.1
scaffold_0	AUGUSTUS	CDS	732067	732216	.	+	0	ID=cds.Ekor00000g00076.1.5;Parent=Ekor00000g00076.1
scaffold_0	AUGUSTUS	CDS	732307	732438	.	+	0	ID=cds.Ekor00000g00076.1.6;Parent=Ekor00000g00076.1
scaffold_0	AUGUSTUS	CDS	732539	732598	.	+	0	ID=cds.Ekor00000g00076.1.7;Parent=Ekor00000g00076.1
scaffold_0	AUGUSTUS	CDS	736188	736264	.	+	0	ID=cds.Ekor00000g00076.1.8;Parent=Ekor00000g00076.1
scaffold_0	AUGUSTUS	CDS	736368	736424	.	+	1	ID=cds.Ekor00000g00076.1.9;Parent=Ekor00000g00076.1
scaffold_0	AUGUSTUS	CDS	736534	736600	.	+	1	ID=cds.Ekor00000g00076.1.10;Parent=Ekor00000g00076.1
scaffold_0	AUGUSTUS	CDS	736689	736808	.	+	0	ID=cds.Ekor00000g00076.1.11;Parent=Ekor00000g00076.1
scaffold_0	ST/TD/KYJ	mRNA	731914	737044	.	+	.	ID=Ekor00000g00076.2;Parent=Ekor00000g00076
scaffold_0	ST/TD/KYJ	CDS	731914	732216	.	+	0	ID=cds.Ekor00000g00076.2.1;Parent=Ekor00000g00076.2
scaffold_0	ST/TD/KYJ	CDS	732307	732438	.	+	0	ID=cds.Ekor00000g00076.2.2;Parent=Ekor00000g00076.2
scaffold_0	ST/TD/KYJ	CDS	732539	732598	.	+	0	ID=cds.Ekor00000g00076.2.3;Parent=Ekor00000g00076.2
scaffold_0	ST/TD/KYJ	CDS	736188	736264	.	+	0	ID=cds.Ekor00000g00076.2.4;Parent=Ekor00000g00076.2
scaffold_0	ST/TD/KYJ	CDS	736368	736424	.	+	1	ID=cds.Ekor00000g00076.2.5;Parent=Ekor00000g00076.2
scaffold_0	ST/TD/KYJ	CDS	736534	736600	.	+	1	ID=cds.Ekor00000g00076.2.6;Parent=Ekor00000g00076.2
scaffold_0	ST/TD/KYJ	CDS	736689	736808	.	+	0	ID=cds.Ekor00000g00076.2.7;Parent=Ekor00000g00076.2
scaffold_0	ST/TD/KYJ	three_prime_UTR	736809	737044	.	+	.	ID=3utr.Ekor00000g00076.2.1;Parent=Ekor00000g00076.2
###
scaffold_0	AUGUSTUS	gene	741563	741793	.	+	.	ID=Ekor00000g00077
scaffold_0	AUGUSTUS	mRNA	741563	741793	.	+	.	ID=Ekor00000g00077.1;Parent=Ekor00000g00077
scaffold_0	AUGUSTUS	CDS	741563	741793	.	+	0	ID=cds.Ekor00000g00077.1.1;Parent=Ekor00000g00077.1
###
scaffold_0	AUGUSTUS	gene	744195	745230	.	-	.	ID=Ekor00000g00078
scaffold_0	AUGUSTUS	mRNA	744195	745230	.	-	.	ID=Ekor00000g00078.1;Parent=Ekor00000g00078
scaffold_0	AUGUSTUS	CDS	744195	744803	.	-	0	ID=cds.Ekor00000g00078.1.1;Parent=Ekor00000g00078.1
scaffold_0	AUGUSTUS	CDS	744895	745230	.	-	0	ID=cds.Ekor00000g00078.1.2;Parent=Ekor00000g00078.1
###
scaffold_0	AUGUSTUS	gene	747872	751701	.	+	.	ID=Ekor00000g00079
scaffold_0	AUGUSTUS	mRNA	747872	751701	.	+	.	ID=Ekor00000g00079.1;Parent=Ekor00000g00079
scaffold_0	AUGUSTUS	CDS	747872	747931	.	+	0	ID=cds.Ekor00000g00079.1.1;Parent=Ekor00000g00079.1
scaffold_0	AUGUSTUS	CDS	748507	748629	.	+	0	ID=cds.Ekor00000g00079.1.2;Parent=Ekor00000g00079.1
scaffold_0	AUGUSTUS	CDS	748725	748794	.	+	0	ID=cds.Ekor00000g00079.1.3;Parent=Ekor00000g00079.1
scaffold_0	AUGUSTUS	CDS	748894	749045	.	+	2	ID=cds.Ekor00000g00079.1.4;Parent=Ekor00000g00079.1
scaffold_0	AUGUSTUS	CDS	749925	750026	.	+	0	ID=cds.Ekor00000g00079.1.5;Parent=Ekor00000g00079.1
scaffold_0	AUGUSTUS	CDS	750199	750399	.	+	0	ID=cds.Ekor00000g00079.1.6;Parent=Ekor00000g00079.1
scaffold_0	AUGUSTUS	CDS	750516	750578	.	+	0	ID=cds.Ekor00000g00079.1.7;Parent=Ekor00000g00079.1
scaffold_0	AUGUSTUS	CDS	750719	750871	.	+	0	ID=cds.Ekor00000g00079.1.8;Parent=Ekor00000g00079.1
scaffold_0	AUGUSTUS	CDS	750967	751041	.	+	0	ID=cds.Ekor00000g00079.1.9;Parent=Ekor00000g00079.1
scaffold_0	AUGUSTUS	CDS	751585	751701	.	+	0	ID=cds.Ekor00000g00079.1.10;Parent=Ekor00000g00079.1
###
scaffold_0	AUGUSTUS	gene	752651	757859	.	-	.	ID=Ekor00000g00080
scaffold_0	ST/TD/KYJ	mRNA	752577	757956	.	-	.	ID=Ekor00000g00080.1;Parent=Ekor00000g00080
scaffold_0	ST/TD/KYJ	three_prime_UTR	752577	752715	.	-	.	ID=3utr.Ekor00000g00080.1.1;Parent=Ekor00000g00080.1
scaffold_0	ST/TD/KYJ	three_prime_UTR	752811	752811	.	-	.	ID=3utr.Ekor00000g00080.1.2;Parent=Ekor00000g00080.1
scaffold_0	ST/TD/KYJ	CDS	752812	752880	.	-	0	ID=cds.Ekor00000g00080.1.1;Parent=Ekor00000g00080.1
scaffold_0	ST/TD/KYJ	CDS	752954	752999	.	-	1	ID=cds.Ekor00000g00080.1.2;Parent=Ekor00000g00080.1
scaffold_0	ST/TD/KYJ	CDS	753103	753194	.	-	0	ID=cds.Ekor00000g00080.1.3;Parent=Ekor00000g00080.1
scaffold_0	ST/TD/KYJ	CDS	754146	754234	.	-	2	ID=cds.Ekor00000g00080.1.4;Parent=Ekor00000g00080.1
scaffold_0	ST/TD/KYJ	CDS	754486	754561	.	-	0	ID=cds.Ekor00000g00080.1.5;Parent=Ekor00000g00080.1
scaffold_0	ST/TD/KYJ	CDS	755307	755453	.	-	0	ID=cds.Ekor00000g00080.1.6;Parent=Ekor00000g00080.1
scaffold_0	ST/TD/KYJ	CDS	755683	755787	.	-	0	ID=cds.Ekor00000g00080.1.7;Parent=Ekor00000g00080.1
scaffold_0	ST/TD/KYJ	CDS	755869	756012	.	-	0	ID=cds.Ekor00000g00080.1.8;Parent=Ekor00000g00080.1
scaffold_0	ST/TD/KYJ	CDS	756477	756546	.	-	1	ID=cds.Ekor00000g00080.1.9;Parent=Ekor00000g00080.1
scaffold_0	ST/TD/KYJ	CDS	757104	757153	.	-	0	ID=cds.Ekor00000g00080.1.10;Parent=Ekor00000g00080.1
scaffold_0	ST/TD/KYJ	five_prime_UTR	757154	757179	.	-	.	ID=5utr.Ekor00000g00080.1.1;Parent=Ekor00000g00080.1
scaffold_0	ST/TD/KYJ	five_prime_UTR	757391	757480	.	-	.	ID=5utr.Ekor00000g00080.1.2;Parent=Ekor00000g00080.1
scaffold_0	ST/TD/KYJ	five_prime_UTR	757557	757599	.	-	.	ID=5utr.Ekor00000g00080.1.3;Parent=Ekor00000g00080.1
scaffold_0	ST/TD/KYJ	five_prime_UTR	757687	757956	.	-	.	ID=5utr.Ekor00000g00080.1.4;Parent=Ekor00000g00080.1
scaffold_0	AUGUSTUS	mRNA	752651	757859	.	-	.	ID=Ekor00000g00080.2;Parent=Ekor00000g00080
scaffold_0	AUGUSTUS	CDS	752651	752699	.	-	1	ID=cds.Ekor00000g00080.2.1;Parent=Ekor00000g00080.2
scaffold_0	AUGUSTUS	CDS	752954	752999	.	-	2	ID=cds.Ekor00000g00080.2.2;Parent=Ekor00000g00080.2
scaffold_0	AUGUSTUS	CDS	753110	753194	.	-	0	ID=cds.Ekor00000g00080.2.3;Parent=Ekor00000g00080.2
scaffold_0	AUGUSTUS	CDS	754146	754234	.	-	2	ID=cds.Ekor00000g00080.2.4;Parent=Ekor00000g00080.2
scaffold_0	AUGUSTUS	CDS	754486	754561	.	-	0	ID=cds.Ekor00000g00080.2.5;Parent=Ekor00000g00080.2
scaffold_0	AUGUSTUS	CDS	755307	755453	.	-	0	ID=cds.Ekor00000g00080.2.6;Parent=Ekor00000g00080.2
scaffold_0	AUGUSTUS	CDS	755683	755787	.	-	0	ID=cds.Ekor00000g00080.2.7;Parent=Ekor00000g00080.2
scaffold_0	AUGUSTUS	CDS	755869	756012	.	-	0	ID=cds.Ekor00000g00080.2.8;Parent=Ekor00000g00080.2
scaffold_0	AUGUSTUS	CDS	757049	757290	.	-	2	ID=cds.Ekor00000g00080.2.9;Parent=Ekor00000g00080.2
scaffold_0	AUGUSTUS	CDS	757391	757480	.	-	2	ID=cds.Ekor00000g00080.2.10;Parent=Ekor00000g00080.2
scaffold_0	AUGUSTUS	CDS	757557	757599	.	-	0	ID=cds.Ekor00000g00080.2.11;Parent=Ekor00000g00080.2
scaffold_0	AUGUSTUS	CDS	757722	757859	.	-	0	ID=cds.Ekor00000g00080.2.12;Parent=Ekor00000g00080.2
###
scaffold_0	AUGUSTUS	gene	758425	761971	.	+	.	ID=Ekor00000g00081
scaffold_0	AUGUSTUS	mRNA	758425	761971	.	+	.	ID=Ekor00000g00081.1;Parent=Ekor00000g00081
scaffold_0	AUGUSTUS	CDS	758425	758454	.	+	0	ID=cds.Ekor00000g00081.1.1;Parent=Ekor00000g00081.1
scaffold_0	AUGUSTUS	CDS	758764	759031	.	+	0	ID=cds.Ekor00000g00081.1.2;Parent=Ekor00000g00081.1
scaffold_0	AUGUSTUS	CDS	759120	759272	.	+	2	ID=cds.Ekor00000g00081.1.3;Parent=Ekor00000g00081.1
scaffold_0	AUGUSTUS	CDS	759899	760077	.	+	2	ID=cds.Ekor00000g00081.1.4;Parent=Ekor00000g00081.1
scaffold_0	AUGUSTUS	CDS	760145	760320	.	+	0	ID=cds.Ekor00000g00081.1.5;Parent=Ekor00000g00081.1
scaffold_0	AUGUSTUS	CDS	760466	760682	.	+	1	ID=cds.Ekor00000g00081.1.6;Parent=Ekor00000g00081.1
scaffold_0	AUGUSTUS	CDS	761762	761971	.	+	0	ID=cds.Ekor00000g00081.1.7;Parent=Ekor00000g00081.1
scaffold_0	ST/TD/KYJ	mRNA	758695	762410	.	+	.	ID=Ekor00000g00081.2;Parent=Ekor00000g00081
scaffold_0	ST/TD/KYJ	five_prime_UTR	758695	758826	.	+	.	ID=5utr.Ekor00000g00081.2.1;Parent=Ekor00000g00081.2
scaffold_0	ST/TD/KYJ	CDS	758827	759031	.	+	0	ID=cds.Ekor00000g00081.2.1;Parent=Ekor00000g00081.2
scaffold_0	ST/TD/KYJ	CDS	759120	759272	.	+	2	ID=cds.Ekor00000g00081.2.2;Parent=Ekor00000g00081.2
scaffold_0	ST/TD/KYJ	CDS	759899	760077	.	+	2	ID=cds.Ekor00000g00081.2.3;Parent=Ekor00000g00081.2
scaffold_0	ST/TD/KYJ	CDS	760145	760320	.	+	0	ID=cds.Ekor00000g00081.2.4;Parent=Ekor00000g00081.2
scaffold_0	ST/TD/KYJ	CDS	760466	760682	.	+	1	ID=cds.Ekor00000g00081.2.5;Parent=Ekor00000g00081.2
scaffold_0	ST/TD/KYJ	CDS	761762	761971	.	+	0	ID=cds.Ekor00000g00081.2.6;Parent=Ekor00000g00081.2
scaffold_0	ST/TD/KYJ	three_prime_UTR	761972	762410	.	+	.	ID=3utr.Ekor00000g00081.2.1;Parent=Ekor00000g00081.2
###
scaffold_0	AUGUSTUS	gene	772075	783809	.	+	.	ID=Ekor00000g00082
scaffold_0	AUGUSTUS	mRNA	772075	783809	.	+	.	ID=Ekor00000g00082.1;Parent=Ekor00000g00082
scaffold_0	AUGUSTUS	CDS	772075	772406	.	+	0	ID=cds.Ekor00000g00082.1.1;Parent=Ekor00000g00082.1
scaffold_0	AUGUSTUS	CDS	772521	772618	.	+	1	ID=cds.Ekor00000g00082.1.2;Parent=Ekor00000g00082.1
scaffold_0	AUGUSTUS	CDS	772811	772941	.	+	2	ID=cds.Ekor00000g00082.1.3;Parent=Ekor00000g00082.1
scaffold_0	AUGUSTUS	CDS	777732	777932	.	+	0	ID=cds.Ekor00000g00082.1.4;Parent=Ekor00000g00082.1
scaffold_0	AUGUSTUS	CDS	778304	778444	.	+	0	ID=cds.Ekor00000g00082.1.5;Parent=Ekor00000g00082.1
scaffold_0	AUGUSTUS	CDS	779051	779170	.	+	0	ID=cds.Ekor00000g00082.1.6;Parent=Ekor00000g00082.1
scaffold_0	AUGUSTUS	CDS	779286	779336	.	+	0	ID=cds.Ekor00000g00082.1.7;Parent=Ekor00000g00082.1
scaffold_0	AUGUSTUS	CDS	779479	779526	.	+	0	ID=cds.Ekor00000g00082.1.8;Parent=Ekor00000g00082.1
scaffold_0	AUGUSTUS	CDS	779813	779859	.	+	0	ID=cds.Ekor00000g00082.1.9;Parent=Ekor00000g00082.1
scaffold_0	AUGUSTUS	CDS	780751	780906	.	+	1	ID=cds.Ekor00000g00082.1.10;Parent=Ekor00000g00082.1
scaffold_0	AUGUSTUS	CDS	781035	781087	.	+	1	ID=cds.Ekor00000g00082.1.11;Parent=Ekor00000g00082.1
scaffold_0	AUGUSTUS	CDS	781200	781390	.	+	2	ID=cds.Ekor00000g00082.1.12;Parent=Ekor00000g00082.1
scaffold_0	AUGUSTUS	CDS	782071	782217	.	+	0	ID=cds.Ekor00000g00082.1.13;Parent=Ekor00000g00082.1
scaffold_0	AUGUSTUS	CDS	782493	783227	.	+	0	ID=cds.Ekor00000g00082.1.14;Parent=Ekor00000g00082.1
scaffold_0	AUGUSTUS	CDS	783479	783608	.	+	0	ID=cds.Ekor00000g00082.1.15;Parent=Ekor00000g00082.1
scaffold_0	AUGUSTUS	CDS	783724	783809	.	+	2	ID=cds.Ekor00000g00082.1.16;Parent=Ekor00000g00082.1
scaffold_0	ST/TD/KYJ	mRNA	777732	784305	.	+	.	ID=Ekor00000g00082.2;Parent=Ekor00000g00082
scaffold_0	ST/TD/KYJ	CDS	777732	777932	.	+	0	ID=cds.Ekor00000g00082.2.1;Parent=Ekor00000g00082.2
scaffold_0	ST/TD/KYJ	CDS	778304	778444	.	+	0	ID=cds.Ekor00000g00082.2.2;Parent=Ekor00000g00082.2
scaffold_0	ST/TD/KYJ	CDS	779051	779170	.	+	0	ID=cds.Ekor00000g00082.2.3;Parent=Ekor00000g00082.2
scaffold_0	ST/TD/KYJ	CDS	779286	779336	.	+	0	ID=cds.Ekor00000g00082.2.4;Parent=Ekor00000g00082.2
scaffold_0	ST/TD/KYJ	CDS	779479	779526	.	+	0	ID=cds.Ekor00000g00082.2.5;Parent=Ekor00000g00082.2
scaffold_0	ST/TD/KYJ	CDS	782071	782217	.	+	0	ID=cds.Ekor00000g00082.2.6;Parent=Ekor00000g00082.2
scaffold_0	ST/TD/KYJ	CDS	782493	783227	.	+	0	ID=cds.Ekor00000g00082.2.7;Parent=Ekor00000g00082.2
scaffold_0	ST/TD/KYJ	CDS	783479	783608	.	+	0	ID=cds.Ekor00000g00082.2.8;Parent=Ekor00000g00082.2
scaffold_0	ST/TD/KYJ	CDS	783724	783809	.	+	2	ID=cds.Ekor00000g00082.2.9;Parent=Ekor00000g00082.2
scaffold_0	ST/TD/KYJ	three_prime_UTR	783810	783823	.	+	.	ID=3utr.Ekor00000g00082.2.1;Parent=Ekor00000g00082.2
scaffold_0	ST/TD/KYJ	three_prime_UTR	783920	784305	.	+	.	ID=3utr.Ekor00000g00082.2.2;Parent=Ekor00000g00082.2
scaffold_0	ST/TD/KYJ	mRNA	778934	784305	.	+	.	ID=Ekor00000g00082.3;Parent=Ekor00000g00082
scaffold_0	ST/TD/KYJ	five_prime_UTR	778934	779300	.	+	.	ID=5utr.Ekor00000g00082.3.1;Parent=Ekor00000g00082.3
scaffold_0	ST/TD/KYJ	CDS	779301	779336	.	+	0	ID=cds.Ekor00000g00082.3.1;Parent=Ekor00000g00082.3
scaffold_0	ST/TD/KYJ	CDS	779479	779526	.	+	0	ID=cds.Ekor00000g00082.3.2;Parent=Ekor00000g00082.3
scaffold_0	ST/TD/KYJ	CDS	782071	782217	.	+	0	ID=cds.Ekor00000g00082.3.3;Parent=Ekor00000g00082.3
scaffold_0	ST/TD/KYJ	CDS	782493	783227	.	+	0	ID=cds.Ekor00000g00082.3.4;Parent=Ekor00000g00082.3
scaffold_0	ST/TD/KYJ	CDS	783479	783608	.	+	0	ID=cds.Ekor00000g00082.3.5;Parent=Ekor00000g00082.3
scaffold_0	ST/TD/KYJ	CDS	783724	783809	.	+	2	ID=cds.Ekor00000g00082.3.6;Parent=Ekor00000g00082.3
scaffold_0	ST/TD/KYJ	three_prime_UTR	783810	783823	.	+	.	ID=3utr.Ekor00000g00082.3.1;Parent=Ekor00000g00082.3
scaffold_0	ST/TD/KYJ	three_prime_UTR	783920	784305	.	+	.	ID=3utr.Ekor00000g00082.3.2;Parent=Ekor00000g00082.3
###
scaffold_0	AUGUSTUS	gene	787021	788333	.	-	.	ID=Ekor00000g00083
scaffold_0	ST/TD/KYJ	mRNA	786976	788374	.	-	.	ID=Ekor00000g00083.1;Parent=Ekor00000g00083
scaffold_0	ST/TD/KYJ	three_prime_UTR	786976	787358	.	-	.	ID=3utr.Ekor00000g00083.1.1;Parent=Ekor00000g00083.1
scaffold_0	ST/TD/KYJ	CDS	787359	787790	.	-	0	ID=cds.Ekor00000g00083.1.1;Parent=Ekor00000g00083.1
scaffold_0	ST/TD/KYJ	CDS	788148	788372	.	-	0	ID=cds.Ekor00000g00083.1.2;Parent=Ekor00000g00083.1
scaffold_0	ST/TD/KYJ	five_prime_UTR	788373	788374	.	-	.	ID=5utr.Ekor00000g00083.1.1;Parent=Ekor00000g00083.1
scaffold_0	AUGUSTUS	mRNA	787021	788333	.	-	.	ID=Ekor00000g00083.2;Parent=Ekor00000g00083
scaffold_0	AUGUSTUS	CDS	787021	787257	.	-	0	ID=cds.Ekor00000g00083.2.1;Parent=Ekor00000g00083.2
scaffold_0	AUGUSTUS	CDS	787374	787790	.	-	0	ID=cds.Ekor00000g00083.2.2;Parent=Ekor00000g00083.2
scaffold_0	AUGUSTUS	CDS	788148	788333	.	-	0	ID=cds.Ekor00000g00083.2.3;Parent=Ekor00000g00083.2
###
scaffold_0	AUGUSTUS	gene	789540	790532	.	-	.	ID=Ekor00000g00084
scaffold_0	AUGUSTUS	mRNA	789540	790532	.	-	.	ID=Ekor00000g00084.1;Parent=Ekor00000g00084
scaffold_0	AUGUSTUS	CDS	789540	789780	.	-	1	ID=cds.Ekor00000g00084.1.1;Parent=Ekor00000g00084.1
scaffold_0	AUGUSTUS	CDS	790504	790532	.	-	0	ID=cds.Ekor00000g00084.1.2;Parent=Ekor00000g00084.1
###
scaffold_0	AUGUSTUS	gene	795025	796362	.	+	.	ID=Ekor00000g00085
scaffold_0	ST/TD/KYJ	mRNA	794449	796669	.	+	.	ID=Ekor00000g00085.1;Parent=Ekor00000g00085
scaffold_0	ST/TD/KYJ	five_prime_UTR	794449	794864	.	+	.	ID=5utr.Ekor00000g00085.1.1;Parent=Ekor00000g00085.1
scaffold_0	ST/TD/KYJ	five_prime_UTR	794969	795024	.	+	.	ID=5utr.Ekor00000g00085.1.2;Parent=Ekor00000g00085.1
scaffold_0	ST/TD/KYJ	CDS	795025	795289	.	+	0	ID=cds.Ekor00000g00085.1.1;Parent=Ekor00000g00085.1
scaffold_0	ST/TD/KYJ	CDS	795971	796362	.	+	2	ID=cds.Ekor00000g00085.1.2;Parent=Ekor00000g00085.1
scaffold_0	ST/TD/KYJ	three_prime_UTR	796363	796669	.	+	.	ID=3utr.Ekor00000g00085.1.1;Parent=Ekor00000g00085.1
scaffold_0	ST/TD/KYJ	mRNA	794449	796669	.	+	.	ID=Ekor00000g00085.2;Parent=Ekor00000g00085
scaffold_0	ST/TD/KYJ	five_prime_UTR	794449	794559	.	+	.	ID=5utr.Ekor00000g00085.2.1;Parent=Ekor00000g00085.2
scaffold_0	ST/TD/KYJ	five_prime_UTR	794969	795024	.	+	.	ID=5utr.Ekor00000g00085.2.2;Parent=Ekor00000g00085.2
scaffold_0	ST/TD/KYJ	CDS	795025	795289	.	+	0	ID=cds.Ekor00000g00085.2.1;Parent=Ekor00000g00085.2
scaffold_0	ST/TD/KYJ	CDS	795971	796362	.	+	2	ID=cds.Ekor00000g00085.2.2;Parent=Ekor00000g00085.2
scaffold_0	ST/TD/KYJ	three_prime_UTR	796363	796669	.	+	.	ID=3utr.Ekor00000g00085.2.1;Parent=Ekor00000g00085.2
scaffold_0	AUGUSTUS	mRNA	795025	796362	.	+	.	ID=Ekor00000g00085.3;Parent=Ekor00000g00085
scaffold_0	AUGUSTUS	CDS	795025	795289	.	+	0	ID=cds.Ekor00000g00085.3.1;Parent=Ekor00000g00085.3
scaffold_0	AUGUSTUS	CDS	795971	796362	.	+	2	ID=cds.Ekor00000g00085.3.2;Parent=Ekor00000g00085.3
###
scaffold_0	AUGUSTUS	gene	800904	803800	.	-	.	ID=Ekor00000g00086
scaffold_0	AUGUSTUS	mRNA	800904	803800	.	-	.	ID=Ekor00000g00086.1;Parent=Ekor00000g00086
scaffold_0	AUGUSTUS	CDS	800904	801140	.	-	0	ID=cds.Ekor00000g00086.1.1;Parent=Ekor00000g00086.1
scaffold_0	AUGUSTUS	CDS	803432	803800	.	-	0	ID=cds.Ekor00000g00086.1.2;Parent=Ekor00000g00086.1
###
scaffold_0	AUGUSTUS	gene	809160	810877	.	-	.	ID=Ekor00000g00087
scaffold_0	AUGUSTUS	mRNA	809160	810877	.	-	.	ID=Ekor00000g00087.1;Parent=Ekor00000g00087
scaffold_0	AUGUSTUS	CDS	809160	809437	.	-	2	ID=cds.Ekor00000g00087.1.1;Parent=Ekor00000g00087.1
scaffold_0	AUGUSTUS	CDS	809554	809800	.	-	0	ID=cds.Ekor00000g00087.1.2;Parent=Ekor00000g00087.1
scaffold_0	AUGUSTUS	CDS	810180	810299	.	-	0	ID=cds.Ekor00000g00087.1.3;Parent=Ekor00000g00087.1
scaffold_0	AUGUSTUS	CDS	810425	810877	.	-	0	ID=cds.Ekor00000g00087.1.4;Parent=Ekor00000g00087.1
###
scaffold_0	ST/ALL/KYJ	gene	812231	812694	.	-	.	ID=Ekor00000g00088
scaffold_0	ST/TD/KYJ	mRNA	812231	812694	.	-	.	ID=Ekor00000g00088.1;Parent=Ekor00000g00088
scaffold_0	ST/TD/KYJ	three_prime_UTR	812231	812333	.	-	.	ID=3utr.Ekor00000g00088.1.1;Parent=Ekor00000g00088.1
scaffold_0	ST/TD/KYJ	CDS	812334	812693	.	-	0	ID=cds.Ekor00000g00088.1.1;Parent=Ekor00000g00088.1
scaffold_0	ST/TD/KYJ	five_prime_UTR	812694	812694	.	-	.	ID=5utr.Ekor00000g00088.1.1;Parent=Ekor00000g00088.1
###
scaffold_0	AUGUSTUS	gene	812368	813144	.	-	.	ID=Ekor00000g00089
scaffold_0	AUGUSTUS	mRNA	812368	813144	.	-	.	ID=Ekor00000g00089.1;Parent=Ekor00000g00089
scaffold_0	AUGUSTUS	CDS	812368	812685	.	-	0	ID=cds.Ekor00000g00089.1.1;Parent=Ekor00000g00089.1
scaffold_0	AUGUSTUS	CDS	812899	813144	.	-	0	ID=cds.Ekor00000g00089.1.2;Parent=Ekor00000g00089.1
###
scaffold_0	AUGUSTUS	gene	824094	828409	.	-	.	ID=Ekor00000g00090
scaffold_0	AUGUSTUS	mRNA	824094	828409	.	-	.	ID=Ekor00000g00090.1;Parent=Ekor00000g00090
scaffold_0	AUGUSTUS	CDS	824094	824247	.	-	1	ID=cds.Ekor00000g00090.1.1;Parent=Ekor00000g00090.1
scaffold_0	AUGUSTUS	CDS	824873	824895	.	-	0	ID=cds.Ekor00000g00090.1.2;Parent=Ekor00000g00090.1
scaffold_0	AUGUSTUS	CDS	825591	825726	.	-	1	ID=cds.Ekor00000g00090.1.3;Parent=Ekor00000g00090.1
scaffold_0	AUGUSTUS	CDS	827603	827671	.	-	1	ID=cds.Ekor00000g00090.1.4;Parent=Ekor00000g00090.1
scaffold_0	AUGUSTUS	CDS	828081	828409	.	-	0	ID=cds.Ekor00000g00090.1.5;Parent=Ekor00000g00090.1
scaffold_0	ST/TD/KYJ	mRNA	824507	828689	.	-	.	ID=Ekor00000g00090.2;Parent=Ekor00000g00090
scaffold_0	ST/TD/KYJ	three_prime_UTR	824507	824868	.	-	.	ID=3utr.Ekor00000g00090.2.1;Parent=Ekor00000g00090.2
scaffold_0	ST/TD/KYJ	CDS	824869	824895	.	-	0	ID=cds.Ekor00000g00090.2.1;Parent=Ekor00000g00090.2
scaffold_0	ST/TD/KYJ	CDS	825591	825726	.	-	1	ID=cds.Ekor00000g00090.2.2;Parent=Ekor00000g00090.2
scaffold_0	ST/TD/KYJ	CDS	827603	827671	.	-	1	ID=cds.Ekor00000g00090.2.3;Parent=Ekor00000g00090.2
scaffold_0	ST/TD/KYJ	CDS	828081	828426	.	-	2	ID=cds.Ekor00000g00090.2.4;Parent=Ekor00000g00090.2
scaffold_0	ST/TD/KYJ	CDS	828563	828689	.	-	0	ID=cds.Ekor00000g00090.2.5;Parent=Ekor00000g00090.2
###
scaffold_0	AUGUSTUS	gene	831354	835697	.	+	.	ID=Ekor00000g00091
scaffold_0	AUGUSTUS	mRNA	831354	835697	.	+	.	ID=Ekor00000g00091.1;Parent=Ekor00000g00091
scaffold_0	AUGUSTUS	CDS	831354	832428	.	+	0	ID=cds.Ekor00000g00091.1.1;Parent=Ekor00000g00091.1
scaffold_0	AUGUSTUS	CDS	835477	835697	.	+	2	ID=cds.Ekor00000g00091.1.2;Parent=Ekor00000g00091.1
###
scaffold_0	AUGUSTUS	gene	836731	842534	.	-	.	ID=Ekor00000g00092
scaffold_0	AUGUSTUS	mRNA	836731	842534	.	-	.	ID=Ekor00000g00092.1;Parent=Ekor00000g00092
scaffold_0	AUGUSTUS	CDS	836731	836950	.	-	1	ID=cds.Ekor00000g00092.1.1;Parent=Ekor00000g00092.1
scaffold_0	AUGUSTUS	CDS	839959	840421	.	-	2	ID=cds.Ekor00000g00092.1.2;Parent=Ekor00000g00092.1
scaffold_0	AUGUSTUS	CDS	840938	842534	.	-	0	ID=cds.Ekor00000g00092.1.3;Parent=Ekor00000g00092.1
###
scaffold_0	ST/ALL/KYJ	gene	840933	842771	.	.	.	ID=Ekor00000g00093
scaffold_0	ST/TD/KYJ	mRNA	840933	842771	.	.	.	ID=Ekor00000g00093.1;Parent=Ekor00000g00093
scaffold_0	ST/TD/KYJ	CDS	840933	842534	.	.	0	ID=cds.Ekor00000g00093.1.1;Parent=Ekor00000g00093.1
scaffold_0	ST/TD/KYJ	five_prime_UTR	842535	842771	.	.	.	ID=5utr.Ekor00000g00093.1.1;Parent=Ekor00000g00093.1
###
scaffold_0	AUGUSTUS	gene	843947	846337	.	-	.	ID=Ekor00000g00094
scaffold_0	ST/TD/KYJ	mRNA	843549	846380	.	-	.	ID=Ekor00000g00094.1;Parent=Ekor00000g00094
scaffold_0	ST/TD/KYJ	three_prime_UTR	843549	843946	.	-	.	ID=3utr.Ekor00000g00094.1.1;Parent=Ekor00000g00094.1
scaffold_0	ST/TD/KYJ	CDS	843947	844017	.	-	2	ID=cds.Ekor00000g00094.1.1;Parent=Ekor00000g00094.1
scaffold_0	ST/TD/KYJ	CDS	844202	844313	.	-	0	ID=cds.Ekor00000g00094.1.2;Parent=Ekor00000g00094.1
scaffold_0	ST/TD/KYJ	CDS	844461	844550	.	-	0	ID=cds.Ekor00000g00094.1.3;Parent=Ekor00000g00094.1
scaffold_0	ST/TD/KYJ	CDS	844737	844803	.	-	1	ID=cds.Ekor00000g00094.1.4;Parent=Ekor00000g00094.1
scaffold_0	ST/TD/KYJ	CDS	844991	845115	.	-	0	ID=cds.Ekor00000g00094.1.5;Parent=Ekor00000g00094.1
scaffold_0	ST/TD/KYJ	CDS	845568	845617	.	-	2	ID=cds.Ekor00000g00094.1.6;Parent=Ekor00000g00094.1
scaffold_0	ST/TD/KYJ	CDS	845729	845823	.	-	1	ID=cds.Ekor00000g00094.1.7;Parent=Ekor00000g00094.1
scaffold_0	ST/TD/KYJ	CDS	846022	846100	.	-	2	ID=cds.Ekor00000g00094.1.8;Parent=Ekor00000g00094.1
scaffold_0	ST/TD/KYJ	CDS	846175	846379	.	-	0	ID=cds.Ekor00000g00094.1.9;Parent=Ekor00000g00094.1
scaffold_0	ST/TD/KYJ	five_prime_UTR	846380	846380	.	-	.	ID=5utr.Ekor00000g00094.1.1;Parent=Ekor00000g00094.1
scaffold_0	AUGUSTUS	mRNA	843947	846337	.	-	.	ID=Ekor00000g00094.2;Parent=Ekor00000g00094
scaffold_0	AUGUSTUS	CDS	843947	844017	.	-	2	ID=cds.Ekor00000g00094.2.1;Parent=Ekor00000g00094.2
scaffold_0	AUGUSTUS	CDS	844202	844313	.	-	0	ID=cds.Ekor00000g00094.2.2;Parent=Ekor00000g00094.2
scaffold_0	AUGUSTUS	CDS	844461	844550	.	-	0	ID=cds.Ekor00000g00094.2.3;Parent=Ekor00000g00094.2
scaffold_0	AUGUSTUS	CDS	844737	844803	.	-	1	ID=cds.Ekor00000g00094.2.4;Parent=Ekor00000g00094.2
scaffold_0	AUGUSTUS	CDS	845603	845617	.	-	1	ID=cds.Ekor00000g00094.2.5;Parent=Ekor00000g00094.2
scaffold_0	AUGUSTUS	CDS	846022	846100	.	-	2	ID=cds.Ekor00000g00094.2.6;Parent=Ekor00000g00094.2
scaffold_0	AUGUSTUS	CDS	846175	846337	.	-	0	ID=cds.Ekor00000g00094.2.7;Parent=Ekor00000g00094.2
###
scaffold_0	AUGUSTUS	gene	847842	848745	.	-	.	ID=Ekor00000g00095
scaffold_0	AUGUSTUS	mRNA	847842	848745	.	-	.	ID=Ekor00000g00095.1;Parent=Ekor00000g00095
scaffold_0	AUGUSTUS	CDS	847842	848132	.	-	0	ID=cds.Ekor00000g00095.1.1;Parent=Ekor00000g00095.1
scaffold_0	AUGUSTUS	CDS	848365	848745	.	-	0	ID=cds.Ekor00000g00095.1.2;Parent=Ekor00000g00095.1
###
scaffold_0	AUGUSTUS	gene	850873	854350	.	-	.	ID=Ekor00000g00096
scaffold_0	ST/TD/KYJ	mRNA	850140	855584	.	-	.	ID=Ekor00000g00096.1;Parent=Ekor00000g00096
scaffold_0	ST/TD/KYJ	three_prime_UTR	850140	850606	.	-	.	ID=3utr.Ekor00000g00096.1.1;Parent=Ekor00000g00096.1
scaffold_0	ST/TD/KYJ	three_prime_UTR	850851	850872	.	-	.	ID=3utr.Ekor00000g00096.1.2;Parent=Ekor00000g00096.1
scaffold_0	ST/TD/KYJ	CDS	850873	851790	.	-	0	ID=cds.Ekor00000g00096.1.1;Parent=Ekor00000g00096.1
scaffold_0	ST/TD/KYJ	CDS	851898	851944	.	-	2	ID=cds.Ekor00000g00096.1.2;Parent=Ekor00000g00096.1
scaffold_0	ST/TD/KYJ	CDS	854035	854350	.	-	0	ID=cds.Ekor00000g00096.1.3;Parent=Ekor00000g00096.1
scaffold_0	ST/TD/KYJ	five_prime_UTR	854351	854451	.	-	.	ID=5utr.Ekor00000g00096.1.1;Parent=Ekor00000g00096.1
scaffold_0	ST/TD/KYJ	five_prime_UTR	855357	855584	.	-	.	ID=5utr.Ekor00000g00096.1.2;Parent=Ekor00000g00096.1
scaffold_0	ST/TD/KYJ	mRNA	850140	855584	.	-	.	ID=Ekor00000g00096.2;Parent=Ekor00000g00096
scaffold_0	ST/TD/KYJ	three_prime_UTR	850140	850609	.	-	.	ID=3utr.Ekor00000g00096.2.1;Parent=Ekor00000g00096.2
scaffold_0	ST/TD/KYJ	three_prime_UTR	850851	850872	.	-	.	ID=3utr.Ekor00000g00096.2.2;Parent=Ekor00000g00096.2
scaffold_0	ST/TD/KYJ	CDS	850873	851790	.	-	0	ID=cds.Ekor00000g00096.2.1;Parent=Ekor00000g00096.2
scaffold_0	ST/TD/KYJ	CDS	851898	851944	.	-	2	ID=cds.Ekor00000g00096.2.2;Parent=Ekor00000g00096.2
scaffold_0	ST/TD/KYJ	CDS	854035	854350	.	-	0	ID=cds.Ekor00000g00096.2.3;Parent=Ekor00000g00096.2
scaffold_0	ST/TD/KYJ	five_prime_UTR	854351	854451	.	-	.	ID=5utr.Ekor00000g00096.2.1;Parent=Ekor00000g00096.2
scaffold_0	ST/TD/KYJ	five_prime_UTR	855357	855584	.	-	.	ID=5utr.Ekor00000g00096.2.2;Parent=Ekor00000g00096.2
scaffold_0	AUGUSTUS	mRNA	850873	854350	.	-	.	ID=Ekor00000g00096.3;Parent=Ekor00000g00096
scaffold_0	AUGUSTUS	CDS	850873	851790	.	-	0	ID=cds.Ekor00000g00096.3.1;Parent=Ekor00000g00096.3
scaffold_0	AUGUSTUS	CDS	851898	851944	.	-	2	ID=cds.Ekor00000g00096.3.2;Parent=Ekor00000g00096.3
scaffold_0	AUGUSTUS	CDS	854035	854350	.	-	0	ID=cds.Ekor00000g00096.3.3;Parent=Ekor00000g00096.3
###
scaffold_0	AUGUSTUS	gene	860544	862490	.	-	.	ID=Ekor00000g00097
scaffold_0	AUGUSTUS	mRNA	860544	862490	.	-	.	ID=Ekor00000g00097.1;Parent=Ekor00000g00097
scaffold_0	AUGUSTUS	CDS	860544	860684	.	-	0	ID=cds.Ekor00000g00097.1.1;Parent=Ekor00000g00097.1
scaffold_0	AUGUSTUS	CDS	861641	861705	.	-	2	ID=cds.Ekor00000g00097.1.2;Parent=Ekor00000g00097.1
scaffold_0	AUGUSTUS	CDS	862412	862490	.	-	0	ID=cds.Ekor00000g00097.1.3;Parent=Ekor00000g00097.1
###
scaffold_0	AUGUSTUS	gene	867504	868031	.	+	.	ID=Ekor00000g00098
scaffold_0	AUGUSTUS	mRNA	867504	868031	.	+	.	ID=Ekor00000g00098.1;Parent=Ekor00000g00098
scaffold_0	AUGUSTUS	CDS	867504	868031	.	+	0	ID=cds.Ekor00000g00098.1.1;Parent=Ekor00000g00098.1
###
scaffold_0	AUGUSTUS	gene	869205	873123	.	-	.	ID=Ekor00000g00099
scaffold_0	AUGUSTUS	mRNA	869205	873123	.	-	.	ID=Ekor00000g00099.1;Parent=Ekor00000g00099
scaffold_0	AUGUSTUS	CDS	869205	869285	.	-	0	ID=cds.Ekor00000g00099.1.1;Parent=Ekor00000g00099.1
scaffold_0	AUGUSTUS	CDS	869474	869554	.	-	0	ID=cds.Ekor00000g00099.1.2;Parent=Ekor00000g00099.1
scaffold_0	AUGUSTUS	CDS	869994	870166	.	-	2	ID=cds.Ekor00000g00099.1.3;Parent=Ekor00000g00099.1
scaffold_0	AUGUSTUS	CDS	870279	870437	.	-	2	ID=cds.Ekor00000g00099.1.4;Parent=Ekor00000g00099.1
scaffold_0	AUGUSTUS	CDS	871040	871169	.	-	0	ID=cds.Ekor00000g00099.1.5;Parent=Ekor00000g00099.1
scaffold_0	AUGUSTUS	CDS	871256	871424	.	-	1	ID=cds.Ekor00000g00099.1.6;Parent=Ekor00000g00099.1
scaffold_0	AUGUSTUS	CDS	871752	871834	.	-	0	ID=cds.Ekor00000g00099.1.7;Parent=Ekor00000g00099.1
scaffold_0	AUGUSTUS	CDS	872168	872227	.	-	0	ID=cds.Ekor00000g00099.1.8;Parent=Ekor00000g00099.1
scaffold_0	AUGUSTUS	CDS	873037	873123	.	-	0	ID=cds.Ekor00000g00099.1.9;Parent=Ekor00000g00099.1
###
scaffold_0	AUGUSTUS	gene	878650	883747	.	-	.	ID=Ekor00000g00100
scaffold_0	AUGUSTUS	mRNA	878650	883747	.	-	.	ID=Ekor00000g00100.1;Parent=Ekor00000g00100
scaffold_0	AUGUSTUS	CDS	878650	878837	.	-	2	ID=cds.Ekor00000g00100.1.1;Parent=Ekor00000g00100.1
scaffold_0	AUGUSTUS	CDS	880642	881325	.	-	2	ID=cds.Ekor00000g00100.1.2;Parent=Ekor00000g00100.1
scaffold_0	AUGUSTUS	CDS	881965	882793	.	-	0	ID=cds.Ekor00000g00100.1.3;Parent=Ekor00000g00100.1
scaffold_0	AUGUSTUS	CDS	883403	883747	.	-	0	ID=cds.Ekor00000g00100.1.4;Parent=Ekor00000g00100.1
###
scaffold_0	AUGUSTUS	gene	883864	885570	.	+	.	ID=Ekor00000g00101
scaffold_0	AUGUSTUS	mRNA	883864	885570	.	+	.	ID=Ekor00000g00101.1;Parent=Ekor00000g00101
scaffold_0	AUGUSTUS	CDS	883864	885570	.	+	0	ID=cds.Ekor00000g00101.1.1;Parent=Ekor00000g00101.1
###
scaffold_0	AUGUSTUS	gene	894778	895251	.	-	.	ID=Ekor00000g00102
scaffold_0	AUGUSTUS	mRNA	894778	895251	.	-	.	ID=Ekor00000g00102.1;Parent=Ekor00000g00102
scaffold_0	AUGUSTUS	CDS	894778	895251	.	-	0	ID=cds.Ekor00000g00102.1.1;Parent=Ekor00000g00102.1
###
scaffold_0	AUGUSTUS	gene	895505	901457	.	+	.	ID=Ekor00000g00103
scaffold_0	AUGUSTUS	mRNA	895505	901457	.	+	.	ID=Ekor00000g00103.1;Parent=Ekor00000g00103
scaffold_0	AUGUSTUS	CDS	895505	895601	.	+	0	ID=cds.Ekor00000g00103.1.1;Parent=Ekor00000g00103.1
scaffold_0	AUGUSTUS	CDS	899525	899583	.	+	2	ID=cds.Ekor00000g00103.1.2;Parent=Ekor00000g00103.1
scaffold_0	AUGUSTUS	CDS	901143	901457	.	+	0	ID=cds.Ekor00000g00103.1.3;Parent=Ekor00000g00103.1
###
scaffold_0	AUGUSTUS	gene	905542	910762	.	+	.	ID=Ekor00000g00104
scaffold_0	ST/TD/KYJ	mRNA	905050	908332	.	+	.	ID=Ekor00000g00104.1;Parent=Ekor00000g00104
scaffold_0	ST/TD/KYJ	five_prime_UTR	905050	905322	.	+	.	ID=5utr.Ekor00000g00104.1.1;Parent=Ekor00000g00104.1
scaffold_0	ST/TD/KYJ	CDS	905323	905356	.	+	0	ID=cds.Ekor00000g00104.1.1;Parent=Ekor00000g00104.1
scaffold_0	ST/TD/KYJ	CDS	905558	905861	.	+	2	ID=cds.Ekor00000g00104.1.2;Parent=Ekor00000g00104.1
scaffold_0	ST/TD/KYJ	CDS	906254	906353	.	+	1	ID=cds.Ekor00000g00104.1.3;Parent=Ekor00000g00104.1
scaffold_0	ST/TD/KYJ	CDS	906506	906772	.	+	0	ID=cds.Ekor00000g00104.1.4;Parent=Ekor00000g00104.1
scaffold_0	ST/TD/KYJ	CDS	906871	906948	.	+	0	ID=cds.Ekor00000g00104.1.5;Parent=Ekor00000g00104.1
scaffold_0	ST/TD/KYJ	CDS	907080	907181	.	+	0	ID=cds.Ekor00000g00104.1.6;Parent=Ekor00000g00104.1
scaffold_0	ST/TD/KYJ	CDS	907279	907328	.	+	0	ID=cds.Ekor00000g00104.1.7;Parent=Ekor00000g00104.1
scaffold_0	ST/TD/KYJ	CDS	907460	907559	.	+	1	ID=cds.Ekor00000g00104.1.8;Parent=Ekor00000g00104.1
scaffold_0	ST/TD/KYJ	CDS	907665	907763	.	+	0	ID=cds.Ekor00000g00104.1.9;Parent=Ekor00000g00104.1
scaffold_0	ST/TD/KYJ	CDS	907890	908003	.	+	0	ID=cds.Ekor00000g00104.1.10;Parent=Ekor00000g00104.1
scaffold_0	ST/TD/KYJ	CDS	908293	908331	.	+	0	ID=cds.Ekor00000g00104.1.11;Parent=Ekor00000g00104.1
scaffold_0	ST/TD/KYJ	three_prime_UTR	908332	908332	.	+	.	ID=3utr.Ekor00000g00104.1.1;Parent=Ekor00000g00104.1
scaffold_0	ST/TD/KYJ	mRNA	905050	908332	.	+	.	ID=Ekor00000g00104.2;Parent=Ekor00000g00104
scaffold_0	ST/TD/KYJ	five_prime_UTR	905050	905322	.	+	.	ID=5utr.Ekor00000g00104.2.1;Parent=Ekor00000g00104.2
scaffold_0	ST/TD/KYJ	CDS	905323	905356	.	+	0	ID=cds.Ekor00000g00104.2.1;Parent=Ekor00000g00104.2
scaffold_0	ST/TD/KYJ	CDS	905558	905861	.	+	2	ID=cds.Ekor00000g00104.2.2;Parent=Ekor00000g00104.2
scaffold_0	ST/TD/KYJ	CDS	906254	906353	.	+	1	ID=cds.Ekor00000g00104.2.3;Parent=Ekor00000g00104.2
scaffold_0	ST/TD/KYJ	CDS	906506	906772	.	+	0	ID=cds.Ekor00000g00104.2.4;Parent=Ekor00000g00104.2
scaffold_0	ST/TD/KYJ	CDS	906871	906948	.	+	0	ID=cds.Ekor00000g00104.2.5;Parent=Ekor00000g00104.2
scaffold_0	ST/TD/KYJ	CDS	907080	907181	.	+	0	ID=cds.Ekor00000g00104.2.6;Parent=Ekor00000g00104.2
scaffold_0	ST/TD/KYJ	CDS	907279	907328	.	+	0	ID=cds.Ekor00000g00104.2.7;Parent=Ekor00000g00104.2
scaffold_0	ST/TD/KYJ	CDS	907460	907559	.	+	1	ID=cds.Ekor00000g00104.2.8;Parent=Ekor00000g00104.2
scaffold_0	ST/TD/KYJ	CDS	907665	907799	.	+	0	ID=cds.Ekor00000g00104.2.9;Parent=Ekor00000g00104.2
scaffold_0	ST/TD/KYJ	three_prime_UTR	907800	907812	.	+	.	ID=3utr.Ekor00000g00104.2.1;Parent=Ekor00000g00104.2
scaffold_0	ST/TD/KYJ	three_prime_UTR	907890	908003	.	+	.	ID=3utr.Ekor00000g00104.2.2;Parent=Ekor00000g00104.2
scaffold_0	ST/TD/KYJ	three_prime_UTR	908293	908332	.	+	.	ID=3utr.Ekor00000g00104.2.3;Parent=Ekor00000g00104.2
scaffold_0	AUGUSTUS	mRNA	905542	910762	.	+	.	ID=Ekor00000g00104.3;Parent=Ekor00000g00104
scaffold_0	AUGUSTUS	CDS	905542	905861	.	+	0	ID=cds.Ekor00000g00104.3.1;Parent=Ekor00000g00104.3
scaffold_0	AUGUSTUS	CDS	906254	906353	.	+	1	ID=cds.Ekor00000g00104.3.2;Parent=Ekor00000g00104.3
scaffold_0	AUGUSTUS	CDS	906506	906772	.	+	0	ID=cds.Ekor00000g00104.3.3;Parent=Ekor00000g00104.3
scaffold_0	AUGUSTUS	CDS	906871	906948	.	+	0	ID=cds.Ekor00000g00104.3.4;Parent=Ekor00000g00104.3
scaffold_0	AUGUSTUS	CDS	907080	907181	.	+	0	ID=cds.Ekor00000g00104.3.5;Parent=Ekor00000g00104.3
scaffold_0	AUGUSTUS	CDS	907279	907328	.	+	0	ID=cds.Ekor00000g00104.3.6;Parent=Ekor00000g00104.3
scaffold_0	AUGUSTUS	CDS	907395	907509	.	+	1	ID=cds.Ekor00000g00104.3.7;Parent=Ekor00000g00104.3
scaffold_0	AUGUSTUS	CDS	907665	907763	.	+	0	ID=cds.Ekor00000g00104.3.8;Parent=Ekor00000g00104.3
scaffold_0	AUGUSTUS	CDS	907890	908003	.	+	0	ID=cds.Ekor00000g00104.3.9;Parent=Ekor00000g00104.3
scaffold_0	AUGUSTUS	CDS	908293	908323	.	+	0	ID=cds.Ekor00000g00104.3.10;Parent=Ekor00000g00104.3
scaffold_0	AUGUSTUS	CDS	908980	909362	.	+	2	ID=cds.Ekor00000g00104.3.11;Parent=Ekor00000g00104.3
scaffold_0	AUGUSTUS	CDS	909803	909877	.	+	0	ID=cds.Ekor00000g00104.3.12;Parent=Ekor00000g00104.3
scaffold_0	AUGUSTUS	CDS	910610	910762	.	+	0	ID=cds.Ekor00000g00104.3.13;Parent=Ekor00000g00104.3
###
scaffold_0	AUGUSTUS	gene	910977	914610	.	-	.	ID=Ekor00000g00105
scaffold_0	ST/TD/KYJ	mRNA	910030	915815	.	-	.	ID=Ekor00000g00105.1;Parent=Ekor00000g00105
scaffold_0	ST/TD/KYJ	three_prime_UTR	910030	910976	.	-	.	ID=3utr.Ekor00000g00105.1.1;Parent=Ekor00000g00105.1
scaffold_0	ST/TD/KYJ	CDS	910977	910994	.	-	0	ID=cds.Ekor00000g00105.1.1;Parent=Ekor00000g00105.1
scaffold_0	ST/TD/KYJ	CDS	911077	911151	.	-	0	ID=cds.Ekor00000g00105.1.2;Parent=Ekor00000g00105.1
scaffold_0	ST/TD/KYJ	CDS	911470	911828	.	-	2	ID=cds.Ekor00000g00105.1.3;Parent=Ekor00000g00105.1
scaffold_0	ST/TD/KYJ	CDS	912026	912134	.	-	0	ID=cds.Ekor00000g00105.1.4;Parent=Ekor00000g00105.1
scaffold_0	ST/TD/KYJ	CDS	912416	912502	.	-	0	ID=cds.Ekor00000g00105.1.5;Parent=Ekor00000g00105.1
scaffold_0	ST/TD/KYJ	CDS	912626	912721	.	-	0	ID=cds.Ekor00000g00105.1.6;Parent=Ekor00000g00105.1
scaffold_0	ST/TD/KYJ	CDS	912814	912913	.	-	1	ID=cds.Ekor00000g00105.1.7;Parent=Ekor00000g00105.1
scaffold_0	ST/TD/KYJ	CDS	913136	913185	.	-	0	ID=cds.Ekor00000g00105.1.8;Parent=Ekor00000g00105.1
scaffold_0	ST/TD/KYJ	CDS	913275	913376	.	-	0	ID=cds.Ekor00000g00105.1.9;Parent=Ekor00000g00105.1
scaffold_0	ST/TD/KYJ	CDS	913484	913561	.	-	0	ID=cds.Ekor00000g00105.1.10;Parent=Ekor00000g00105.1
scaffold_0	ST/TD/KYJ	CDS	913795	914061	.	-	0	ID=cds.Ekor00000g00105.1.11;Parent=Ekor00000g00105.1
scaffold_0	ST/TD/KYJ	CDS	914170	914269	.	-	1	ID=cds.Ekor00000g00105.1.12;Parent=Ekor00000g00105.1
scaffold_0	ST/TD/KYJ	CDS	914399	914651	.	-	2	ID=cds.Ekor00000g00105.1.13;Parent=Ekor00000g00105.1
scaffold_0	ST/TD/KYJ	CDS	915344	915389	.	-	0	ID=cds.Ekor00000g00105.1.14;Parent=Ekor00000g00105.1
scaffold_0	ST/TD/KYJ	five_prime_UTR	915390	915430	.	-	.	ID=5utr.Ekor00000g00105.1.1;Parent=Ekor00000g00105.1
scaffold_0	ST/TD/KYJ	five_prime_UTR	915643	915815	.	-	.	ID=5utr.Ekor00000g00105.1.2;Parent=Ekor00000g00105.1
scaffold_0	ST/TD/KYJ	mRNA	910030	915815	.	-	.	ID=Ekor00000g00105.2;Parent=Ekor00000g00105
scaffold_0	ST/TD/KYJ	three_prime_UTR	910030	910976	.	-	.	ID=3utr.Ekor00000g00105.2.1;Parent=Ekor00000g00105.2
scaffold_0	ST/TD/KYJ	CDS	910977	910994	.	-	0	ID=cds.Ekor00000g00105.2.1;Parent=Ekor00000g00105.2
scaffold_0	ST/TD/KYJ	CDS	911077	911151	.	-	0	ID=cds.Ekor00000g00105.2.2;Parent=Ekor00000g00105.2
scaffold_0	ST/TD/KYJ	CDS	911470	911828	.	-	2	ID=cds.Ekor00000g00105.2.3;Parent=Ekor00000g00105.2
scaffold_0	ST/TD/KYJ	CDS	912026	912134	.	-	0	ID=cds.Ekor00000g00105.2.4;Parent=Ekor00000g00105.2
scaffold_0	ST/TD/KYJ	CDS	912416	912502	.	-	0	ID=cds.Ekor00000g00105.2.5;Parent=Ekor00000g00105.2
scaffold_0	ST/TD/KYJ	CDS	912626	912721	.	-	0	ID=cds.Ekor00000g00105.2.6;Parent=Ekor00000g00105.2
scaffold_0	ST/TD/KYJ	CDS	912814	912913	.	-	1	ID=cds.Ekor00000g00105.2.7;Parent=Ekor00000g00105.2
scaffold_0	ST/TD/KYJ	CDS	913136	913185	.	-	0	ID=cds.Ekor00000g00105.2.8;Parent=Ekor00000g00105.2
scaffold_0	ST/TD/KYJ	CDS	913275	913376	.	-	0	ID=cds.Ekor00000g00105.2.9;Parent=Ekor00000g00105.2
scaffold_0	ST/TD/KYJ	CDS	913484	913561	.	-	0	ID=cds.Ekor00000g00105.2.10;Parent=Ekor00000g00105.2
scaffold_0	ST/TD/KYJ	CDS	913795	914061	.	-	0	ID=cds.Ekor00000g00105.2.11;Parent=Ekor00000g00105.2
scaffold_0	ST/TD/KYJ	CDS	914170	914269	.	-	1	ID=cds.Ekor00000g00105.2.12;Parent=Ekor00000g00105.2
scaffold_0	ST/TD/KYJ	CDS	914399	914651	.	-	2	ID=cds.Ekor00000g00105.2.13;Parent=Ekor00000g00105.2
scaffold_0	ST/TD/KYJ	CDS	915344	915389	.	-	0	ID=cds.Ekor00000g00105.2.14;Parent=Ekor00000g00105.2
scaffold_0	ST/TD/KYJ	five_prime_UTR	915390	915436	.	-	.	ID=5utr.Ekor00000g00105.2.1;Parent=Ekor00000g00105.2
scaffold_0	ST/TD/KYJ	five_prime_UTR	915643	915815	.	-	.	ID=5utr.Ekor00000g00105.2.2;Parent=Ekor00000g00105.2
scaffold_0	AUGUSTUS	mRNA	910977	914610	.	-	.	ID=Ekor00000g00105.3;Parent=Ekor00000g00105
scaffold_0	AUGUSTUS	CDS	910977	910994	.	-	0	ID=cds.Ekor00000g00105.3.1;Parent=Ekor00000g00105.3
scaffold_0	AUGUSTUS	CDS	911077	911151	.	-	0	ID=cds.Ekor00000g00105.3.2;Parent=Ekor00000g00105.3
scaffold_0	AUGUSTUS	CDS	911470	911828	.	-	2	ID=cds.Ekor00000g00105.3.3;Parent=Ekor00000g00105.3
scaffold_0	AUGUSTUS	CDS	912026	912134	.	-	0	ID=cds.Ekor00000g00105.3.4;Parent=Ekor00000g00105.3
scaffold_0	AUGUSTUS	CDS	912626	912721	.	-	0	ID=cds.Ekor00000g00105.3.5;Parent=Ekor00000g00105.3
scaffold_0	AUGUSTUS	CDS	912814	912913	.	-	1	ID=cds.Ekor00000g00105.3.6;Parent=Ekor00000g00105.3
scaffold_0	AUGUSTUS	CDS	913136	913185	.	-	0	ID=cds.Ekor00000g00105.3.7;Parent=Ekor00000g00105.3
scaffold_0	AUGUSTUS	CDS	913275	913376	.	-	0	ID=cds.Ekor00000g00105.3.8;Parent=Ekor00000g00105.3
scaffold_0	AUGUSTUS	CDS	913484	913561	.	-	0	ID=cds.Ekor00000g00105.3.9;Parent=Ekor00000g00105.3
scaffold_0	AUGUSTUS	CDS	913795	914061	.	-	0	ID=cds.Ekor00000g00105.3.10;Parent=Ekor00000g00105.3
scaffold_0	AUGUSTUS	CDS	914170	914269	.	-	1	ID=cds.Ekor00000g00105.3.11;Parent=Ekor00000g00105.3
scaffold_0	AUGUSTUS	CDS	914399	914610	.	-	0	ID=cds.Ekor00000g00105.3.12;Parent=Ekor00000g00105.3
###
scaffold_0	AUGUSTUS	gene	924704	931161	.	-	.	ID=Ekor00000g00106
scaffold_0	AUGUSTUS	mRNA	924704	931161	.	-	.	ID=Ekor00000g00106.1;Parent=Ekor00000g00106
scaffold_0	AUGUSTUS	CDS	924704	925069	.	-	0	ID=cds.Ekor00000g00106.1.1;Parent=Ekor00000g00106.1
scaffold_0	AUGUSTUS	CDS	925187	925444	.	-	0	ID=cds.Ekor00000g00106.1.2;Parent=Ekor00000g00106.1
scaffold_0	AUGUSTUS	CDS	925800	925873	.	-	2	ID=cds.Ekor00000g00106.1.3;Parent=Ekor00000g00106.1
scaffold_0	AUGUSTUS	CDS	925953	925978	.	-	1	ID=cds.Ekor00000g00106.1.4;Parent=Ekor00000g00106.1
scaffold_0	AUGUSTUS	CDS	926242	926334	.	-	1	ID=cds.Ekor00000g00106.1.5;Parent=Ekor00000g00106.1
scaffold_0	AUGUSTUS	CDS	931067	931161	.	-	0	ID=cds.Ekor00000g00106.1.6;Parent=Ekor00000g00106.1
###
scaffold_0	ST/ALL/KYJ	gene	925554	926249	.	-	.	ID=Ekor00000g00107
scaffold_0	ST/TD/KYJ	mRNA	925554	926249	.	-	.	ID=Ekor00000g00107.1;Parent=Ekor00000g00107
scaffold_0	ST/TD/KYJ	CDS	925554	925958	.	-	0	ID=cds.Ekor00000g00107.1.1;Parent=Ekor00000g00107.1
scaffold_0	ST/TD/KYJ	CDS	926089	926247	.	-	0	ID=cds.Ekor00000g00107.1.2;Parent=Ekor00000g00107.1
scaffold_0	ST/TD/KYJ	five_prime_UTR	926248	926249	.	-	.	ID=5utr.Ekor00000g00107.1.1;Parent=Ekor00000g00107.1
###
scaffold_0	AUGUSTUS	gene	937218	938090	.	-	.	ID=Ekor00000g00108
scaffold_0	AUGUSTUS	mRNA	937218	938090	.	-	.	ID=Ekor00000g00108.1;Parent=Ekor00000g00108
scaffold_0	AUGUSTUS	CDS	937218	938090	.	-	0	ID=cds.Ekor00000g00108.1.1;Parent=Ekor00000g00108.1
###
scaffold_0	AUGUSTUS	gene	938163	946221	.	-	.	ID=Ekor00000g00109
scaffold_0	AUGUSTUS	mRNA	938163	946221	.	-	.	ID=Ekor00000g00109.1;Parent=Ekor00000g00109
scaffold_0	AUGUSTUS	CDS	938163	938271	.	-	1	ID=cds.Ekor00000g00109.1.1;Parent=Ekor00000g00109.1
scaffold_0	AUGUSTUS	CDS	940836	941684	.	-	1	ID=cds.Ekor00000g00109.1.2;Parent=Ekor00000g00109.1
scaffold_0	AUGUSTUS	CDS	943151	943539	.	-	0	ID=cds.Ekor00000g00109.1.3;Parent=Ekor00000g00109.1
scaffold_0	AUGUSTUS	CDS	944448	944678	.	-	0	ID=cds.Ekor00000g00109.1.4;Parent=Ekor00000g00109.1
scaffold_0	AUGUSTUS	CDS	944770	945411	.	-	0	ID=cds.Ekor00000g00109.1.5;Parent=Ekor00000g00109.1
scaffold_0	AUGUSTUS	CDS	946060	946221	.	-	0	ID=cds.Ekor00000g00109.1.6;Parent=Ekor00000g00109.1
###
scaffold_0	AUGUSTUS	gene	947383	948560	.	+	.	ID=Ekor00000g00110
scaffold_0	AUGUSTUS	mRNA	947383	948560	.	+	.	ID=Ekor00000g00110.1;Parent=Ekor00000g00110
scaffold_0	AUGUSTUS	CDS	947383	947385	.	+	0	ID=cds.Ekor00000g00110.1.1;Parent=Ekor00000g00110.1
scaffold_0	AUGUSTUS	CDS	947488	947562	.	+	0	ID=cds.Ekor00000g00110.1.2;Parent=Ekor00000g00110.1
scaffold_0	AUGUSTUS	CDS	947684	947818	.	+	0	ID=cds.Ekor00000g00110.1.3;Parent=Ekor00000g00110.1
scaffold_0	AUGUSTUS	CDS	948447	948560	.	+	0	ID=cds.Ekor00000g00110.1.4;Parent=Ekor00000g00110.1
###
scaffold_0	AUGUSTUS	gene	951693	952542	.	+	.	ID=Ekor00000g00111
scaffold_0	AUGUSTUS	mRNA	951693	952542	.	+	.	ID=Ekor00000g00111.1;Parent=Ekor00000g00111
scaffold_0	AUGUSTUS	CDS	951693	952059	.	+	0	ID=cds.Ekor00000g00111.1.1;Parent=Ekor00000g00111.1
scaffold_0	AUGUSTUS	CDS	952154	952542	.	+	2	ID=cds.Ekor00000g00111.1.2;Parent=Ekor00000g00111.1
###
scaffold_0	AUGUSTUS	gene	954076	954891	.	+	.	ID=Ekor00000g00112
scaffold_0	AUGUSTUS	mRNA	954076	954891	.	+	.	ID=Ekor00000g00112.1;Parent=Ekor00000g00112
scaffold_0	AUGUSTUS	CDS	954076	954891	.	+	0	ID=cds.Ekor00000g00112.1.1;Parent=Ekor00000g00112.1
###
scaffold_0	AUGUSTUS	gene	956619	959952	.	+	.	ID=Ekor00000g00113
scaffold_0	AUGUSTUS	mRNA	956619	959952	.	+	.	ID=Ekor00000g00113.1;Parent=Ekor00000g00113
scaffold_0	AUGUSTUS	CDS	956619	957455	.	+	0	ID=cds.Ekor00000g00113.1.1;Parent=Ekor00000g00113.1
scaffold_0	AUGUSTUS	CDS	959269	959952	.	+	0	ID=cds.Ekor00000g00113.1.2;Parent=Ekor00000g00113.1
###
scaffold_0	AUGUSTUS	gene	962425	966497	.	+	.	ID=Ekor00000g00114
scaffold_0	ST/TD/KYJ	mRNA	962172	966669	.	+	.	ID=Ekor00000g00114.1;Parent=Ekor00000g00114
scaffold_0	ST/TD/KYJ	five_prime_UTR	962172	962264	.	+	.	ID=5utr.Ekor00000g00114.1.1;Parent=Ekor00000g00114.1
scaffold_0	ST/TD/KYJ	five_prime_UTR	962365	962424	.	+	.	ID=5utr.Ekor00000g00114.1.2;Parent=Ekor00000g00114.1
scaffold_0	ST/TD/KYJ	CDS	962425	962667	.	+	0	ID=cds.Ekor00000g00114.1.1;Parent=Ekor00000g00114.1
scaffold_0	ST/TD/KYJ	CDS	962798	962920	.	+	0	ID=cds.Ekor00000g00114.1.2;Parent=Ekor00000g00114.1
scaffold_0	ST/TD/KYJ	CDS	963007	963177	.	+	0	ID=cds.Ekor00000g00114.1.3;Parent=Ekor00000g00114.1
scaffold_0	ST/TD/KYJ	CDS	963479	963571	.	+	0	ID=cds.Ekor00000g00114.1.4;Parent=Ekor00000g00114.1
scaffold_0	ST/TD/KYJ	CDS	963692	963775	.	+	0	ID=cds.Ekor00000g00114.1.5;Parent=Ekor00000g00114.1
scaffold_0	ST/TD/KYJ	CDS	963862	963917	.	+	0	ID=cds.Ekor00000g00114.1.6;Parent=Ekor00000g00114.1
scaffold_0	ST/TD/KYJ	CDS	964093	964186	.	+	1	ID=cds.Ekor00000g00114.1.7;Parent=Ekor00000g00114.1
scaffold_0	ST/TD/KYJ	CDS	964806	964991	.	+	0	ID=cds.Ekor00000g00114.1.8;Parent=Ekor00000g00114.1
scaffold_0	ST/TD/KYJ	CDS	965136	965216	.	+	0	ID=cds.Ekor00000g00114.1.9;Parent=Ekor00000g00114.1
scaffold_0	ST/TD/KYJ	CDS	965609	965695	.	+	0	ID=cds.Ekor00000g00114.1.10;Parent=Ekor00000g00114.1
scaffold_0	ST/TD/KYJ	CDS	965774	965878	.	+	0	ID=cds.Ekor00000g00114.1.11;Parent=Ekor00000g00114.1
scaffold_0	ST/TD/KYJ	CDS	965963	966069	.	+	0	ID=cds.Ekor00000g00114.1.12;Parent=Ekor00000g00114.1
scaffold_0	ST/TD/KYJ	CDS	966240	966300	.	+	1	ID=cds.Ekor00000g00114.1.13;Parent=Ekor00000g00114.1
scaffold_0	ST/TD/KYJ	CDS	966396	966497	.	+	0	ID=cds.Ekor00000g00114.1.14;Parent=Ekor00000g00114.1
scaffold_0	ST/TD/KYJ	three_prime_UTR	966498	966669	.	+	.	ID=3utr.Ekor00000g00114.1.1;Parent=Ekor00000g00114.1
scaffold_0	ST/TD/KYJ	mRNA	962172	966669	.	+	.	ID=Ekor00000g00114.2;Parent=Ekor00000g00114
scaffold_0	ST/TD/KYJ	five_prime_UTR	962172	962264	.	+	.	ID=5utr.Ekor00000g00114.2.1;Parent=Ekor00000g00114.2
scaffold_0	ST/TD/KYJ	five_prime_UTR	962365	962482	.	+	.	ID=5utr.Ekor00000g00114.2.2;Parent=Ekor00000g00114.2
scaffold_0	ST/TD/KYJ	five_prime_UTR	962566	962667	.	+	.	ID=5utr.Ekor00000g00114.2.3;Parent=Ekor00000g00114.2
scaffold_0	ST/TD/KYJ	five_prime_UTR	962798	962920	.	+	.	ID=5utr.Ekor00000g00114.2.4;Parent=Ekor00000g00114.2
scaffold_0	ST/TD/KYJ	five_prime_UTR	963007	963045	.	+	.	ID=5utr.Ekor00000g00114.2.5;Parent=Ekor00000g00114.2
scaffold_0	ST/TD/KYJ	CDS	963046	963177	.	+	0	ID=cds.Ekor00000g00114.2.1;Parent=Ekor00000g00114.2
scaffold_0	ST/TD/KYJ	CDS	963479	963571	.	+	0	ID=cds.Ekor00000g00114.2.2;Parent=Ekor00000g00114.2
scaffold_0	ST/TD/KYJ	CDS	963692	963775	.	+	0	ID=cds.Ekor00000g00114.2.3;Parent=Ekor00000g00114.2
scaffold_0	ST/TD/KYJ	CDS	963862	963917	.	+	0	ID=cds.Ekor00000g00114.2.4;Parent=Ekor00000g00114.2
scaffold_0	ST/TD/KYJ	CDS	964093	964186	.	+	1	ID=cds.Ekor00000g00114.2.5;Parent=Ekor00000g00114.2
scaffold_0	ST/TD/KYJ	CDS	964806	964991	.	+	0	ID=cds.Ekor00000g00114.2.6;Parent=Ekor00000g00114.2
scaffold_0	ST/TD/KYJ	CDS	965136	965216	.	+	0	ID=cds.Ekor00000g00114.2.7;Parent=Ekor00000g00114.2
scaffold_0	ST/TD/KYJ	CDS	965609	965695	.	+	0	ID=cds.Ekor00000g00114.2.8;Parent=Ekor00000g00114.2
scaffold_0	ST/TD/KYJ	CDS	965774	965878	.	+	0	ID=cds.Ekor00000g00114.2.9;Parent=Ekor00000g00114.2
scaffold_0	ST/TD/KYJ	CDS	965963	966069	.	+	0	ID=cds.Ekor00000g00114.2.10;Parent=Ekor00000g00114.2
scaffold_0	ST/TD/KYJ	CDS	966240	966300	.	+	1	ID=cds.Ekor00000g00114.2.11;Parent=Ekor00000g00114.2
scaffold_0	ST/TD/KYJ	CDS	966396	966497	.	+	0	ID=cds.Ekor00000g00114.2.12;Parent=Ekor00000g00114.2
scaffold_0	ST/TD/KYJ	three_prime_UTR	966498	966669	.	+	.	ID=3utr.Ekor00000g00114.2.1;Parent=Ekor00000g00114.2
scaffold_0	AUGUSTUS	mRNA	962425	966497	.	+	.	ID=Ekor00000g00114.3;Parent=Ekor00000g00114
scaffold_0	AUGUSTUS	CDS	962425	962667	.	+	0	ID=cds.Ekor00000g00114.3.1;Parent=Ekor00000g00114.3
scaffold_0	AUGUSTUS	CDS	962798	962920	.	+	0	ID=cds.Ekor00000g00114.3.2;Parent=Ekor00000g00114.3
scaffold_0	AUGUSTUS	CDS	963007	963177	.	+	0	ID=cds.Ekor00000g00114.3.3;Parent=Ekor00000g00114.3
scaffold_0	AUGUSTUS	CDS	963479	963571	.	+	0	ID=cds.Ekor00000g00114.3.4;Parent=Ekor00000g00114.3
scaffold_0	AUGUSTUS	CDS	963692	963775	.	+	0	ID=cds.Ekor00000g00114.3.5;Parent=Ekor00000g00114.3
scaffold_0	AUGUSTUS	CDS	963862	963917	.	+	0	ID=cds.Ekor00000g00114.3.6;Parent=Ekor00000g00114.3
scaffold_0	AUGUSTUS	CDS	964093	964186	.	+	1	ID=cds.Ekor00000g00114.3.7;Parent=Ekor00000g00114.3
scaffold_0	AUGUSTUS	CDS	964806	964991	.	+	0	ID=cds.Ekor00000g00114.3.8;Parent=Ekor00000g00114.3
scaffold_0	AUGUSTUS	CDS	965136	965216	.	+	0	ID=cds.Ekor00000g00114.3.9;Parent=Ekor00000g00114.3
scaffold_0	AUGUSTUS	CDS	965609	965695	.	+	0	ID=cds.Ekor00000g00114.3.10;Parent=Ekor00000g00114.3
scaffold_0	AUGUSTUS	CDS	965774	965878	.	+	0	ID=cds.Ekor00000g00114.3.11;Parent=Ekor00000g00114.3
scaffold_0	AUGUSTUS	CDS	965963	966069	.	+	0	ID=cds.Ekor00000g00114.3.12;Parent=Ekor00000g00114.3
scaffold_0	AUGUSTUS	CDS	966240	966300	.	+	1	ID=cds.Ekor00000g00114.3.13;Parent=Ekor00000g00114.3
scaffold_0	AUGUSTUS	CDS	966396	966497	.	+	0	ID=cds.Ekor00000g00114.3.14;Parent=Ekor00000g00114.3
scaffold_0	ST/TD/KYJ	mRNA	963638	966301	.	+	.	ID=Ekor00000g00114.4;Parent=Ekor00000g00114
scaffold_0	ST/TD/KYJ	five_prime_UTR	963638	963751	.	+	.	ID=5utr.Ekor00000g00114.4.1;Parent=Ekor00000g00114.4
scaffold_0	ST/TD/KYJ	CDS	963752	963775	.	+	0	ID=cds.Ekor00000g00114.4.1;Parent=Ekor00000g00114.4
scaffold_0	ST/TD/KYJ	CDS	963862	963917	.	+	0	ID=cds.Ekor00000g00114.4.2;Parent=Ekor00000g00114.4
scaffold_0	ST/TD/KYJ	CDS	964093	964186	.	+	1	ID=cds.Ekor00000g00114.4.3;Parent=Ekor00000g00114.4
scaffold_0	ST/TD/KYJ	CDS	964806	964991	.	+	0	ID=cds.Ekor00000g00114.4.4;Parent=Ekor00000g00114.4
scaffold_0	ST/TD/KYJ	CDS	965136	965216	.	+	0	ID=cds.Ekor00000g00114.4.5;Parent=Ekor00000g00114.4
scaffold_0	ST/TD/KYJ	CDS	965609	965737	.	+	0	ID=cds.Ekor00000g00114.4.6;Parent=Ekor00000g00114.4
scaffold_0	ST/TD/KYJ	three_prime_UTR	965738	965878	.	+	.	ID=3utr.Ekor00000g00114.4.1;Parent=Ekor00000g00114.4
scaffold_0	ST/TD/KYJ	three_prime_UTR	965963	966069	.	+	.	ID=3utr.Ekor00000g00114.4.2;Parent=Ekor00000g00114.4
scaffold_0	ST/TD/KYJ	three_prime_UTR	966240	966301	.	+	.	ID=3utr.Ekor00000g00114.4.3;Parent=Ekor00000g00114.4
scaffold_0	ST/TD/KYJ	mRNA	963638	966669	.	+	.	ID=Ekor00000g00114.5;Parent=Ekor00000g00114
scaffold_0	ST/TD/KYJ	five_prime_UTR	963638	963751	.	+	.	ID=5utr.Ekor00000g00114.5.1;Parent=Ekor00000g00114.5
scaffold_0	ST/TD/KYJ	CDS	963752	963775	.	+	0	ID=cds.Ekor00000g00114.5.1;Parent=Ekor00000g00114.5
scaffold_0	ST/TD/KYJ	CDS	963862	963917	.	+	0	ID=cds.Ekor00000g00114.5.2;Parent=Ekor00000g00114.5
scaffold_0	ST/TD/KYJ	CDS	964093	964186	.	+	1	ID=cds.Ekor00000g00114.5.3;Parent=Ekor00000g00114.5
scaffold_0	ST/TD/KYJ	CDS	964806	964991	.	+	0	ID=cds.Ekor00000g00114.5.4;Parent=Ekor00000g00114.5
scaffold_0	ST/TD/KYJ	CDS	965136	965216	.	+	0	ID=cds.Ekor00000g00114.5.5;Parent=Ekor00000g00114.5
scaffold_0	ST/TD/KYJ	CDS	965609	965737	.	+	0	ID=cds.Ekor00000g00114.5.6;Parent=Ekor00000g00114.5
scaffold_0	ST/TD/KYJ	three_prime_UTR	965738	965878	.	+	.	ID=3utr.Ekor00000g00114.5.1;Parent=Ekor00000g00114.5
scaffold_0	ST/TD/KYJ	three_prime_UTR	965963	966069	.	+	.	ID=3utr.Ekor00000g00114.5.2;Parent=Ekor00000g00114.5
scaffold_0	ST/TD/KYJ	three_prime_UTR	966240	966300	.	+	.	ID=3utr.Ekor00000g00114.5.3;Parent=Ekor00000g00114.5
scaffold_0	ST/TD/KYJ	three_prime_UTR	966396	966669	.	+	.	ID=3utr.Ekor00000g00114.5.4;Parent=Ekor00000g00114.5
###
scaffold_0	AUGUSTUS	gene	967320	969776	.	+	.	ID=Ekor00000g00115
scaffold_0	ST/TD/KYJ	mRNA	967300	967805	.	+	.	ID=Ekor00000g00115.1;Parent=Ekor00000g00115
scaffold_0	ST/TD/KYJ	five_prime_UTR	967300	967301	.	+	.	ID=5utr.Ekor00000g00115.1.1;Parent=Ekor00000g00115.1
scaffold_0	ST/TD/KYJ	CDS	967302	967509	.	+	0	ID=cds.Ekor00000g00115.1.1;Parent=Ekor00000g00115.1
scaffold_0	ST/TD/KYJ	CDS	967631	967803	.	+	2	ID=cds.Ekor00000g00115.1.2;Parent=Ekor00000g00115.1
scaffold_0	ST/TD/KYJ	three_prime_UTR	967804	967805	.	+	.	ID=3utr.Ekor00000g00115.1.1;Parent=Ekor00000g00115.1
scaffold_0	AUGUSTUS	mRNA	967320	969776	.	+	.	ID=Ekor00000g00115.2;Parent=Ekor00000g00115
scaffold_0	AUGUSTUS	CDS	967320	967509	.	+	0	ID=cds.Ekor00000g00115.2.1;Parent=Ekor00000g00115.2
scaffold_0	AUGUSTUS	CDS	967646	967794	.	+	2	ID=cds.Ekor00000g00115.2.2;Parent=Ekor00000g00115.2
scaffold_0	AUGUSTUS	CDS	967926	968063	.	+	0	ID=cds.Ekor00000g00115.2.3;Parent=Ekor00000g00115.2
scaffold_0	AUGUSTUS	CDS	968266	968424	.	+	0	ID=cds.Ekor00000g00115.2.4;Parent=Ekor00000g00115.2
scaffold_0	AUGUSTUS	CDS	968668	968750	.	+	0	ID=cds.Ekor00000g00115.2.5;Parent=Ekor00000g00115.2
scaffold_0	AUGUSTUS	CDS	968857	969048	.	+	1	ID=cds.Ekor00000g00115.2.6;Parent=Ekor00000g00115.2
scaffold_0	AUGUSTUS	CDS	969389	969776	.	+	1	ID=cds.Ekor00000g00115.2.7;Parent=Ekor00000g00115.2
scaffold_0	ST/TD/KYJ	mRNA	967925	970013	.	+	.	ID=Ekor00000g00115.3;Parent=Ekor00000g00115
scaffold_0	ST/TD/KYJ	five_prime_UTR	967925	967925	.	+	.	ID=5utr.Ekor00000g00115.3.1;Parent=Ekor00000g00115.3
scaffold_0	ST/TD/KYJ	CDS	967926	968063	.	+	0	ID=cds.Ekor00000g00115.3.1;Parent=Ekor00000g00115.3
scaffold_0	ST/TD/KYJ	CDS	968266	968424	.	+	0	ID=cds.Ekor00000g00115.3.2;Parent=Ekor00000g00115.3
scaffold_0	ST/TD/KYJ	CDS	968668	968750	.	+	0	ID=cds.Ekor00000g00115.3.3;Parent=Ekor00000g00115.3
scaffold_0	ST/TD/KYJ	CDS	968857	969048	.	+	1	ID=cds.Ekor00000g00115.3.4;Parent=Ekor00000g00115.3
scaffold_0	ST/TD/KYJ	CDS	969421	969427	.	+	1	ID=cds.Ekor00000g00115.3.5;Parent=Ekor00000g00115.3
scaffold_0	ST/TD/KYJ	three_prime_UTR	969428	970013	.	+	.	ID=3utr.Ekor00000g00115.3.1;Parent=Ekor00000g00115.3
###
scaffold_0	AUGUSTUS	gene	973932	976443	.	+	.	ID=Ekor00000g00116
scaffold_0	ST/TD/KYJ	mRNA	973209	980971	.	+	.	ID=Ekor00000g00116.1;Parent=Ekor00000g00116
scaffold_0	ST/TD/KYJ	five_prime_UTR	973209	973443	.	+	.	ID=5utr.Ekor00000g00116.1.1;Parent=Ekor00000g00116.1
scaffold_0	ST/TD/KYJ	five_prime_UTR	973919	973931	.	+	.	ID=5utr.Ekor00000g00116.1.2;Parent=Ekor00000g00116.1
scaffold_0	ST/TD/KYJ	CDS	973932	974290	.	+	0	ID=cds.Ekor00000g00116.1.1;Parent=Ekor00000g00116.1
scaffold_0	ST/TD/KYJ	CDS	980515	980695	.	+	1	ID=cds.Ekor00000g00116.1.2;Parent=Ekor00000g00116.1
scaffold_0	ST/TD/KYJ	CDS	980838	980891	.	+	0	ID=cds.Ekor00000g00116.1.3;Parent=Ekor00000g00116.1
scaffold_0	ST/TD/KYJ	three_prime_UTR	980892	980971	.	+	.	ID=3utr.Ekor00000g00116.1.1;Parent=Ekor00000g00116.1
scaffold_0	ST/TD/KYJ	mRNA	973209	981357	.	+	.	ID=Ekor00000g00116.2;Parent=Ekor00000g00116
scaffold_0	ST/TD/KYJ	five_prime_UTR	973209	973443	.	+	.	ID=5utr.Ekor00000g00116.2.1;Parent=Ekor00000g00116.2
scaffold_0	ST/TD/KYJ	five_prime_UTR	973919	973931	.	+	.	ID=5utr.Ekor00000g00116.2.2;Parent=Ekor00000g00116.2
scaffold_0	ST/TD/KYJ	CDS	973932	974290	.	+	0	ID=cds.Ekor00000g00116.2.1;Parent=Ekor00000g00116.2
scaffold_0	ST/TD/KYJ	CDS	974751	974931	.	+	1	ID=cds.Ekor00000g00116.2.2;Parent=Ekor00000g00116.2
scaffold_0	ST/TD/KYJ	CDS	980838	980891	.	+	0	ID=cds.Ekor00000g00116.2.3;Parent=Ekor00000g00116.2
scaffold_0	ST/TD/KYJ	three_prime_UTR	980892	981357	.	+	.	ID=3utr.Ekor00000g00116.2.1;Parent=Ekor00000g00116.2
scaffold_0	AUGUSTUS	mRNA	973932	976443	.	+	.	ID=Ekor00000g00116.3;Parent=Ekor00000g00116
scaffold_0	AUGUSTUS	CDS	973932	974290	.	+	0	ID=cds.Ekor00000g00116.3.1;Parent=Ekor00000g00116.3
scaffold_0	AUGUSTUS	CDS	974751	974981	.	+	1	ID=cds.Ekor00000g00116.3.2;Parent=Ekor00000g00116.3
scaffold_0	AUGUSTUS	CDS	975073	975179	.	+	1	ID=cds.Ekor00000g00116.3.3;Parent=Ekor00000g00116.3
scaffold_0	AUGUSTUS	CDS	976107	976210	.	+	2	ID=cds.Ekor00000g00116.3.4;Parent=Ekor00000g00116.3
scaffold_0	AUGUSTUS	CDS	976294	976443	.	+	0	ID=cds.Ekor00000g00116.3.5;Parent=Ekor00000g00116.3
###
scaffold_0	AUGUSTUS	gene	979543	980949	.	+	.	ID=Ekor00000g00117
scaffold_0	ST/TD/KYJ	mRNA	978815	980971	.	+	.	ID=Ekor00000g00117.1;Parent=Ekor00000g00117
scaffold_0	ST/TD/KYJ	five_prime_UTR	978815	979026	.	+	.	ID=5utr.Ekor00000g00117.1.1;Parent=Ekor00000g00117.1
scaffold_0	ST/TD/KYJ	five_prime_UTR	979530	979542	.	+	.	ID=5utr.Ekor00000g00117.1.2;Parent=Ekor00000g00117.1
scaffold_0	ST/TD/KYJ	CDS	979543	979901	.	+	0	ID=cds.Ekor00000g00117.1.1;Parent=Ekor00000g00117.1
scaffold_0	ST/TD/KYJ	CDS	980515	980695	.	+	1	ID=cds.Ekor00000g00117.1.2;Parent=Ekor00000g00117.1
scaffold_0	ST/TD/KYJ	CDS	980838	980891	.	+	0	ID=cds.Ekor00000g00117.1.3;Parent=Ekor00000g00117.1
scaffold_0	ST/TD/KYJ	three_prime_UTR	980892	980971	.	+	.	ID=3utr.Ekor00000g00117.1.1;Parent=Ekor00000g00117.1
scaffold_0	AUGUSTUS	mRNA	979543	980949	.	+	.	ID=Ekor00000g00117.2;Parent=Ekor00000g00117
scaffold_0	AUGUSTUS	CDS	979543	979901	.	+	0	ID=cds.Ekor00000g00117.2.1;Parent=Ekor00000g00117.2
scaffold_0	AUGUSTUS	CDS	980515	980766	.	+	1	ID=cds.Ekor00000g00117.2.2;Parent=Ekor00000g00117.2
scaffold_0	AUGUSTUS	CDS	980838	980949	.	+	1	ID=cds.Ekor00000g00117.2.3;Parent=Ekor00000g00117.2
###
scaffold_0	AUGUSTUS	gene	986112	987880	.	+	.	ID=Ekor00000g00118
scaffold_0	ST/TD/KYJ	mRNA	986043	988362	.	+	.	ID=Ekor00000g00118.1;Parent=Ekor00000g00118
scaffold_0	ST/TD/KYJ	five_prime_UTR	986043	986111	.	+	.	ID=5utr.Ekor00000g00118.1.1;Parent=Ekor00000g00118.1
scaffold_0	ST/TD/KYJ	CDS	986112	986346	.	+	0	ID=cds.Ekor00000g00118.1.1;Parent=Ekor00000g00118.1
scaffold_0	ST/TD/KYJ	CDS	986469	986548	.	+	2	ID=cds.Ekor00000g00118.1.2;Parent=Ekor00000g00118.1
scaffold_0	ST/TD/KYJ	CDS	987451	987569	.	+	0	ID=cds.Ekor00000g00118.1.3;Parent=Ekor00000g00118.1
scaffold_0	ST/TD/KYJ	CDS	987687	987813	.	+	1	ID=cds.Ekor00000g00118.1.4;Parent=Ekor00000g00118.1
scaffold_0	ST/TD/KYJ	three_prime_UTR	987814	988362	.	+	.	ID=3utr.Ekor00000g00118.1.1;Parent=Ekor00000g00118.1
scaffold_0	AUGUSTUS	mRNA	986112	987880	.	+	.	ID=Ekor00000g00118.2;Parent=Ekor00000g00118
scaffold_0	AUGUSTUS	CDS	986112	986346	.	+	0	ID=cds.Ekor00000g00118.2.1;Parent=Ekor00000g00118.2
scaffold_0	AUGUSTUS	CDS	986469	986548	.	+	2	ID=cds.Ekor00000g00118.2.2;Parent=Ekor00000g00118.2
scaffold_0	AUGUSTUS	CDS	987451	987569	.	+	0	ID=cds.Ekor00000g00118.2.3;Parent=Ekor00000g00118.2
scaffold_0	AUGUSTUS	CDS	987687	987763	.	+	1	ID=cds.Ekor00000g00118.2.4;Parent=Ekor00000g00118.2
scaffold_0	AUGUSTUS	CDS	987855	987880	.	+	2	ID=cds.Ekor00000g00118.2.5;Parent=Ekor00000g00118.2
###
scaffold_0	AUGUSTUS	gene	992410	994764	.	-	.	ID=Ekor00000g00119
scaffold_0	AUGUSTUS	mRNA	992410	994764	.	-	.	ID=Ekor00000g00119.1;Parent=Ekor00000g00119
scaffold_0	AUGUSTUS	CDS	992410	992447	.	-	2	ID=cds.Ekor00000g00119.1.1;Parent=Ekor00000g00119.1
scaffold_0	AUGUSTUS	CDS	993054	993156	.	-	0	ID=cds.Ekor00000g00119.1.2;Parent=Ekor00000g00119.1
scaffold_0	AUGUSTUS	CDS	993246	993458	.	-	0	ID=cds.Ekor00000g00119.1.3;Parent=Ekor00000g00119.1
scaffold_0	AUGUSTUS	CDS	993550	993621	.	-	0	ID=cds.Ekor00000g00119.1.4;Parent=Ekor00000g00119.1
scaffold_0	AUGUSTUS	CDS	993800	993861	.	-	2	ID=cds.Ekor00000g00119.1.5;Parent=Ekor00000g00119.1
scaffold_0	AUGUSTUS	CDS	994054	994288	.	-	0	ID=cds.Ekor00000g00119.1.6;Parent=Ekor00000g00119.1
scaffold_0	AUGUSTUS	CDS	994402	994764	.	-	0	ID=cds.Ekor00000g00119.1.7;Parent=Ekor00000g00119.1
###
scaffold_0	ST/ALL/KYJ	gene	1006306	1007475	.	+	.	ID=Ekor00000g00120
scaffold_0	ST/TD/KYJ	mRNA	1006306	1007475	.	+	.	ID=Ekor00000g00120.1;Parent=Ekor00000g00120
scaffold_0	ST/TD/KYJ	CDS	1006306	1006637	.	+	0	ID=cds.Ekor00000g00120.1.1;Parent=Ekor00000g00120.1
scaffold_0	ST/TD/KYJ	CDS	1007073	1007094	.	+	1	ID=cds.Ekor00000g00120.1.2;Parent=Ekor00000g00120.1
scaffold_0	ST/TD/KYJ	three_prime_UTR	1007095	1007475	.	+	.	ID=3utr.Ekor00000g00120.1.1;Parent=Ekor00000g00120.1
###
scaffold_0	AUGUSTUS	gene	1006360	1006641	.	+	.	ID=Ekor00000g00121
scaffold_0	AUGUSTUS	mRNA	1006360	1006641	.	+	.	ID=Ekor00000g00121.1;Parent=Ekor00000g00121
scaffold_0	AUGUSTUS	CDS	1006360	1006641	.	+	0	ID=cds.Ekor00000g00121.1.1;Parent=Ekor00000g00121.1
###
scaffold_0	AUGUSTUS	gene	1023647	1025158	.	-	.	ID=Ekor00000g00122
scaffold_0	AUGUSTUS	mRNA	1023647	1025158	.	-	.	ID=Ekor00000g00122.1;Parent=Ekor00000g00122
scaffold_0	AUGUSTUS	CDS	1023647	1025158	.	-	0	ID=cds.Ekor00000g00122.1.1;Parent=Ekor00000g00122.1
###
scaffold_0	AUGUSTUS	gene	1026962	1027399	.	+	.	ID=Ekor00000g00123
scaffold_0	AUGUSTUS	mRNA	1026962	1027399	.	+	.	ID=Ekor00000g00123.1;Parent=Ekor00000g00123
scaffold_0	AUGUSTUS	CDS	1026962	1027038	.	+	0	ID=cds.Ekor00000g00123.1.1;Parent=Ekor00000g00123.1
scaffold_0	AUGUSTUS	CDS	1027123	1027399	.	+	1	ID=cds.Ekor00000g00123.1.2;Parent=Ekor00000g00123.1
###
scaffold_0	AUGUSTUS	gene	1032076	1033320	.	-	.	ID=Ekor00000g00124
scaffold_0	AUGUSTUS	mRNA	1032076	1033320	.	-	.	ID=Ekor00000g00124.1;Parent=Ekor00000g00124
scaffold_0	AUGUSTUS	CDS	1032076	1032209	.	-	2	ID=cds.Ekor00000g00124.1.1;Parent=Ekor00000g00124.1
scaffold_0	AUGUSTUS	CDS	1032820	1032934	.	-	0	ID=cds.Ekor00000g00124.1.2;Parent=Ekor00000g00124.1
scaffold_0	AUGUSTUS	CDS	1033210	1033320	.	-	0	ID=cds.Ekor00000g00124.1.3;Parent=Ekor00000g00124.1
scaffold_0	ST/TD/KYJ	mRNA	1032790	1033409	.	-	.	ID=Ekor00000g00124.2;Parent=Ekor00000g00124
scaffold_0	ST/TD/KYJ	three_prime_UTR	1032790	1032790	.	-	.	ID=3utr.Ekor00000g00124.2.1;Parent=Ekor00000g00124.2
scaffold_0	ST/TD/KYJ	CDS	1032791	1032934	.	-	0	ID=cds.Ekor00000g00124.2.1;Parent=Ekor00000g00124.2
scaffold_0	ST/TD/KYJ	CDS	1033210	1033407	.	-	0	ID=cds.Ekor00000g00124.2.2;Parent=Ekor00000g00124.2
scaffold_0	ST/TD/KYJ	five_prime_UTR	1033408	1033409	.	-	.	ID=5utr.Ekor00000g00124.2.1;Parent=Ekor00000g00124.2
###
scaffold_0	AUGUSTUS	gene	1057087	1061617	.	+	.	ID=Ekor00000g00125
scaffold_0	ST/TD/KYJ	mRNA	1056358	1061966	.	+	.	ID=Ekor00000g00125.1;Parent=Ekor00000g00125
scaffold_0	ST/TD/KYJ	five_prime_UTR	1056358	1056865	.	+	.	ID=5utr.Ekor00000g00125.1.1;Parent=Ekor00000g00125.1
scaffold_0	ST/TD/KYJ	five_prime_UTR	1057016	1057086	.	+	.	ID=5utr.Ekor00000g00125.1.2;Parent=Ekor00000g00125.1
scaffold_0	ST/TD/KYJ	CDS	1057087	1059026	.	+	0	ID=cds.Ekor00000g00125.1.1;Parent=Ekor00000g00125.1
scaffold_0	ST/TD/KYJ	CDS	1059583	1059711	.	+	1	ID=cds.Ekor00000g00125.1.2;Parent=Ekor00000g00125.1
scaffold_0	ST/TD/KYJ	CDS	1060141	1060163	.	+	1	ID=cds.Ekor00000g00125.1.3;Parent=Ekor00000g00125.1
scaffold_0	ST/TD/KYJ	CDS	1060989	1061617	.	+	2	ID=cds.Ekor00000g00125.1.4;Parent=Ekor00000g00125.1
scaffold_0	ST/TD/KYJ	three_prime_UTR	1061618	1061966	.	+	.	ID=3utr.Ekor00000g00125.1.1;Parent=Ekor00000g00125.1
scaffold_0	AUGUSTUS	mRNA	1057087	1061617	.	+	.	ID=Ekor00000g00125.2;Parent=Ekor00000g00125
scaffold_0	AUGUSTUS	CDS	1057087	1059026	.	+	0	ID=cds.Ekor00000g00125.2.1;Parent=Ekor00000g00125.2
scaffold_0	AUGUSTUS	CDS	1059583	1059711	.	+	1	ID=cds.Ekor00000g00125.2.2;Parent=Ekor00000g00125.2
scaffold_0	AUGUSTUS	CDS	1060141	1060163	.	+	1	ID=cds.Ekor00000g00125.2.3;Parent=Ekor00000g00125.2
scaffold_0	AUGUSTUS	CDS	1060989	1061617	.	+	2	ID=cds.Ekor00000g00125.2.4;Parent=Ekor00000g00125.2
###
scaffold_0	AUGUSTUS	gene	1064567	1068495	.	+	.	ID=Ekor00000g00126
[truncated: 446,002 more rows]
