# Supplementary material for: Sophora genomes provide insight into the evolution of alkaloid metabolites along with small-scale gene duplication
Source: BMC Genomics. 2023 Aug 22;24:475. doi: 10.1186/s12864-023-09516-w (PMC10464357; doi:10.1186/s12864-023-09516-w)
Supplement: Supplementary file 2 — Additional file 2: Supplementary table 1. Sequencing summary for Sophora species, S. flavescens and S. koreensis. Supplementary table 2. Repeat profile of Sophora species and model plants; G. max, A. thaliana and O. sativa [file 12864_2023_9516_MOESM2_ESM.xlsx]

## Sheet: STable 1
	Supplementary table 1. Sequencing summary for Sophora species, S. flavescens and S. koreensis
	Species	Platform	Library	Title	Number of sequences	Number of bases in sequences
	S. koreensis	Illumina	RNAseq	Geanusam_bud	80095172	8089612372
	S. koreensis	Illumina	RNAseq	Geanusam_root	90695076	9160202676
	S. koreensis	Illumina	RNAseq	Geanusam_flower	82363660	8318729660
	S. koreensis	Illumina	RNAseq	Geanusam_stem	87823176	8870140776
	S. koreensis	Illumina	RNAseq	Geanusam_berry	93562098	9449771898
	S.flavescens	Illumina	RNAseq	Gosam_flower	84189186	8503107786
	S.flavescens	Illumina	RNAseq	Gosam_leaf	75921686	7668090286
	S.flavescens	Illumina	RNAseq	Gosam_root	89084066	8997490666
	S.flavescens	Illumina	RNAseq	Gosam_stem	72918712	7364789912
	Total				756652832	76421936032
	S. koreensis	Illumina	WGS	Leaf	245595280	37084887280
	S.flavescens	Illumina	WGS	Leaf	379636088	57325049288
	S. koreensis	PacBio Sequel	WGS	Leaf	4348152	61022697445
	S.flavescens	PacBio Sequel	WGS	Leaf	9197465	126535068588
	Total				638776985	281967702601

## Sheet: STable 2
	Supplementary table 2. Repeat profile of Sophora species and model plants; G. max, A. thaliana and O. sativa
		S. flavescens				S. koreensis				O.sativa				G.max				A.thaliana
	Repeat class	Count	Sum of bases	Percent to genome size	Percent to total repeat	Count	Sum of bases	Percent to genome size	Percent to total repeat	Count	Sum of bases	Percent to genome size	Percent to total repeat	Count	Sum of bases	Percent to genome size	Percent to total repeat	Count	Sum of bases	Percent to genome size	Percent to total repeat
	DNA transposon			1.852	2.651			3.461	6.351			17.171	37.371			0.722	1.451			0.125	0.795
	hobo-Activator	80711	24633883	1.421	2.034	60619	13871764	2.223	4.08	23303	5409535	1.445	3.144	6683	3203550	0.327	0.658	203	109303	0.091	0.579
	Tc1-IS630-Pogo	6213	1482375	0.085	0.122	8158	2245798	0.36	0.661	59870	9273619	2.476	5.39	4312	2322075	0.237	0.477	44	9412	0.008	0.05
	Tourist/Harbinger	25785	5995053	0.346	0.495	23455	5473463	0.877	1.61	64142	13167791	3.516	7.653	3332	1537593	0.157	0.316	103	31381	0.026	0.166
	Others	0	0	0	0	0	0	0	0	113601	36447957	9.733	21.184	0	0	0	0	0	0	0	0
	Retrotransposon			49.141	70.358			31.666	58.11			25.73	56			27.432	55.176			7.325	46.421
	SINEs	17248	2371985	0.137	0.196	17639	2773666	0.445	0.816	8161	1099757	0.294	0.639	1131	155014	0.016	0.032	0	0	0	0
	LINEs	59349	39386159	2.271	3.252	30578	19063114	3.056	5.607	13206	4941301	1.32	2.872	22287	13024222	1.33	2.676	2402	1163234	0.972	6.16
	RTE/Bov-B	7317	4497474	0.259	0.371	4065	1029172	0.165	0.303	53	5222	0.001	0.003	5623	2322065	0.237	0.477	0	0	0	0
	L2/CR1/Rex	4256	1144266	0.066	0.094	162	82752	0.013	0.024	0	0	0	0	0	0	0	0	0	0	0	0
	R1/LOA/Jockey	0	0	0	0	77	34099	0.005	0.01	0	0	0	0	214	59372	0.006	0.012	0	0	0	0
	L1/CIN4	47776	33744419	1.946	2.786	26274	17917091	2.872	5.27	12689	4845766	1.294	2.816	16450	10642785	1.087	2.187	2402	1163234	0.972	6.16
	LTR elements	604968	810398154	46.732	66.911	179367	175719815	28.166	51.687	80352	90311013	24.117	52.489	198172	255367813	26.086	52.468	7107	7602324	6.353	40.261
	BEL/Pao	995	183931	0.011	0.015	1287	166975	0.027	0.049	0	0	0	0	0	0	0	0	58	12228	0.01	0.065
	Ty1/Copia	208258	234649065	13.531	19.374	79104	80281588	12.868	23.614	25893	17320279	4.625	10.067	55244	59780202	6.107	12.282	1499	1608931	1.344	8.521
	Gypsy/DIRS1	372183	556378522	32.084	45.937	91029	89535006	14.351	26.336	50730	71826877	19.181	41.746	105596	183234257	18.718	37.647	3856	5355704	4.475	28.363
	Retroviral	1824	688060	0.04	0.057	1665	472870	0.076	0.139	0	0	0	0	1462	369325	0.038	0.076	0	0	0	0
	Others	21708	18498576	1.067	1.527	6282	5263376	0.844	1.548	3729	1163857	0.311	0.676	35870	11984029	1.224	2.462	1694	625461	0.523	3.312
	Unclassified	882880	304366424	17.552	25.13	495922	107239236	17.189	31.544	18365	5519599	1.474	3.208	640146	195544441	19.975	40.177	24382	7689489	6.426	40.723
	Total interspersed repeats			68.544	98.14			52.316	96.004			44.375	96.579			48.129	96.803			13.876	87.939
	Small RNA	16063	3233274	0.186	0.267	16501	5701063	0.914	1.677	5636	920776	0.246	0.535	5096	2089834	0.213	0.429	626	402878	0.337	2.134
	Satellites	5115	4250799	0.245	0.351	272	39241	0.006	0.012	555	193137	0.052	0.112	0	0	0	0	0	0	0	0
	Simple repeats	259471	12632347	0.728	1.043	154184	6434785	1.031	1.893	93029	4276609	1.142	2.486	241288	10849846	1.108	2.229	35122	1460253	1.22	7.733
	Low complexity	41821	2415124	0.139	0.199	27991	1409993	0.226	0.415	9930	496108	0.132	0.288	51636	2618433	0.267	0.538	8603	414380	0.346	2.195
	Total	1999624	1211165577	69.843	100	1014686	339971938	54.493	100	490150	172057202	45.947	100	1174083	486712821	49.718	100	78592	18882654	15.779	100
